# Supplementary material for: Age-Based Dynamics of a Stable Circulating Cd8 T Cell Repertoire Component
Source: Front Immunol. 2019 Aug 6;10:1717. doi: 10.3389/fimmu.2019.01717 (PMC6691812; doi:10.3389/fimmu.2019.01717)
Supplement: Supplemental Data 1 — The clonotype names, counts, and stability values for all the analyses presented in this manuscript are provided. [file Data_Sheet_1.xlsx]

## Sheet: Adult Cohort (ex vivo HTS)
Summary of high-throughput sequencing data for the adult cohort is shown in the Supplemental Table 2.
Donor ID: oA1 (ex vivo HTS)	Pooled reperoire			Donor ID: mA1 (ex vivo HTS)	Pooled reperoire			Donor ID: mA2 (ex vivo HTS)	Pooled reperoire			Donor ID: mA3 (ex vivo HTS)	Pooled reperoire			Donor ID: mA4 (ex vivo HTS)	Pooled reperoire
Clonotype Name	Count	Stability		Clonotype Name	Count	Stability		Clonotype Name	Count	Stability		Clonotype Name	Count	Stability		Clonotype Name	Count	Stability
sQIYRGAn.132631B19S1B12L13	5782	6		sTPLAGMAt.3254412B19S1B23L14	58904	7		iDGFs.121B19S1B21L13	9871	6		sRDSSs.4266B19S1B26L14	31258	5		sDRDRETe.242623B19S1B25L13	23326	6
sMSSGRAy.156452B19S1B21L14	4930	6		sRTRDNYGt.6242221B19S1B11L13	14432	7		aSRQGSn.45216B19S1B21L10	3412	6		sRDPGTEe.622441B19S1B25L12	4940	5		sNAGGPLNn.2434132B19S1B21L13	9479	6
sVAGSs.3446B19S1B21L13	3780	6		iGSGPs.1612B19S1B27L13	5430	7		sIRQGSGGt.1323513B19S1B22L15	3138	6		sQQGHy.1242B19S1B21L12	4035	5		sRSRASs.63421B19S1B23L13	8947	6
sGGGMGq.14111B19S1B15L11	3699	6		sIGTPYy.24221B19S1B21L13	2407	7		sHPGGSGg.144321B19S1B12L12	3137	6		sEGSRy.2152B19S1B21L12	3732	5		aSTSGHs.61642B19S1B21L12	5920	6
sNs.2B19S1B26L10	2803	6		sGRs.44B19S1B23L11	1818	7		sMGRAg.1162B19S1B22L11	3054	6		sSLPGTVq.653432B19S1B25L13	2933	5		sTTSGSGy.216464B19S1B27L13	4709	6
sSWTVn.6134B19S1B11L11	2793	6		sREn.61B19S1B11L09	1398	7		sIQRTSPe.216164B19S1B21L12	2839	6		sASGPGDe.444121B19S1B21L12	1859	5		sIPTDSy.24426B19S1B12L12	3942	6
sKEASGRVSYVn.2216461424B19S1B22L18	2371	6		iSRTn.354B19S1B21L11	1157	7		aTGQALLDe.2322322B19S1B27L11	2779	6		sTLTSGNPd.2216423B19S1B23L14	1685	5		iTAGGd.4443B19S1B23L12	3733	6
sMDGYs.1231B19S1B15L13	2158	6		sYTMn.121B19S1B11L11	1055	7		sGLSGt.3313B19S1B11L10	2576	6		iDRWDRDn.111261B19S1B22L16	991	5		sILLKPQEy.1541421B19S1B12L14	3544	6
iDGGSs.2246B19S1B21L14	1643	6		sTGTGGPy.243422B19S1B27L13	1044	7		sLTRn.633B19S1B15L11	2564	1		sTSGLAGVt.2435432B19S1B23L15	926	5		sSPGAn.6341B19S1B14L11	2132	6
iVEGVGDe.223141B19S1B21L13	1620	6		sPWTHy.2142B19S1B21L12	963	7		sIRLAPRSg.2354116B19S1B22L14	2367	6		iDFQLSQGt.1213214B19S1B11L15	712	5		sSQPGQGTy.6143212B19S1B27L13	1768	4
sSSNFy.6512B19S1B27L10	1603	6		sRIPPGKLAGGy.6223415432B19S1B21L18	944	7		iALTn.264B19S1B11L12	2307	6		sNQGFGt.12122B19S1B11L12	711	5		aSSGHSRVe.6131142B19S1B25L12	1699	6
sTSGTIs.22432B19S1B21L13	1448	6		sGTDRn.4123B19S1B21L11	919	6		sQAREDe.24421B19S1B21L11	2187	6		sYLGt.263B19S1B11L10	595	5		sAEGEt.4142B19S1B14L12	1304	6
iDGs.23B19S1B27L11	1404	6		sPRREGy.31422B19S1B21L13	918	7		sRAGQGDt.643232B19S1B11L12	2081	6		aSGASIDy.644412B19S1B27L11	578	5		sFPSSGPd.216643B19S1B23L13	1278	6
iENPy.221B19S1B21L12	1384	6		sWTVn.134B19S1B11L11	886	7		sILAGDe.25432B19S1B21L11	2067	6		sIGTGMSn.243411B19S1B12L14	519	5		sSPDRGDt.622622B19S1B11L12	1270	6
sMMAYe.1111B19S1B21L10	1274	6		sTKRAGEGLTy.216341361B19S1B27L15	839	7		sQPFt.241B19S1B11L10	2049	6		iPLVQPn.32222B19S1B12L14	448	5		sISTGFGEd.1231241B19S1B23L13	966	6
sFRSGq.2662B19S1B15L11	1254	5		sILAGAPd.114321B19S1B23L13	818	7		sPQLAn.2154B19S1B22L13	1585	6		sKTGTSSn.124321B19S1B14L13	430	5		sSNLGLAEn.3253542B19S1B22L16	941	6
sRTSGy.4161B19S1B21L12	1089	6		sIITDs.1341B19S1B15L13	793	7		sITPDq.1241B19S1B15L11	1476	6		sSGLAGGPFg.63543441B19S1B26L16	387	5		iEASDTs.21611B19S1B23L15	888	6
sIGTVn.2424B19S1B11L12	1085	6		sQRSt.242B19S1B22L11	747	7		sKLLGPy.26242B19S1B21L12	1378	6		sPITGGLPHt.31342442B19S1B22L16	376	5		sMPVPy.1312B19S1B21L12	839	6
sTGLPRd.23546B19S1B23L12	1001	6		sHLMGGDRDe.23132161B19S1B21L13	689	7		iTLAEKe.25421B19S1B25L13	1314	6		sMTPTPLSPy.12224662B19S1B21L15	371	4		sIFGVGGGTNs.211123432B19S1B27L17	809	6
sSRGHFn.64322B19S1B21L11	979	6		iGGd.34B19S1B23L10	686	7		iAHDDe.3121B19S1B21L11	1221	6		sISSy.226B19S1B12L10	361	5		sRLLATGGGy.23134443B19S1B21L15	785	6
sNKGIt.1242B19S1B23L11	951	6		iEDGTy.2242B19S1B21L13	603	7		sRDVTAMn.624311B19S1B11L13	1168	6		sSWTAn.6141B19S1B11L11	324	5		sSGRWt.1311B19S1B11L11	757	6
sWTLn.116B19S1B11L11	907	6		sVAy.33B19S1B21L10	602	7		sMGYt.142B19S1B11L10	1148	6		sIWGt.112B19S1B22L11	314	5		sTGTWQDg.142122B19S1B22L13	705	6
sPLEGt.3222B19S1B11L11	901	6		sPDRAHe.12611B19S1B21L11	587	7		sNSy.26B19S1B21L10	1095	6		iVQGVt.1224B19S1B11L12	304	5		sRPDRSPn.522624B19S1B15L13	705	5
sIESGGVEDe.21613311B19S1B21L14	877	6		sWTSGSy.11646B19S1B27L12	548	7		iGSAs.243B19S1B23L13	1078	6		sFRGGDq.25431B19S1B15L12	280	5		sRLDRAs.56264B19S1B15L13	693	6
sIRSs.166B19S1B27L11	865	4		aTDRDGSg.326132B19S1B22L11	544	7		sSGRLn.6252B19S1B15L11	1073	5		sQMn.21B19S1B11L10	261	4		sILTGGGn.263432B19S1B15L13	685	6
sIGPPGt.23143B19S1B11L12	834	6		iILRDt.2542B19S1B11L12	535	7		iDLASs.1316B19S1B13L14	1039	4		sSSGAn.6344B19S1B22L12	253	5		sITGSVe.23441B19S1B11L11	629	6
sIFIGd.1213B19S1B23L11	830	6		sLRSAy.2122B19S1B27L11	518	7		sMGLGn.1352B19S1B21L11	1026	6		sSWTVn.6133B19S1B12L11	242	5		sKVGSRAGe.2426243B19S1B27L13	573	6
sSPPPTSGSWn.612416451B19S1B21L15	784	6		iERGTy.2422B19S1B21L13	497	7		sFRLYGy.13412B19S1B27L12	985	6		iPGQRTn.43252B19S1B21L13	228	5		sGGQGAt.33243B19S1B11L12	517	6
sIGPGGHt.123432B19S1B23L14	776	6		sADGMn.3241B19S1B11L11	471	7		iGWEWSt.41116B19S1B11L13	919	6		sRDPGHq.61431B19S1B25L12	219	5		iASEDy.4311B19S1B27L12	513	6
aTDGVNy.42222B19S1B21L11	769	6		iRPVSWEAt.5442113B19S1B14L17	425	7		sRQGTGGNe.5243111B19S1B11L12	898	6		iGAGAe.3431B19S1B11L11	219	5		sLHTGQAy.312412B19S1B21L13	502	6
sRPGQGLMn.5432441B19S1B11L14	759	6		sLAGt.143B19S1B23L11	415	7		iWLGEe.1232B19S1B11L11	880	6		aTAISSEAy.2421622B19S1B21L13	217	5		sTQGAGSVSe.21434422B19S1B11L13	496	6
sVDGLe.1244B19S1B27L10	707	6		sWGTGKLn.143425B19S1B21L13	401	7		iGQn.32B19S1B12L11	874	5		sMTGn.134B19S1B12L11	209	5		sVRGWe.1621B19S1B25L11	483	6
sPSWn.261B19S1B21L10	693	6		sSQSGENn.613422B19S1B15L13	400	7		sIGYe.221B19S1B21L09	833	6		sMVLASn.11544B19S1B22L14	201	5		sRDGTGEIGLLn.5243422212B19S1B11L17	483	6
iGSWn.251B19S1B21L11	617	6		sPVAGGy.43432B19S1B21L13	379	7		sGDSPy.4261B19S1B21L11	811	6		sYTPANGDe.1242142B19S1B27L13	201	5		iGQGPd.3213B19S1B23L12	476	6
iSGSGTn.51642B19S1B21L13	582	6		sIKRSTy.22432B19S1B21L13	363	7		sISESg.2122B19S1B26L13	789	6		sIEDRVIHe.2226222B19S1B27L13	198	5		sIGTGGe.14342B19S1B27L11	463	6
sNQGGe.1141B19S1B21L09	553	6		iGRAEIq.43422B19S1B25L14	335	7		iEAGFs.2432B19S1B27L13	778	6		sKRQGIs.15243B19S1B27L12	196	5		iISRTEn.11641B19S1B11L14	459	5
sQVt.22B19S1B11L09	550	6		iPGTARLn.143154B19S1B15L15	334	7		sRGSAe.2412B19S1B27L09	731	5		sIIGRTs.13441B19S1B23L14	188	5		sIGGy.142B19S1B27L10	442	6
iQGINe.2422B19S1B27L11	537	6		sTTLGPSGRARSd.32242646266B19S1B23L17	306	7		iGTAGGe.42231B19S1B21L12	704	5		sMYTYt.1222B19S1B11L11	184	5		iGSy.32B19S1B12L10	440	5
iDGRDGLNe.1142352B19S1B27L14	490	5		iDTLAGIYe.1352421B19S1B21L14	294	7		sSKLLs.6232B19S1B15L12	696	6		sIPWVDe.22131B19S1B21L11	177	5		sKTPVGn.13224B19S1B15L12	429	6
sVYLGLDe.212221B19S1B21L12	471	6		sLWTGSRy.413444B19S1B12L13	294	7		aTQGSGAq.124242B19S1B15L09	692	5		sKKTn.223B19S1B15L11	177	4		sTLGy.112B19S1B21L11	429	5
iVASEs.4162B19S1B27L13	435	6		sLQGKDHe.124222B19S1B27L12	274	7		sSRDRNLAGTt.222326442B19S1B23L17	667	5		sITSGGGe.216423B19S1B25L13	175	5		sTTSDGRLDe.23324621B19S1B11L13	389	6
sIWSGSn.11434B19S1B22L14	433	6		sTTSGNy.31641B19S1B27L12	263	7		sSPQTPn.61241B19S1B12L12	666	6		iGRTGPRPAn.34344421B19S1B12L17	172	4		iGGTSGRLq.1416454B19S1B25L16	389	5
sILGGIe.12243B19S1B25L12	431	6		sMKGWEMn.122111B19S1B11L14	262	7		sTETSAt.22222B19S1B23L12	666	6		sFRGTy.2612B19S1B21L12	169	5		sSAGSSn.63451B19S1B12L12	379	6
iTGVRSn.24265B19S1B21L13	429	6		aSEKTGIYs.6123411B19S1B16L12	256	7		sITGTGGn.224332B19S1B15L14	662	5		sWTVn.131B19S1B12L11	162	5		sIWGSAy.11462B19S1B27L12	372	6
sYTLn.236B19S1B11L11	415	6		iDRGKDs.16312B19S1B26L16	255	7		sRGn.54B19S1B21L08	622	6		sSRRDSIq.224262B19S1B25L14	158	5		sRSGEPy.61412B19S1B21L13	356	6
sSGLRGe.43541B19S1B21L11	400	6		sTPKGGSIWq.21234421B19S1B15L14	255	7		sWISt.123B19S1B14L12	618	4		sRTFq.412B19S1B25L11	157	5		sSGGQGAt.623242B19S1B11L12	345	6
iRTWEFs.61111B19S1B15L15	391	6		sGGy.42B19S1B21L10	248	7		sRITSGAe.612341B19S1B11L11	602	6		sSYTMn.6241B19S1B11L11	156	5		sRGTSGSn.641645B19S1B21L13	343	6
sNQGPTs.22433B19S1B15L13	386	6		iDAMTYEg.141211B19S1B12L13	240	6		aSDPQGTRWg.61323411B19S1B12L12	579	4		sIGQn.242B19S1B11L11	154	5		sFGQGSq.23231B19S1B15L11	325	6
sMQn.12B19S1B21L09	377	6		aTRQGRe.43245B19S1B25L10	239	7		sILAGDe.25431B19S1B21L11	566	6		sWTVn.134B19S1B11L11	152	4		sTNPGt.2134B19S1B11L11	323	6
sIGTAs.2431B19S1B15L13	376	6		sGGDISt.44226B19S1B22L13	234	7		aSGRFn.6452B19S1B21L09	537	4		sRDTSGSs.521646B19S1B27L13	150	5		sPGARLe.44411B19S1B27L11	288	6
sSGQn.632B19S1B12L10	366	6		sNNPGLAt.114354B19S1B22L13	218	7		iGRe.46B19S1B21L09	520	6		sPQWTSGs.121163B19S1B27L14	142	4		sISSRe.1254B19S1B27L10	285	6
aTSGTLn.12432B19S1B11L11	362	6		sARSt.243B19S1B22L11	217	7		sTVGGWn.23411B19S1B11L13	519	6		sNVAGGSq.134342B19S1B25L13	137	5		sIGGTHy.12422B19S1B27L12	281	6
iSGGVRIy.223152B19S1B27L14	362	6		sPRLESGDn.1462412B19S1B21L14	215	7		sTPn.22B19S1B21L09	501	6		sTPSYRDGAn.24314221B19S1B12L15	136	4		sRLDRAPy.552622B19S1B21L13	277	3
sGVGPy.4431B19S1B21L11	358	5		sTLGQSn.26224B19S1B11L12	214	7		sVGTPYe.24341B19S1B14L12	497	5		sHSFGTGGn.1224341B19S1B21L14	133	5		iQAGy.242B19S1B21L12	257	6
sISSs.136B19S1B26L13	353	6		iSGSGy.4344B19S1B27L12	213	7		sRVSQTSt.525222B19S1B23L13	483	6		iWDe.11B19S1B11L09	132	4		iVWFSRe.41121B19S1B14L13	256	5
iEPPNLGDn.1212642B19S1B12L16	349	6		aNHAAGDYVGt.224341122B19S1B22L15	203	7		iAIQGs.2323B19S1B26L15	470	5		sDRDGSg.26132B19S1B22L11	132	3		sTVRn.444B19S1B11L11	254	6
sTDPGAVt.222322B19S1B23L13	348	6		aSRSGVAs.662433B19S1B23L13	193	7		sMGGTy.1144B19S1B21L12	467	5		sIGTy.111B19S1B21L11	130	5		sIDGDLn.22426B19S1B15L13	253	6
sSLSGRAy.646462B19S1B27L12	348	6		sRGQGFy.63221B19S1B21L12	191	7		aSSLGRGSq.6224412B19S1B25L13	434	6		sIAGPs.1342B19S1B27L12	127	5		sWTGLAAs.143541B19S1B23L14	245	3
sMYTIn.1222B19S1B21L11	342	6		sPGTLRg.24465B19S1B12L11	184	7		sTRPAGRGEe.22223242B19S1B25L15	407	1		iNGRREGQt.1343211B19S1B22L16	126	3		sPGGLDe.43422B19S1B27L11	242	6
sPLTEPn.22311B19S1B15L13	337	6		sDGGs.122B19S1B21L11	174	5		sPHSFRDTs.3242621B19S1B23L16	399	5		sMAAGy.1432B19S1B27L11	126	2		sSSGQGSg.643212B19S1B22L12	236	6
sRQGAGt.52422B19S1B11L12	336	6		iVRGEe.3632B19S1B21L11	170	7		sNQAMn.1241B19S1B16L11	391	5		sMGRNs.1332B19S1B21L13	123	5		aSGHRIg.62133B19S1B13L11	233	6
iSQHg.221B19S1B22L11	335	6		sALFPLLGQGs.152255121B19S1B21L18	169	7		iRGSGSFDe.6164621B19S1B21L14	388	3		sAGTVy.2432B19S1B27L11	123	3		sQSTy.261B19S1B12L10	229	5
sYTALy.1334B19S1B12L11	331	6		sKPGGVy.12222B19S1B21L13	168	7		sITSGKy.21641B19S1B21L13	383	3		sIWDs.211B19S1B15L12	122	4		sMVWTSg.13132B19S1B13L13	221	5
iDIGSDq.11411B19S1B15L13	317	6		sIGLy.134B19S1B12L10	168	6		aSKATMn.61321B19S1B11L11	376	4		sIGGARt.24442B19S1B11L12	121	5		sTTPGQn.14432B19S1B11L12	216	2
sTAANRAg.241261B19S1B13L13	312	6		sISRSq.2625B19S1B15L11	162	7		sIMGESs.11426B19S1B21L14	362	6		iIAGGSn.34342B19S1B21L13	120	5		iDLNn.152B19S1B21L11	208	5
iVGTSGKFs.1416412B19S1B21L17	312	3		sGGTPa.4413B19S1B11L09	160	7		sTFSRAe.22141B19S1B11L11	352	5		sIGRSt.1446B19S1B11L11	117	5		sMAQWGDt.142141B19S1B23L14	207	6
iRVGGPs.62233B19S1B23L15	310	6		sMDIFn.1211B19S1B21L11	157	7		sSTGTGHq.624341B19S1B15L12	340	5		iQPARRYy.122342B19S1B27L14	114	5		sRPDRSPn.632513B19S1B14L13	203	6
sRTGIe.4341B19S1B11L10	292	6		sTRQYt.1322B19S1B22L12	154	6		sIGTSy.2416B19S1B21L12	335	4		sTLSLSRGGt.23422234B19S1B11L14	114	4		sISISGKy.232242B19S1B21L14	196	5
sSRDIRg.62221B19S1B12L10	289	6		sRQGALn.52443B19S1B21L11	151	7		aSKQGGn.61212B19S1B15L11	334	2		sAFLRTHy.224632B19S1B27L13	112	4		sSLLRt.6562B19S1B13L09	196	5
sRPVPSt.63122B19S1B11L11	285	6		sIRSAd.2663B19S1B23L11	149	7		iDPGLAGDn.1235442B19S1B21L15	333	6		iGPQSTy.43232B19S1B27L13	111	5		sIYNKe.1221B19S1B25L11	193	2
aSGTGFNe.643422B19S1B27L10	285	6		sPGTAFVNe.3412142B19S1B27L13	147	6		sSRSGHe.11421B19S1B21L11	318	4		sMWLAGSWTSe.115415144B19S1B25L16	111	4		iGSSGSLSe.4164645B19S1B21L14	191	6
iDWAGVWt.214311B19S1B22L15	283	6		sSSDRAs.64261B19S1B23L13	147	6		sAGTNLNn.244212B19S1B21L13	316	4		iVGQSQVk.232222B19S1B24L15	110	4		iPIGSGs.22464B19S1B21L15	191	5
sISATAGVn.2442144B19S1B24L14	281	6		iRSs.66B19S1B27L11	146	7		sMWDRVWn.112631B19S1B21L13	314	3		sEDSSs.2246B19S1B21L13	110	3		sTYRGLAGAKAGt.31435431212B19S1B23L18	191	4
sIDHQGRSe.2222246B19S1B27L13	277	6		sTLDNLNn.222262B19S1B21L12	139	7		sTSy.26B19S1B27L09	310	3		aRTQGAQNn.6424422B19S1B15L13	108	5		sMGSy.142B19S1B12L10	189	6
sSIGTGQGe.6243414B19S1B25L13	268	6		sPRLAAy.45542B19S1B21L13	138	7		sSIQGPg.61232B19S1B22L11	301	5		aSKNNPQGSe.61213246B19S1B27L12	105	4		sPRNs.232B19S1B21L12	188	5
iRTWEIs.54121B19S1B15L15	261	6		sDDTs.112B19S1B21L12	138	6		sVASSQy.41461B19S1B21L13	299	2		iAGy.22B19S1B21L11	105	3		aTSQGSTAe.2124222B19S1B11L11	185	5
sSREQYQLy.6612124B19S1B12L13	260	6		sDGWDq.2311B19S1B25L09	132	7		sPPGSSSSn.2346452B19S1B21L14	293	3		sTSPGLe.45133B19S1B21L11	104	4		sTWDs.311B19S1B15L11	184	6
sLKGSGn.61122B19S1B15L13	258	6		sTGTGy.2432B19S1B21L12	128	7		aIGRLAGVSYe.333543131B19S1B21L13	289	1		sGDGGs.4222B19S1B21L12	103	4		sKGKEe.1222B19S1B11L09	184	6
iGGLAy.2462B19S1B21L13	256	6		iGFRKAGTPq.41214341B19S1B21L14	126	7		iRSSs.666B19S1B21L13	283	4		sSLAGFn.65442B19S1B21L11	102	5		iDQSGVLDq.1232411B19S1B15L15	183	5
sIQWGPDg.221242B19S1B22L13	252	6		sLDRGTt.42612B19S1B23L12	122	7		sIRLAy.2352B19S1B21L12	282	2		sSPTGLGs.643124B19S1B15L14	101	5		sIWLVGKAGLSDn.11243112552B19S1B21L18	179	4
sGDGRNn.22462B19S1B21L12	251	6		sEAGGGy.14332B19S1B21L13	122	6		sTPSGRFn.432442B19S1B21L12	276	1		sTGFKTGPNPSs.2322344216B19S1B21L18	101	4		sRQDRSs.61262B19S1B21L13	178	3
sFREEAy.26222B19S1B27L12	247	6		sRLGTGRYt.6643462B19S1B11L13	121	6		sTIGTIn.22421B19S1B11L12	266	5		sWTLn.126B19S1B11L11	100	5		sWGFLe.1423B19S1B11L10	175	6
sARDPk.2423B19S1B24L12	242	6		sNRq.14B19S1B15L08	117	6		sAFs.42B19S1B21L11	262	4		iGTy.11B19S1B21L11	100	4		sILAGGQn.164442B19S1B21L13	175	6
sSPLGd.6224B19S1B23L10	238	6		sRTTGTGKLVq.612434261B19S1B15L15	114	6		sIGSGVn.21444B19S1B11L13	261	6		sSGVTGn.24242B19S1B15L12	100	4		iGAt.44B19S1B11L10	174	6
aTRGQGGTn.2522431B19S1B12L13	237	6		sNFRGGGYt.1263332B19S1B11L13	113	7		sSLPGARn.643435B19S1B21L12	257	1		sISGLPn.11412B19S1B21L12	100	3		sIRGIRe.26216B19S1B25L12	174	5
sIRSTt.2412B19S1B11L11	235	4		sILFRDRLn.2224263B19S1B15L15	113	6		sITSGKy.11632B19S1B21L13	255	4		sIWDs.112B19S1B15L12	99	4		sPRGLGGGs.3435341B19S1B27L15	173	6
sILASs.2616B19S1B21L13	232	6		sYGTGRy.24332B19S1B27L12	113	6		sSRDRLGTYs.62262431B19S1B15L16	252	1		sSQPAGVs.623442B19S1B21L14	99	4		sQTGSg.2344B19S1B22L11	173	5
sGALLs.2343B19S1B15L13	228	6		sPYYSTGAy.2211342B19S1B21L15	111	6		sISRGn.1561B19S1B11L12	251	4		sMNSGRLTIe.12432642B19S1B21L14	98	5		sNPGQGVIe.2432412B19S1B27L12	173	5
sSLLGGLSGe.66542414B19S1B27L13	223	6		sGGVTRt.23446B19S1B11L12	110	7		aIRPIMGt.211212B19S1B22L12	250	4		sILRSPy.12542B19S1B21L13	97	4		sRWSHSs.11521B19S1B15L13	171	5
sMGPTTy.11212B19S1B12L12	222	6		sAASGRSGg.2164652B19S1B22L14	109	4		sGWTGAn.31344B19S1B11L12	247	5		aSLDPGLn.662336B19S1B11L12	95	3		sRSGDPVDe.5441421B19S1B21L12	169	2
sIKVGVn.12432B19S1B21L12	221	6		sYEGLy.1224B19S1B12L11	105	7		sNPGGWn.13421B19S1B21L12	244	6		sRFEGDy.52232B19S1B12L11	95	3		sSDFGGLGn.6224433B19S1B15L14	168	5
iQGy.21B19S1B21L11	220	6		sIGAYe.2311B19S1B21L10	104	6		sIGWDe.2211B19S1B21L10	243	2		sSRQGLTt.632214B19S1B11L12	94	4		iRSAGq.6331B19S1B15L12	167	6
sIRASGSLy.1616454B19S1B21L15	214	6		sSGYHe.1422B19S1B27L10	104	6		iVLTn.354B19S1B11L12	243	1		sIIGTAy.22412B19S1B21L13	93	2		iTRQISDq.452151B19S1B15L14	166	6
iDVELADe.141521B19S1B21L13	209	6		sMAKESe.13222B19S1B27L11	103	7		iYVAGGHe.144321B19S1B21L13	239	5		sGTGLt.4341B19S1B11L11	92	3		sRPDRSs.62266B19S1B21L13	166	4
sMGTDs.1431B19S1B15L13	208	6		sIGLLn.1346B19S1B11L12	103	4		iMGQGFRn.132114B19S1B21L14	236	4		sLQLAGGs.515442B19S1B21L14	92	2		sISEGYg.14232B19S1B12L11	163	5
sYGATy.1112B19S1B21L12	198	6		sPNGRGLy.422645B19S1B12L13	102	7		iTDGGSy.42431B19S1B21L14	234	4		sIGTGTSDs.2434321B19S1B15L16	90	2		sIRPGSSe.234345B19S1B25L13	162	6
iYIGDSYs.214222B19S1B27L15	197	6		iSSVAg.2413B19S1B12L11	102	6		sSTSGRt.61632B19S1B23L13	233	4		sSEGy.422B19S1B12L09	89	3		sIPGATGt.134312B19S1B23L14	157	6
iVn.2B19S1B22L11	195	6		sILAGAPd.254314B19S1B23L13	102	5		iDLKGPAs.152431B19S1B23L16	233	1		sGDRATs.32411B19S1B15L14	87	4		iGGTDe.4422B19S1B27L11	156	6
sIRRDRGq.123264B19S1B25L14	192	4		sRGEGFy.62232B19S1B21L12	101	7		sSAGSy.1432B19S1B12L10	232	2		iDPGGYs.11232B19S1B21L15	85	3		sHGSFt.1451B19S1B11L11	155	6
sDGQGINe.132422B19S1B27L12	191	6		aSSPRDIn.662423B19S1B15L12	101	7		sTQRTSPe.316164B19S1B21L12	227	1		aSSWGQRGHn.33112541B19S1B15L14	84	4		sTPRGNq.24632B19S1B25L12	154	5
sMGTNQq.12212B19S1B21L10	191	6		sSPGRGn.64462B19S1B12L12	100	4		sTGGPy.1332B19S1B21L12	226	6		sSPGGGt.63422B19S1B11L11	84	1		sWGALn.1421B19S1B21L11	152	6
sKVGIGs.24332B19S1B27L12	191	6		sIQGAGAe.124321B19S1B11L12	99	7		sIGQGLs.13243B19S1B27L13	224	5		sLn.6B19S1B11L09	84	1		sIRLAERKq.1554152B19S1B27L12	151	6
sMGLKn.1351B19S1B21L11	189	6		sKPSGTGSd.1464342B19S1B23L13	99	6		sAGLGAGFYe.11534411B19S1B21L14	223	3		iRTGn.634B19S1B11L12	83	5		sMHRn.126B19S1B11L11	146	6
sIHWTDs.22131B19S1B15L14	187	5		sRTGGt.6342B19S1B11L10	98	4		sEAHId.2122B19S1B23L11	221	5		iVGFYGe.12221B19S1B21L12	83	4		sNRVRn.2624B19S1B11L12	146	5
iGTYAy.4322B19S1B27L12	186	6		sIDWPPt.22132B19S1B22L13	97	6		sRNGFt.3242B19S1B11L10	218	1		sRWTAn.5124B19S1B11L11	83	3		sLLPGVTGSt.44444346B19S1B11L15	146	5
sTGTSGVGIa.24163143B19S1B24L16	179	6		aSRRPs.6511B19S1B23L11	97	6		sRGn.64B19S1B11L09	217	5		iADLPGPe.325431B19S1B22L13	83	3		sRADRSs.64266B19S1B21L13	144	5
sSLESs.6526B19S1B21L12	177	6		iTSt.16B19S1B22L11	97	5		sTTDSKRNMn.22262221B19S1B11L15	217	1		iDLGYe.1541B19S1B21L11	83	1		sKFDRGs.11261B19S1B15L13	143	4
sQGs.12B19S1B27L10	177	5		sSFGTDLn.414315B19S1B21L13	93	5		sMVRGSGMn.1264341B19S1B11L15	215	3		iVESGe.1221B19S1B21L11	82	3		sKPYn.121B19S1B22L11	142	6
sSISSAEYt.4216222B19S1B23L15	176	6		sYTLn.233B19S1B11L11	93	5		sIPGLTGg.213543B19S1B22L13	210	5		sWTVn.124B19S1B11L11	81	5		sIEGGGWSTDt.223411241B19S1B11L16	141	3
iLGAs.231B19S1B23L13	169	6		iGQGYt.3232B19S1B11L12	92	6		sMGNYSPVGLIa.1421231313B19S1B11L15	205	6		sMFGEa.1142B19S1B26L12	81	3		sKEGVGn.21422B19S1B15L12	140	5
sSPTGGn.64342B19S1B21L11	169	6		sTPTGWGEt.2434142B19S1B11L13	92	6		sFGAVGn.23443B19S1B21L12	200	1		sSILSs.2266B19S1B21L13	80	5		sILAGSy.15446B19S1B21L13	140	5
sTHRQVSPy.2232422B19S1B27L14	164	6		sSLGTGAy.644342B19S1B27L12	90	6		sTGLAAy.23542B19S1B21L13	195	2		sPEDGRLGt.2224552B19S1B22L15	80	4		sPGTVy.2442B19S1B12L11	138	2
sEGVTq.2411B19S1B15L11	161	6		sPGRHHe.43221B19S1B21L11	90	5		sRAGLASn.623543B19S1B21L12	194	1		sIALGGGIs.2321241B19S1B21L16	80	4		sSWTGDRq.613411B19S1B15L12	137	6
sTGTAe.1431B19S1B11L10	161	6		iMAGGRn.14344B19S1B21L13	89	5		sMMGGTy.11212B19S1B27L12	194	1		sIFGQGLn.124244B19S1B21L13	79	5		sRDIETTHs.6222222B19S1B26L16	137	5
aTMGQGy.21322B19S1B27L10	160	6		sTHHPn.4222B19S1B21L11	89	5		sIWGRVHDe.1126311B19S1B21L13	190	3		sMGLAGGy.135431B19S1B21L14	79	4		sTVDRSs.44262B19S1B13L13	135	3
sPTRDIq.44412B19S1B25L13	160	6		sTRSt.456B19S1B22L11	88	7		sISDRGWq.242611B19S1B25L14	189	5		sIAGGADe.234242B19S1B27L12	79	3		sKEQDTLFAEg.112224142B19S1B12L14	134	6
sFREEAy.14222B19S1B27L12	156	6		sMWYg.112B19S1B22L09	88	5		sMGGWGn.14414B19S1B21L12	189	5		sTPDGFEe.242321B19S1B25L12	79	2		iGETy.412B19S1B21L12	131	6
iEAPGRGRDg.22426352B19S1B22L16	153	6		sTAGTSGy.224161B19S1B21L13	87	4		sDQLIDLLKRRRTf.126222224651B19S1B11L16	187	4		sRGGSs.6246B19S1B21L13	76	4		sISLGQGVVAs.226324331B19S1B16L16	129	5
sIESVt.1164B19S1B22L11	153	5		sRWGSg.6132B19S1B22L10	86	5		sPGQAMGt.332412B19S1B23L14	186	4		iDPWRn.2215B19S1B22L14	76	4		sISAGGn.14341B19S1B15L13	129	4
aVGKGETy.232422B19S1B27L11	151	6		sSVGVGy.42132B19S1B12L12	84	7		sKEGMGVNn.1111432B19S1B21L13	180	4		sMVAGALy.134424B19S1B21L14	75	4		sRKTSGGPNe.62164222B19S1B25L14	128	6
iLAGALNn.542262B19S1B21L14	150	6		aSRVYSGGPy.63114412B19S1B21L14	84	7		sIIQGFLt.222414B19S1B11L13	178	3		sRGPDe.5241B19S1B21L10	75	4		sMTSVGy.11644B19S1B21L13	126	5
sTTGGSTy.224212B19S1B27L12	150	6		sITGTGt.23414B19S1B11L12	84	6		sPPGPPe.24324B19S1B25L12	172	6		sTQTGPt.42332B19S1B22L12	75	3		sTGLADy.33511B19S1B21L13	124	5
sMTSNn.1252B19S1B21L11	150	5		sSRRs.254B19S1B23L11	84	5		sSARRGLy.621634B19S1B21L13	172	5		sNPSGLFt.224342B19S1B23L13	75	1		aTQQVPn.21214B19S1B11L11	123	5
iGRWTAy.44131B19S1B21L14	147	5		iGNSFEn.12112B19S1B21L13	83	7		sKISGTIPKs.11643211B19S1B23L17	172	4		iGLAAy.3542B19S1B21L13	74	4		sTKTGTREy.3124451B19S1B21L15	123	5
sGPSGRSd.316464B19S1B23L12	147	5		sTQQGTSGIANn.2124164322B19S1B21L16	83	6		sIRQGVIDe.2224121B19S1B21L13	169	3		aTEQGAAe.212441B19S1B11L10	74	1		iDKDRGn.22262B19S1B15L14	122	5
iDGTn.123B19S1B21L11	146	6		sRLGMGn.61412B19S1B15L12	82	4		sSPRPERGEn.63221531B19S1B13L14	166	3		sFGTAs.2433B19S1B21L13	74	1		sIn.1B19S1B21L08	122	5
sIGKGFTy.132122B19S1B27L13	144	6		sSSESs.4626B19S1B21L13	81	5		sIWAPy.2121B19S1B21L12	165	2		sIRSAy.1442B19S1B27L11	73	4		iDRLs.114B19S1B26L14	122	2
sPSGTt.3644B19S1B22L12	144	6		sNRDLNFRq.2424226B19S1B15L14	80	5		sNGGTGLWe.1342441B19S1B21L12	164	2		aTNKGQGHt.1223242B19S1B23L13	73	4		sKFGSn.2244B19S1B11L11	120	3
sTGFt.341B19S1B11L10	142	6		sYTLn.212B19S1B11L11	77	4		sNPGVGAYs.2343321B19S1B15L15	163	1		sIAGVGn.14342B19S1B21L12	73	3		sNSGSFy.16452B19S1B27L12	119	6
sGFs.41B19S1B15L11	142	4		sLSIWGn.11112B19S1B15L13	74	6		sRGSt.544B19S1B11L09	161	2		sIAGt.244B19S1B11L10	73	2		sATTy.442B19S1B27L10	119	3
sPLQGIy.34242B19S1B21L13	138	5		sWGAt.112B19S1B11L10	73	7		sPFQARn.12142B19S1B15L13	159	1		sMHGGt.1242B19S1B11L11	73	1		sSHGSVGe.624233B19S1B27L11	118	5
iWGGSIDe.142521B19S1B21L13	136	6		sISGVGQFSn.12423211B19S1B12L16	73	6		sIRGAAn.13444B19S1B11L13	158	3		iDPSGTy.21642B19S1B21L14	73	1		iSRWPVQNYs.23132121B19S1B15L18	117	5
sIWRAGt.11441B19S1B23L11	136	6		sIAQGn.2422B19S1B21L11	73	5		sRGELy.2424B19S1B21L12	157	3		sGYFESs.12226B19S1B27L13	72	4		sRLDRAs.55264B19S1B21L13	117	2
sMEHAYq.12221B19S1B15L12	136	6		sIDAt.121B19S1B23L11	73	5		sWAGt.142B19S1B11L10	157	1		sTHDLGARTf.21221254B19S1B21L11	72	1		sRPGLAGVSe.54354341B19S1B21L13	116	4
sRDSYSs.62626B19S1B16L14	135	6		iFRINEPg.232212B19S1B22L14	73	5		aTTVSYs.23252B19S1B21L12	154	1		iTGLAGTe.435411B19S1B21L13	72	1		iGFTSVNDe.1215321B19S1B21L14	114	5
sLKGLAGe.313543B19S1B27L12	134	6		sTLSGRe.25326B19S1B22L10	73	4		iDHGTSGRIs.11416422B19S1B21L18	153	1		iNTPYq.2142B19S1B25L13	71	5		sQRSt.264B19S1B22L11	114	3
sGTs.41B19S1B21L11	133	6		iDHy.12B19S1B21L11	72	6		iVHPGAe.22121B19S1B21L12	152	3		sLGEt.432B19S1B11L10	71	3		sSPDLAVs.632631B19S1B15L14	113	4
sTPGTQn.22432B19S1B11L12	133	5		sPGd.34B19S1B23L09	71	4		sTTSGAn.31644B19S1B22L14	149	4		sIGTYYq.14221B19S1B15L12	71	2		sLTGGg.3333B19S1B12L10	107	6
sITASt.2422B19S1B11L11	130	6		sTRTy.232B19S1B21L11	71	3		sTGy.42B19S1B27L09	148	4		sTAMn.321B19S1B11L11	70	2		iIGWKGGn.131224B19S1B11L15	107	4
sSSLn.226B19S1B11L11	130	6		sKVPTGg.12432B19S1B22L11	70	6		aTRPGTGPAe.22243221B19S1B11L12	146	6		sTTFSGAAGGe.232414434B19S1B21L14	70	1		sKWGAYq.11242B19S1B25L13	104	5
sIWAAn.2134B19S1B21L11	130	2		sIRSs.231B19S1B27L11	69	5		sSNSy.625B19S1B21L10	146	4		sIGVy.221B19S1B21L11	69	5		sTLSDIGRt.4252145B19S1B11L13	104	5
sSGAGGNy.613442B19S1B27L13	128	6		sMRSt.146B19S1B22L11	68	3		sRSRs.312B19S1B21L11	145	3		sGPRGAg.12642B19S1B22L11	69	4		iDKRTPDg.114121B19S1B12L13	103	6
sTAPPGLAGEDq.2224354322B19S1B25L17	126	6		sTVGTGRLWq.44434651B19S1B15L15	68	3		sNLPDASy.244122B19S1B12L13	145	3		sNRQGLSs.132415B19S1B16L12	69	2		sRGTy.542B19S1B21L10	103	4
sTLPGSYt.164152B19S1B11L12	126	6		iVSn.32B19S1B15L11	67	3		sPPSGGEGt.2164322B19S1B22L15	145	2		sNDRDNTs.124222B19S1B27L13	69	2		sRMDRALn.612613B19S1B15L13	101	3
sLAARSs.23156B19S1B21L14	126	1		sITERVt.14242B19S1B22L13	66	6		sTLIRGn.13162B19S1B15L12	144	4		sGYt.42B19S1B11L09	69	1		sIASNn.2162B19S1B21L11	100	2
sIYSGEe.11341B19S1B21L11	125	6		sIPSSGAy.221612B19S1B21L14	66	5		sQGn.24B19S1B11L09	144	3		sPGQGANe.332411B19S1B11L12	68	2		sPRTSGLNe.2616122B19S1B27L13	99	5
iDGIPy.2222B19S1B27L12	125	5		sSTTs.144B19S1B26L13	66	4		iGARDDe.33511B19S1B21L12	144	1		iGLAGRFHe.1543621B19S1B21L14	68	2		sTTRWGs.33211B19S1B15L14	99	5
iGGAGADn.334342B19S1B21L14	124	5		sRQFt.522B19S1B11L09	66	3		sRPSGNVDe.6164241B19S1B21L12	142	4		sSDLQy.6251B19S1B27L10	68	1		sMRTMn.1531B19S1B11L12	99	4
iGGGn.343B19S1B11L12	124	5		sRLAGDn.55432B19S1B21L11	65	5		sRGLAGIy.535132B19S1B27L13	142	1		sIGLGSe.24416B19S1B27L11	67	4		aSEIPGRTt.6114342B19S1B11L12	97	2
sPGIn.241B19S1B12L11	122	6		sESDSFs.13262B19S1B13L14	65	3		iGTGAy.2322B19S1B21L13	142	1		sLTGGGt.53433B19S1B11L11	67	3		sTPDRSAy.232622B19S1B21L13	97	2
sGTGFn.3342B19S1B21L10	121	4		sNMGTVn.21444B19S1B11L12	65	3		sPYPGQGARDg.414324361B19S1B12L15	141	3		sWTLn.132B19S1B11L11	67	3		sTEDGDYs.421421B19S1B15L14	96	6
sIGGPn.3221B19S1B12L11	119	6		sKGQTLa.23215B19S1B24L13	63	6		iRFGGTn.61433B19S1B12L14	141	3		sGSSGRe.36445B19S1B27L10	67	2		sIRTSGNy.241642B19S1B21L14	95	1
iVAGLt.3444B19S1B22L13	118	6		iASTn.314B19S1B11L12	63	2		sSPGTn.6242B19S1B21L10	141	1		sMKDGSs.12236B19S1B13L13	67	2		iVAGGVn.34342B19S1B21L13	94	5
sMYSDGe.12622B19S1B25L12	118	6		sRSSDRTIe.6242641B19S1B21L12	62	6		sWGRe.126B19S1B11L09	140	3		sNGAy.242B19S1B27L10	67	1		sMSLFGAGKIy.125114311B19S1B21L17	94	5
sTQGn.122B19S1B21L10	118	6		iRDGs.523B19S1B16L11	62	5		sSGSAe.2441B19S1B11L09	140	2		sSLVQGGn.661144B19S1B11L13	66	5		iGGTGEGn.343412B19S1B21L14	94	4
sMGWFs.1112B19S1B26L14	118	5		sPGGSPVAy.1246242B19S1B21L15	62	5		iVGTGTy.43333B19S1B21L14	139	1		sWTLn.132B19S1B12L11	66	5		sTAAVHn.13232B19S1B21L11	93	6
sTGEIt.3412B19S1B11L11	117	5		sRRDGRVNn.3224612B19S1B21L14	62	4		sDIARLTn.223512B19S1B21L13	136	3		iSPGYIy.63412B19S1B27L13	66	3		sPGQRn.4326B19S1B11L12	93	4
sTHDRs.2226B19S1B21L13	116	5		sNLRDRVRn.1442645B19S1B21L13	61	5		sPILGGQLn.2234326B19S1B11L15	136	2		sSDGAWGYs.6234131B19S1B15L15	66	2		iFLFGVVGTGVn.1211334342B19S1B21L18	93	3
sVSGTSe.12421B19S1B11L11	116	4		sKEGLLINn.1243412B19S1B21L13	60	7		sFLGQLn.26316B19S1B11L13	136	1		sPGQAFGKe.2323242B19S1B22L13	66	1		iGGSMRDe.114141B19S1B21L13	92	1
sHRGn.261B19S1B21L10	116	3		sKRSt.212B19S1B22L11	60	4		sIVQGIPy.242412B19S1B27L13	136	1		sVTTDy.1442B19S1B12L11	65	2		sRPDRSs.62256B19S1B21L13	90	2
sFGEHy.2422B19S1B27L11	115	6		aTSRRDLTNRe.232423313B19S1B25L14	60	4		sILLAKy.15542B19S1B21L13	134	4		sIMPGVn.21334B19S1B11L13	65	2		sSRLRAe.65541B19S1B11L11	88	5
sRYSLQISGSLQAe.523421645121B19S1B21L18	115	4		sVIAGVe.43434B19S1B25L12	59	6		sITGSs.1446B19S1B21L13	134	3		sASKs.231B19S1B21L12	65	1		sIQEDt.1112B19S1B11L11	88	3
iRSGWe.4641B19S1B21L11	114	6		sSHGTGRy.614342B19S1B27L12	59	5		sIGSSe.1446B19S1B27L10	133	1		sSRDSSs.64266B19S1B26L14	64	5		sSTDRLn.64266B19S1B11L12	87	3
sRREGFy.52221B19S1B21L12	114	5		sSPGTYLt.644324B19S1B11L12	59	5		iFARRGs.22244B19S1B21L15	133	1		sRDSGs.4262B19S1B26L14	64	5		sISGGGn.22412B19S1B15L13	86	4
sISFAg.2222B19S1B22L10	114	1		iAGTVAe.23412B19S1B27L12	58	4		iTVPAn.4234B19S1B11L13	133	1		sSLGAg.5241B19S1B26L13	64	4		sIQAGRGe.223111B19S1B11L12	85	5
iGGe.42B19S1B27L09	113	6		sFDIt.212B19S1B22L10	57	6		sNLRDRLn.134255B19S1B16L14	132	3		sIRLAVe.23541B19S1B21L11	64	3		aTRTGVDe.364441B19S1B21L10	85	4
sRTSGRDn.516462B19S1B21L12	113	5		sIGLSn.1436B19S1B21L11	57	5		iKTVn.224B19S1B11L12	132	3		iGGn.34B19S1B21L10	64	3		sILRLVFPg.2245212B19S1B22L14	85	2
sRRTDQTq.663211B19S1B15L12	113	4		sLLAGDDe.454321B19S1B21L12	57	5		sMIGGLIy.124242B19S1B12L13	132	1		sLLAGVGn.154424B19S1B21L13	64	3		iDLRETs.14611B19S1B23L15	85	2
aTRDRSs.24266B19S1B27L11	112	6		iFSDs.231B19S1B15L13	56	5		sTGSt.446B19S1B11L09	131	3		iAVMGDq.23141B19S1B15L13	63	3		sRWGLGDt.612542B19S1B11L13	84	6
sIGGPn.1213B19S1B12L11	112	6		iNGGGSt.22344B19S1B22L14	56	4		sKQGn.123B19S1B15L10	130	1		sSETEVy.22322B19S1B27L12	63	1		sGTSGDTPt.4163132B19S1B23L15	84	5
sIDDSNn.21252B19S1B21L12	112	6		sTSGDHn.16322B19S1B21L11	56	3		sREAGFy.61442B19S1B27L11	129	3		sLGDGTy.44222B19S1B21L13	63	1		sAGQGVDe.332141B19S1B21L11	83	5
iLGTGGy.14342B19S1B21L14	112	6		sSNSGSn.41622B19S1B21L11	55	3		sMSSs.166B19S1B21L12	129	2		sTQGAn.3232B19S1B21L11	62	4		iGTGPs.3341B19S1B27L13	83	4
sIAHy.222B19S1B21L11	112	5		sTPHs.122B19S1B26L12	55	3		iRLAy.552B19S1B21L12	129	2		sTAGFHe.23412B19S1B27L11	62	4		sMEVAq.1141B19S1B15L11	83	2
sTSGAt.2542B19S1B11L11	111	6		iEPTSGDPRSPe.2444312321B19S1B11L17	54	5		sKPNLn.1122B19S1B11L12	127	2		sDPFy.122B19S1B27L10	62	3		sTPGTTs.22412B19S1B27L13	83	1
sISGn.124B19S1B11L11	109	6		aTTGSGWAq.2226412B19S1B25L10	54	4		sYGDHIHs.142232B19S1B26L15	127	1		sTt.2B19S1B22L09	62	2		sGGGSs.2446B19S1B21L12	82	6
sIWGt.114B19S1B22L11	109	6		iDGTGVVn.143422B19S1B21L14	54	4		aTAGGSIRSTe.222462621B19S1B21L13	126	1		sMQGn.114B19S1B11L11	62	2		sNSGGWt.12431B19S1B11L11	82	5
sPSRERHe.426261B19S1B21L12	109	5		sMASGRSGg.1164642B19S1B22L14	54	4		sWGLGs.1414B19S1B15L12	125	5		sIASGGy.11611B19S1B21L13	62	2		iSLWGVAGSs.23143416B19S1B21L18	82	4
sMDFy.122B19S1B21L11	107	6		sIRGSQGWEq.16322411B19S1B15L15	53	6		sPSAGSy.13434B19S1B21L13	123	1		aSGQGn.6322B19S1B15L10	62	1		sMGTSNn.14162B19S1B21L12	82	1
sIQGITy.12322B19S1B21L13	107	4		sLTAGq.6442B19S1B25L12	53	6		sISAHt.2442B19S1B11L11	122	1		sLGAy.632B19S1B27L10	62	1		sWGAVe.1341B19S1B11L10	81	6
iRSSy.666B19S1B27L11	107	3		sMVWPGAy.141432B19S1B12L13	53	5		sTGRVTEe.225342B19S1B25L13	122	1		sSYQGLn.22244B19S1B21L12	62	1		sWVAe.121B19S1B11L09	81	4
iGLSn.452B19S1B21L11	105	5		aVt.2B19S1B23L07	53	4		sQDPNRGLi.2221646B19S1B11L15	121	4		sTDRGy.4261B19S1B21L12	62	1		sLGAGy.6422B19S1B12L11	80	5
sRDRGRNe.526262B19S1B27L11	104	5		sRTTDQSn.322122B19S1B15L13	53	3		aTTTGTGt.443442B19S1B11L11	118	3		sMRGTRe.16413B19S1B21L11	61	2		sLTGGKDe.634411B19S1B11L11	80	5
sSPGTGTSe.6243412B19S1B27L12	103	6		sTPEGRHe.222221B19S1B21L12	52	5		sIGSs.146B19S1B21L12	117	1		iGLADe.3521B19S1B21L11	61	1		aSIPLGQGEt.61233241B19S1B11L13	80	5
iDQGPMn.11211B19S1B11L14	103	5		iGRREIKDe.1442121B19S1B21L14	51	6		sLVLSSe.44545B19S1B11L11	116	3		sRPGFEe.54321B19S1B25L11	61	1		aSRn.66B19S1B11L08	80	2
sYLPYDt.13222B19S1B23L13	103	5		sIDSGQGYGq.22242421B19S1B15L14	51	5		sVGMn.141B19S1B11L11	116	1		rDGSs.226B19S1B21L13	61	1		sRADRSTy.332622B19S1B21L13	79	3
sRDKGNy.51142B19S1B27L11	102	5		sRLRGNLy.652414B19S1B21L13	51	5		sIPRRLIDt.2222312B19S1B11L14	114	4		aTKGVTn.22224B19S1B22L12	60	3		sMGGLn.1442B19S1B11L12	79	2
sILRLDPEAGa.114512113B19S1B24L18	102	5		sRPGQRAq.622242B19S1B25L11	51	5		sIAGSGKt.234331B19S1B11L13	113	5		sTTSGIs.41642B19S1B27L13	60	2		sLPGLDSn.543614B19S1B22L14	76	5
iDRADn.1412B19S1B21L12	100	6		sIRPLFg.12142B19S1B22L12	51	3		iRGMASGy.331342B19S1B21L15	113	2		sIGGIGe.23312B19S1B21L11	60	1		iYLRGGGPn.2642443B19S1B21L15	75	5
sNAPGRGEd.2242441B19S1B23L13	100	3		iEGTGy.2442B19S1B12L12	51	1		sTGQGRIDn.2324432B19S1B12L15	112	2		aTLy.24B19S1B12L05	60	1		sEDRSs.1266B19S1B21L13	75	3
sRIRTGGt.236342B19S1B11L12	100	3		sRAGGGPSe.6444245B19S1B21L12	50	5		sLANFn.2212B19S1B15L12	112	1		aSELQVSn.611244B19S1B22L13	60	1		sQSIn.241B19S1B12L11	75	1
sIGMn.241B19S1B11L11	99	6		iRASDt.1442B19S1B13L11	50	5		sRDSSs.4266B19S1B26L14	111	3		sRREGPIy.642423B19S1B21L13	60	1		tIRDREYPGn.24262142B19S1B15L16	74	4
sAQGHt.2142B19S1B11L11	98	6		sSETGGGAEe.62413421B19S1B25L14	50	4		sIVPTGn.22312B19S1B15L13	111	1		sRRTEVGd.653244B19S1B23L13	60	1		sGRMn.341B19S1B11L10	74	3
aTLIPEGGGGt.232424232B19S1B22L15	98	6		iALSy.344B19S1B21L12	50	4		sMTSGRAVe.1164631B19S1B21L13	111	1		sIRQNPy.13222B19S1B27L12	59	4		sRYDRSPy.611521B19S1B21L13	74	3
aNTGTWGd.224213B19S1B23L11	98	5		sIGRREYe.244622B19S1B14L13	49	6		iLGTEe.2221B19S1B25L12	109	4		sTGPNs.4432B19S1B21L12	59	3		sSLDGHn.62231B19S1B16L12	72	5
sIMSs.116B19S1B21L12	97	6		sIRSAYe.23411B19S1B21L11	49	6		sMGDt.132B19S1B11L10	109	3		iLSGPy.6342B19S1B21L13	59	1		iDLLGPYt.152311B19S1B23L13	72	5
sMTGGn.1344B19S1B15L12	97	6		iGGn.32B19S1B21L10	49	5		iAGGQRs.43126B19S1B21L15	109	3		sSHTPWTAGGEd.6131123422B19S1B23L16	59	1		sIGALGe.13262B19S1B21L11	72	2
sSPETGLLLe.62234556B19S1B27L13	97	6		iGTGHt.4322B19S1B23L13	49	5		sTSPGDRVYt.11442622B19S1B22L15	109	1		iVLIRQGAGDFe.1213242311B19S1B11L17	59	1		sRLDRYs.56261B19S1B15L13	72	2
sVQGAs.3212B19S1B27L12	97	6		sILAGAGDe.1543411B19S1B21L13	49	5		sMGSSGy.14563B19S1B21L13	109	1		sHRAPRn.26242B19S1B15L13	58	4		iSTNPATRTTy.331241542B19S1B21L18	72	1
iGVy.41B19S1B12L10	97	4		sINLALDe.215422B19S1B27L12	49	4		sMSAGESPn.1434161B19S1B14L15	108	3		sSPALDGd.634424B19S1B23L12	58	4		sTPGESe.22415B19S1B21L11	71	4
aSTGAt.6242B19S1B11L09	97	2		sKRGRAGe.224622B19S1B27L11	49	4		iAGGSs.4346B19S1B21L14	108	2		aSLASADn.644432B19S1B24L11	58	2		sTKTSRYs.221652B19S1B27L14	71	2
iNGNs.231B19S1B15L13	96	6		sNGVFSETSGRe.1341411646B19S1B25L16	49	3		sSHRGn.6264B19S1B21L10	107	4		sTPSVAPVe.2224141B19S1B11L12	58	2		sLWQAt.3122B19S1B22L11	71	1
sTRGAg.2242B19S1B22L11	96	6		sMKRAn.1161B19S1B21L11	48	6		sPGAGEPIAGn.342422312B19S1B15L17	107	1		iGTTn.412B19S1B21L11	58	1		sSy.6B19S1B21L09	70	5
iSRVMe.6611B19S1B11L11	96	4		iGLAGVYe.354331B19S1B27L13	48	2		sSQPGQVVGe.11432113B19S1B14L14	106	3		sPGSy.345B19S1B27L10	58	1		sGETGTPy.223431B19S1B12L12	70	4
sISRTVGEg.2443132B19S1B12L13	95	6		sINAWt.1211B19S1B11L11	47	5		aSHSTGTGKq.62424341B19S1B15L13	106	2		iGGIFt.3112B19S1B11L12	58	1		sRPYGPAn.612134B19S1B11L13	70	3
sKEADYt.21422B19S1B22L13	95	5		sMDSGIIn.116421B19S1B21L13	47	4		sVWGQn.2132B19S1B11L11	106	2		sSEGPGPHe.6241421B19S1B21L12	58	1		sTSSGQYs.122321B19S1B15L15	70	1
sILELAe.25162B19S1B21L11	95	3		iPSQYTPTMIs.132221212B19S1B21L19	47	3		sGPTGSVDq.2234221B19S1B15L14	105	1		sTWTGGSDe.2134241B19S1B21L12	58	1		iDRVPg.2622B19S1B26L14	69	4
sTNSGGy.21342B19S1B21L12	95	1		sMRGTSGVSs.16416446B19S1B21L17	47	3		sMRAGMn.16331B19S1B11L13	105	1		sMWGILn.11414B19S1B15L13	58	1		sGIGHe.2141B19S1B21L09	69	3
sTLSGSGt.236464B19S1B23L13	94	6		sALAGEGe.454321B19S1B21L12	46	5		sMDSPn.1251B19S1B12L12	104	4		iDGGLTIn.241422B19S1B21L14	58	1		sGISn.414B19S1B11L10	69	1
sISREQn.22611B19S1B24L12	94	5		sNGGn.244B19S1B21L10	46	3		iWGAGIGDe.1343331B19S1B21L14	104	1		sISTLe.2326B19S1B25L11	57	4		sTPy.22B19S1B27L08	69	1
iRGYSFt.62211B19S1B23L14	93	6		sPPYGGRg.212343B19S1B12L12	45	5		iMDRGVy.12624B19S1B27L13	103	2		sSLAGVAHe.2543322B19S1B27L12	57	4		sDYGGGIn.114342B19S1B15L13	68	6
sPQRGLGn.214412B19S1B15L14	92	6		sIDHGVDn.222441B19S1B12L14	45	4		sNDRGGn.22622B19S1B21L11	103	1		sSQGWe.2211B19S1B21L10	57	3		sDRVPn.2624B19S1B11L11	68	5
sRGLTTAe.514423B19S1B25L13	92	5		sTTQVWGt.312412B19S1B23L14	45	4		sREAGGPSe.5143443B19S1B25L13	103	1		sTGLy.434B19S1B21L11	57	3		sPRTSGLn.461634B19S1B21L13	68	3
sKGLARGy.132152B19S1B21L14	91	5		sTLGn.134B19S1B11L10	44	2		sRISGSs.51646B19S1B21L13	103	1		sMFWNt.1112B19S1B23L12	57	2		aSRTGVEAq.6634222B19S1B15L10	68	1
sMILAAy.13532B19S1B21L13	90	5		sIGGt.242B19S1B11L10	43	4		sSSLRGQLTGy.623632142B19S1B12L15	103	1		sFWTSGt.11313B19S1B22L13	57	2		iSSGSGn.16454B19S1B21L13	68	1
sKTGPt.2342B19S1B22L12	90	4		sQYYYs.1221B19S1B15L13	43	4		sFFLGt.2223B19S1B11L11	103	1		sRPIGMDg.642411B19S1B12L11	57	1		sRDGIGt.62422B19S1B11L11	67	4
sVGTGAe.34341B19S1B21L11	89	6		sSRNGEGDPy.65232412B19S1B27L15	43	4		sMSEe.112B19S1B22L09	103	1		sRSVGDy.53412B19S1B27L11	57	1		sNGRDe.2221B19S1B21L10	67	2
sIRTGTn.26342B19S1B21L12	89	5		sPVVn.244B19S1B11L11	43	1		iGQGTGt.42342B19S1B11L13	103	1		sTSs.46B19S1B21L11	57	1		sTYSDt.4252B19S1B11L10	67	1
iYGTGSn.24346B19S1B21L13	89	5		sSVVSs.6326B19S1B21L12	42	6		sNSDWVDn.212142B19S1B21L12	102	1		aSTLGn.6114B19S1B11L10	57	1		iGASTe.4131B19S1B21L11	66	5
iTPGAVHg.424221B19S1B12L13	88	6		sGGQGGYy.432312B19S1B12L13	42	3		sSGGVYs.62421B19S1B15L13	101	1		sIIFGSSg.122352B19S1B22L13	57	1		sKGSGPs.24442B19S1B13L13	66	5
sSEEGy.3223B19S1B27L10	88	5		sQIYRGAn.132631B19S1B12L13	41	7		sIPEn.221B19S1B21L10	101	1		iVAGRYAd.144423B19S1B23L14	57	1		sMGRn.131B19S1B22L12	66	4
sSLTGt.6642B19S1B22L11	88	5		aTRGLAEVDe.16353241B19S1B21L12	41	5		sNSESs.1226B19S1B21L13	101	1		sKGTSGGKy.1416441B19S1B21L14	57	1		sTYRGQVn.114424B19S1B15L13	66	4
sRRATVs.51441B19S1B15L13	88	5		sTRSSSe.13233B19S1B27L11	41	5		sSWDRVAs.612631B19S1B15L15	101	1		sGVFGTPDs.2224332B19S1B13L15	57	1		sLSTGs.3432B19S1B26L14	66	3
iEGSLn.2252B19S1B11L13	87	6		iDAy.12B19S1B12L10	41	3		iLAGVPy.54332B19S1B21L14	101	1		sTAPGTSGVLSLy.21441613626B19S1B21L18	57	1		sLGESSg.23235B19S1B13L13	65	5
iVADn.132B19S1B21L11	87	2		sIRDPy.2614B19S1B21L12	41	3		sAGEMSs.44216B19S1B27L12	100	1		sMGPRAe.14241B19S1B11L11	56	3		iDLRRLAEy.1513532B19S1B21L16	65	5
sSLSGGPLy.6544441B19S1B21L14	86	6		sMRSt.165B19S1B22L11	41	3		sSQFNy.6111B19S1B21L11	99	3		sTQGAKn.22422B19S1B11L13	56	3		aTTRSt.3266B19S1B11L09	65	3
sRTGLGn.63152B19S1B15L13	86	6		sITSGTGGFRq.242434321B19S1B15L15	41	3		sMEGWn.1241B19S1B11L12	99	2		sTRSt.232B19S1B22L11	56	2		sSTDRQn.64261B19S1B15L12	65	1
sSVRTGGSq.2163435B19S1B15L14	86	4		sPDRGLt.32612B19S1B23L13	41	2		aTRLIGASy.2313423B19S1B12L12	99	1		iVEAGe.4232B19S1B21L11	56	2		iGAVPDy.42322B19S1B12L13	64	5
iDSSAy.2162B19S1B21L13	85	6		iEKREGy.12422B19S1B21L14	39	5		sWLAGGVETYRNTDGa.15342312242414B19S1B11L19	99	1		sGDq.31B19S1B15L08	56	2		sMTLy.143B19S1B21L11	64	4
sALAGVs.35413B19S1B21L14	85	4		sLRRERIDn.1642612B19S1B21L14	39	5		iGPRRRREn.2163461B19S1B21L15	99	1		sRPQGGDi.532332B19S1B24L11	56	1		sRLDRSPt.512661B19S1B22L13	64	2
iGVy.32B19S1B12L10	85	3		sMASGy.1164B19S1B21L12	39	3		sSTALn.4322B19S1B11L11	98	1		sPSMy.331B19S1B27L10	56	1		sIPGRKSs.234326B19S1B26L16	64	2
iGPKVe.2124B19S1B11L11	84	5		sTVMAGGFy.2214342B19S1B21L14	39	1		sTLTGFs.22322B19S1B13L13	98	1		sIPQDRn.13214B19S1B21L12	56	1		sIMRADPn.116324B19S1B11L14	64	1
iVNFRe.2212B19S1B27L11	84	5		iLLAGADe.654341B19S1B21L13	38	4		sIQLSQWn.226621B19S1B14L14	98	1		sTPQTGDt.422242B19S1B11L12	56	1		sEGn.22B19S1B15L10	63	4
sWTMn.111B19S1B11L11	83	6		sIVGRAGGEf.22442142B19S1B21L12	38	4		sIYMAGDt.211342B19S1B11L13	98	1		iLETGe.4242B19S1B27L11	55	4		sLSSVGSt.114326B19S1B11L13	63	1
iDGFs.242B19S1B26L14	83	5		sMVAGn.1342B19S1B21L11	38	3		sSGLGMn.23341B19S1B11L13	98	1		sKEg.22B19S1B22L08	55	3		sSGGEPy.31422B19S1B27L11	62	4
iTSWn.131B19S1B11L12	83	5		sIGGITRIe.2443452B19S1B21L13	38	2		sSRQSSn.13236B19S1B11L13	98	1		sSGTDy.6442B19S1B27L10	55	2		sPDRSs.4266B19S1B21L13	62	4
aSSSPSs.61646B19S1B27L11	82	6		iLAVSn.5436B19S1B21L12	38	1		aSNLGQGSt.6233246B19S1B11L12	97	3		sILSGGGn.126122B19S1B21L13	55	2		sRTDRSs.54254B19S1B15L13	62	2
sNGQEWe.23221B19S1B25L12	81	5		sFRVEMn.24221B19S1B11L13	37	5		sPTGWPPe.421121B19S1B21L12	97	2		sISIn.152B19S1B11L11	55	1		sILGTGGEe.1343421B19S1B25L14	61	4
sSPGSGAGn.6233442B19S1B21L13	81	4		sITn.11B19S1B22L11	37	4		sNTLAHn.23542B19S1B21L11	97	1		sRGMn.421B19S1B11L11	55	1		sRGGGt.5312B19S1B11L11	61	1
iGFSTy.3212B19S1B21L13	81	3		sTRDVRLAg.4622344B19S1B12L13	37	4		sTQGQNn.22322B19S1B15L12	97	1		sRPREKn.54422B19S1B11L12	55	1		sTDRGQt.42641B19S1B11L11	61	1
sYAPIGy.12222B19S1B27L12	80	6		aSKTRVDg.613632B19S1B13L12	37	4		sHEGEWn.21421B19S1B22L14	97	1		iSSGSy.1645B19S1B21L13	55	1		sLRGVy.3542B19S1B21L12	61	1
aCQTGGSTy.2212362B19S1B21L13	80	5		sIGPSAe.23444B19S1B25L12	37	3		aSRGLEYs.634321B19S1B15L13	96	3		sSRQGSs.13246B19S1B21L14	55	1		sTRTGPLy.363122B19S1B12L13	61	1
iKIGTGFRYDf.134341422B19S1B21L13	80	4		sNPDSGt.24252B19S1B11L11	37	2		sNSLRLAGGGYt.1215543132B19S1B22L17	96	1		sRGSSs.4266B19S1B26L14	54	5		sSEFRDSs.222426B19S1B27L14	61	1
sTGMGy.2413B19S1B21L11	79	6		sRVRENs.51121B19S1B15L13	37	2		sIRAQSGe.244132B19S1B11L12	96	1		sIMGLAGGQy.21354441B19S1B21L16	54	3		sILPRSQTy.1222612B19S1B21L15	61	1
sMEGAy.1232B19S1B21L12	79	5		sTPSGLAGGe.12435431B19S1B21L13	37	1		sPRDREDt.242622B19S1B22L14	96	1		sNAGGLy.12424B19S1B21L13	54	3		sPGPLy.4344B19S1B12L11	60	3
sIRSAy.2132B19S1B27L11	79	4		sFGTDSRn.144236B19S1B11L14	36	5		sILHRDMn.132621B19S1B11L14	95	3		sSPLTATy.621332B19S1B27L12	54	2		sTPGLGNn.443632B19S1B21L13	60	2
sSSGNPt.16422B19S1B23L13	79	4		iNGELy.2415B19S1B21L13	36	1		iVGAs.411B19S1B15L13	95	3		sSTGMn.2341B19S1B21L11	54	1		iSDe.21B19S1B21L09	60	1
sRLVGGGd.353123B19S1B23L13	78	5		sRARDNYGt.6242221B19S1B11L13	35	7		aSFSGSGTSn.62216124B19S1B11L14	95	1		sTPLGt.2262B19S1B22L11	54	1		sPGLAGYq.335442B19S1B25L14	59	5
sLAFFGLn.422224B19S1B15L13	78	4		sNPSEGHHq.2211312B19S1B15L13	35	3		sSRTGPWt.143431B19S1B11L12	95	1		sITGGITe.221212B19S1B11L12	54	1		sNKQGs.1122B19S1B21L12	59	3
sIGVDe.1442B19S1B27L10	78	4		sRVRGVGn.515414B19S1B11L13	35	3		sILAGAPSEe.25431331B19S1B25L15	95	1		iFRDPTy.24212B19S1B27L13	54	1		sEQEFs.1222B19S1B27L12	58	4
sIWTGGFg.113422B19S1B22L13	78	4		sVDRDRn.22524B19S1B12L12	35	2		sWSVGd.1314B19S1B23L11	95	1		sMAGAs.1442B19S1B21L13	54	1		sRAMn.621B19S1B11L10	58	2
sSAGTSGRARe.624164624B19S1B25L15	77	5		sHRLNy.2632B19S1B27L11	35	1		sLLGGYt.66341B19S1B23L11	94	3		sMAGFHe.13422B19S1B27L11	53	4		sMRTSGq.16162B19S1B25L13	58	2
sIPGGWNy.112412B19S1B21L14	77	4		sILDRGEy.232631B19S1B27L10	34	5		iDGGILn.22434B19S1B21L13	94	2		sPGSGTy.41641B19S1B21L13	53	4		sPGQGAGs.432424B19S1B15L15	58	2
sLGFRGHq.411541B19S1B15L13	76	6		sTSPn.252B19S1B15L11	34	5		sLYs.52B19S1B26L12	94	1		sRTDTGTLASVq.5312432122B19S1B15L16	53	4		sPVITy.2422B19S1B27L11	58	1
iGLAGSn.45432B19S1B21L13	76	3		iVPPLAGRARn.322544626B19S1B21L17	34	4		sTIGAGNHe.1244121B19S1B21L13	94	1		sSWTVn.6134B19S1B12L11	53	3		sNAELAAd.141543B19S1B23L12	58	1
sIKAGGFy.114321B19S1B21L14	75	5		sIAGRLEe.132231B19S1B25L13	34	3		sTRs.36B19S1B15L11	94	1		sSPDDy.6222B19S1B27L10	53	3		sILTDAn.16311B19S1B12L13	58	1
sMGRSGRk.124434B19S1B24L14	75	5		sSSGTGGl.624343B19S1B14L10	34	3		sVSGRKDSe.3644122B19S1B27L13	94	1		aSKYGRRy.621422B19S1B12L11	53	2		iGKPLAGGRn.31154335B19S1B21L16	58	1
sIRSAy.2444B19S1B27L11	75	4		sTPPWGn.22112B19S1B21L12	34	3		iDLTGn.2424B19S1B11L13	94	1		sEy.2B19S1B21L09	53	2		sTPGGAn.23424B19S1B11L12	57	5
sISSRq.2646B19S1B15L11	74	6		sSPDGYMn.622221B19S1B11L13	34	2		aTRLAGy.23544B19S1B21L11	93	3		sNPSGIn.12643B19S1B21L11	53	1		sIGETy.2412B19S1B21L12	57	4
sFREFs.2422B19S1B27L12	74	5		sLGPIMn.54311B19S1B11L13	34	1		sMVVn.144B19S1B11L11	93	2		sIHGSLn.11466B19S1B21L12	53	1		sSHGGs.6214B19S1B15L13	57	4
sEPFQVIAe.1221221B19S1B11L13	74	3		sPKREGAy.324222B19S1B27L13	34	1		aRLMTAAn.531341B19S1B11L12	93	1		iNPTAGYTe.2434314B19S1B21L14	53	1		iSGSs.646B19S1B21L13	57	4
iRSGGs.5212B19S1B21L14	73	5		iDGGGYEGk.1334122B19S1B24L16	33	5		sTLKAYGSs.2522226B19S1B21L15	93	1		sRWAIPHt.412132B19S1B22L14	53	1		sTQRALy.22446B19S1B21L13	57	3
sGMVAGVe.411431B19S1B21L11	73	5		aSRQDy.6622B19S1B27L09	33	5		sKSAGTHVy.2443222B19S1B12L14	92	3		iGMRASGTy.4141642B19S1B21L16	53	1		sILNVVGt.152242B19S1B11L12	57	2
sGRSSd.3663B19S1B23L11	73	2		sAWTEQGe.214124B19S1B21L12	33	4		aSRLWEGn.624114B19S1B11L12	92	2		sWTVn.111B19S1B12L11	52	3		sRIDRAVn.512632B19S1B16L13	57	2
sRTSGVy.41643B19S1B21L13	73	1		iSRAn.462B19S1B21L11	33	4		sSVAGGLy.634431B19S1B21L13	92	2		iDWGQGIIGDq.113242112B19S1B15L17	52	3		iVQGQTy.42322B19S1B27L13	57	1
iGYEGAPEGq.12242114B19S1B21L14	72	5		sINRVn.3264B19S1B21L10	33	4		sITGAd.1343B19S1B23L11	92	1		sIPMGGe.22141B19S1B21L11	52	2		sTPSSGGy.215643B19S1B21L13	57	1
sSQTPWGe.621213B19S1B25L12	72	5		sIIGEGt.13422B19S1B11L12	33	3		sSGVe.244B19S1B25L10	92	1		iAGGGt.4332B19S1B23L13	52	2		iAPAGGRn.224336B19S1B21L14	57	1
sMRSASi.16236B19S1B24L11	72	3		sTVMQDLRTSg.221225621B19S1B12L14	33	3		sTGQt.332B19S1B23L11	92	1		sLRGAGVt.424342B19S1B11L13	52	2		sDRGRETe.242623B19S1B25L13	56	6
sIPPHGs.23212B19S1B21L13	71	6		aSRVPn.6414B19S1B11L10	33	3		sAGGGy.2142B19S1B27L11	91	3		sPPRPIRPDq.33331121B19S1B25L16	52	2		sGGGt.444B19S1B23L11	56	5
iVRDLPPd.242144B19S1B23L14	71	5		sRGQGFy.63241B19S1B21L12	33	2		sPVAg.321B19S1B26L12	91	3		iGs.2B19S1B21L11	52	1		aSGQGLy.63233B19S1B21L11	56	4
sTPSDYNn.324212B19S1B21L13	71	4		sIRAGGRHe.2343322B19S1B27L13	33	2		sDALDLFEp.2312611B19S1B15L13	91	2		iVSTq.223B19S1B15L11	52	1		sSMGTGIy.614332B19S1B27L12	56	4
sLTGMTn.43411B19S1B12L13	71	3		sSSSAn.5232B19S1B15L12	33	2		sIRSs.266B19S1B27L11	91	2		sITMn.211B19S1B11L11	52	1		sILAGTGILDe.111434141B19S1B21L15	56	3
sTWRAGGPFe.11543431B19S1B21L13	71	3		iRASd.433B19S1B23L11	33	1		sSPFVDRTAHt.621425442B19S1B13L14	91	1		sIGRTEa.14622B19S1B11L10	52	1		sKTGLTy.23422B19S1B21L13	56	2
iGLAGGPTTTRq.3542244146B19S1B27L16	70	4		sISGSs.2646B19S1B21L13	33	1		sILAAs.2542B19S1B23L13	91	1		sLLAGVYe.154321B19S1B21L12	52	1		sIPGYt.1142B19S1B11L11	56	1
iLAGAe.5432B19S1B27L11	70	4		sTAGTGFRe.3243423B19S1B25L13	32	4		sMRLAGGPPy.16543422B19S1B21L16	91	1		sRDGSs.4226B19S1B26L14	51	5		iSGHPs.4311B19S1B27L13	55	5
sPLGISAt.164244B19S1B22L14	70	4		sILTSGGt.262442B19S1B23L14	32	4		sRPDy.632B19S1B21L11	91	1		sRGGQRKy.642241B19S1B21L14	51	4		iGQGt.224B19S1B22L12	55	1
sTAPAy.2322B19S1B21L11	70	2		sSLFTGYy.641342B19S1B21L13	32	2		sTYEPTYt.222312B19S1B11L12	90	1		sIYSLn.2166B19S1B21L11	51	1		sMTEDTYy.112222B19S1B27L13	55	1
sMSLAKn.16542B19S1B21L12	69	4		sMGDHYy.13212B19S1B21L13	32	2		sIFDSSPe.112611B19S1B11L12	90	1		sPGDSHe.24262B19S1B27L11	51	1		sSVPGNTy.242412B19S1B27L12	54	5
sTLATGGs.251341B19S1B15L14	68	6		sMGTMn.1431B19S1B11L12	32	2		sISGPPGATp.13344434B19S1B15L14	90	1		sPVEn.431B19S1B15L11	51	1		sSDLs.626B19S1B27L10	54	4
sIGTYe.1421B19S1B21L10	68	4		sRSWGTKe.621241B19S1B25L12	32	1		iVLLLy.3331B19S1B21L13	90	1		iGTAy.332B19S1B21L12	51	1		sIPGHPt.22322B19S1B23L13	54	4
sPSGGSLGy.4442242B19S1B21L15	68	4		sMSSGRAy.156452B19S1B21L14	31	5		aSRLPGPKAy.65443112B19S1B27L13	89	1		sIGQNVDq.232141B19S1B15L13	51	1		sIGNRGPHSGt.242642232B19S1B11L16	54	4
sILATSs.11436B19S1B21L14	68	3		sIRSt.246B19S1B22L11	31	4		aTAQGVt.43231B19S1B11L10	89	1		sSPRGRDs.624242B19S1B27L13	51	1		sATGy.412B19S1B21L11	54	2
sPGGe.343B19S1B27L09	68	3		sRPGQLRRe.5332416B19S1B11L12	31	4		sSEGPSSs.622243B19S1B13L14	89	1		sISRSGSLy.2244454B19S1B12L14	51	1		sNPSRRGLn.1256641B19S1B15L14	54	1
aTEDSVs.21262B19S1B27L11	68	1		sIGt.14B19S1B22L10	31	2		sLRTVGDg.543441B19S1B12L12	89	1		sSPSAGLs.621434B19S1B21L14	51	1		sQGTQADg.142221B19S1B12L12	53	5
aTSVMGGDe.2311421B19S1B21L11	67	4		iRs.6B19S1B23L11	31	2		iTGGIYs.43421B19S1B15L15	89	1		iTGQs.432B19S1B21L13	50	4		sMYSGSs.11646B19S1B27L13	53	5
sSRDGTy.64241B19S1B27L11	67	3		sISREt.2242B19S1B11L11	31	2		sIQDGRy.11235B19S1B12L11	88	2		iGGSs.216B19S1B21L13	50	4		sIGTRn.1434B19S1B11L12	53	2
aTGDTVy.24241B19S1B21L11	67	1		aSVLWGn.62314B19S1B11L11	31	2		sRDRQLPn.626244B19S1B11L13	88	1		iGRFRGe.43231B19S1B21L12	50	2		sMGYs.142B19S1B23L12	53	2
sRTGGIt.63443B19S1B11L11	66	6		sTWDISn.21224B19S1B22L14	31	2		sKGWGDq.24111B19S1B15L12	88	1		sRNIAn.6232B19S1B21L11	50	1		sVDRSs.4266B19S1B21L12	53	2
aSSLQGHt.621242B19S1B11L11	66	5		sIARSKt.12641B19S1B11L11	31	1		sNPTGGYn.143412B19S1B15L13	87	3		sTAGYt.2342B19S1B11L10	50	1		sRSPGGVAg.4222122B19S1B22L13	53	2
sEGTATn.14211B19S1B15L13	66	4		sKDRGEp.22312B19S1B15L10	31	1		aTTDLAs.12252B19S1B23L12	87	2		sWDSEy.1262B19S1B21L12	50	1		sNRTPy.2431B19S1B27L11	53	1
iDGGy.212B19S1B27L11	66	3		sIRSSn.2162B19S1B21L11	31	1		sPGGISg.34225B19S1B12L11	87	2		iPMDLy.4123B19S1B21L13	50	1		sSPGTEy.62432B19S1B12L11	53	1
sSNn.51B19S1B14L10	66	2		sRKGQGTMe.6232431B19S1B25L13	30	5		sTGTSGSIWAn.241645112B19S1B21L16	87	1		iVQQRSy.21262B19S1B12L13	50	1		sSVGSs.6441B19S1B23L12	53	1
sFRQEGs.23213B19S1B15L14	65	5		sAGLAGVRe.2354332B19S1B21L13	30	4		iDPDLPLAAe.14242242B19S1B25L16	87	1		sIGAGSHn.234452B19S1B21L13	50	1		sRGLGTSn.523435B19S1B16L13	53	1
iAGTs.442B19S1B27L12	65	5		sTASDRGDg.2122641B19S1B12L12	30	4		iEGSGSn.21645B19S1B21L13	87	1		sIYGPs.1232B19S1B21L13	50	1		sTSDSGs.22252B19S1B21L13	53	1
iMGn.14B19S1B11L11	65	4		iDFDe.121B19S1B21L10	30	4		sMRSt.165B19S1B22L11	86	3		sTSGGe.1641B19S1B21L09	49	2		aTSLLPDTFSGg.2426112143B19S1B12L14	52	5
sATSGRALGn.11646213B19S1B21L14	65	1		sSPPVKSDq.6224261B19S1B15L13	30	4		aSRQGWTGn.6524142B19S1B15L13	86	1		sSFRLAGGLy.61554434B19S1B21L15	49	2		sTPGLDPe.243512B19S1B27L12	52	4
sSTGTn.2241B19S1B11L11	64	4		sSHSFRRn.624142B19S1B21L12	30	3		sMASSGQSs.1316216B19S1B21L15	86	1		sIPGy.142B19S1B21L11	49	1		sNPGQGRYe.2432121B19S1B21L12	52	3
sFHq.11B19S1B25L10	64	3		sISGSGYe.164521B19S1B21L12	30	3		sTSKVPGPYt.23114332B19S1B11L14	86	1		sRIRTGk.42434B19S1B24L12	49	1		sPGTSGSe.241645B19S1B25L13	52	3
iGGQn.321B19S1B24L11	63	6		sNGPVe.2334B19S1B21L10	30	3		sTTEn.432B19S1B15L10	86	1		iTSYGRe.25134B19S1B25L13	49	1		sYDRGSs.12616B19S1B21L13	52	3
sWGSYt.1452B19S1B23L11	63	4		sRPGQGSq.543211B19S1B25L13	30	3		sIYQGAGDEn.21123421B19S1B13L15	86	1		sTRQGAGAd.4324343B19S1B23L14	49	1		sRPGTQn.22432B19S1B15L12	52	2
sILESs.1616B19S1B21L13	63	4		sAPSRGs.22462B19S1B13L13	30	3		sMFGTSKe.122212B19S1B27L12	86	1		sMGLVYGEFn.13542422B19S1B21L15	49	1		iKTFHg.2121B19S1B12L11	52	1
sPLLGs.2422B19S1B15L13	63	4		iAGPs.241B19S1B15L13	30	2		iSILRDTy.424611B19S1B21L15	86	1		sVARSGGADg.22334241B19S1B12L14	48	4		sMTAs.132B19S1B27L11	52	1
sLTGGAGy.234233B19S1B12L13	63	3		sIMGLHy.11342B19S1B27L12	30	1		iQGSt.246B19S1B11L11	85	4		sINRDe.1141B19S1B21L10	48	2		sKSALTPy.213523B19S1B27L13	52	1
sITSGQy.11642B19S1B21L13	62	5		sPWDREISe.1126133B19S1B25L14	30	1		iKFRPd.2113B19S1B23L12	85	2		sIDQAVq.21224B19S1B23L10	48	2		sMSGGYt.11422B19S1B23L13	52	1
sMAVPGDq.112431B19S1B15L13	62	5		sTTGQGt.14322B19S1B23L12	30	1		sRDRGFy.62622B19S1B16L13	85	1		iGQVDt.3212B19S1B11L12	48	2		sMSPPRRQADg.142114111B19S1B12L15	52	1
sTPRGLAGDe.21435431B19S1B21L13	62	5		aSGQGPs.63244B19S1B15L12	29	6		sSMDPGt.61242B19S1B11L11	85	1		sDRGLs.2624B19S1B27L12	48	2		sLDRYs.3242B19S1B13L13	51	3
iVLAPHn.31412B19S1B21L13	62	4		aSRLRDRVq.6544262B19S1B25L13	29	3		sIAGLLy.23331B19S1B21L13	85	1		sIGVGSt.23116B19S1B11L12	48	2		sPGEGDe.24222B19S1B27L11	51	1
sSRLQGINq.2352432B19S1B15L14	61	6		sRGTGPy.34342B19S1B27L12	29	3		sIYSy.125B19S1B21L11	85	1		sFRTITe.16114B19S1B21L11	48	1		sPVDn.421B19S1B11L11	51	1
sLPGQGMn.443241B19S1B21L13	61	4		sRGLs.634B19S1B21L11	29	2		sLPPGSLn.331414B19S1B21L13	85	1		sPSEYy.2222B19S1B27L11	48	1		aTEGGAy.31342B19S1B27L10	51	1
sMATSGIHe.1416422B19S1B27L13	61	4		sIDRAg.2262B19S1B22L11	29	2		sRNGVs.4242B19S1B26L14	85	1		sGSGYe.2442B19S1B21L10	48	1		sNRGMIAn.164112B19S1B21L13	51	1
sMPGSRd.12455B19S1B23L12	61	3		iGLy.45B19S1B12L10	29	2		sRQVLy.5244B19S1B21L12	85	1		aTETGEPt.222112B19S1B23L12	48	1		sRLRDVESDe.54422112B19S1B27L13	51	1
sIHQKn.1122B19S1B11L12	61	2		sMGASVn.11164B19S1B21L12	29	2		sIGWt.241B19S1B11L10	84	4		sKGPn.244B19S1B22L12	48	1		iDLWEPt.14122B19S1B23L14	50	6
sTLAGEGt.154312B19S1B23L13	60	5		sFQGt.112B19S1B23L11	29	1		aSQQGEAy.612321B19S1B12L11	84	1		sPIVSGy.43352B19S1B21L13	48	1		aSRQVLGe.632121B19S1B11L10	50	4
iDLTPGLAGYe.142435431B19S1B21L16	60	4		iSGLn.213B19S1B22L13	29	1		sRSGTGGLn.6243422B19S1B21L13	84	1		sPEGGGAGq.3134413B19S1B15L14	48	1		sSLSa.664B19S1B26L10	50	2
sMVPPTy.12222B19S1B21L13	60	4		aSHRSVn.61644B19S1B11L11	28	5		sIARTEWDt.1243212B19S1B11L14	84	1		sPIFHLGQSn.22112322B19S1B11L16	48	1		sHRDTIn.24242B19S1B12L13	50	2
sIGDGPLe.132411B19S1B21L12	60	2		sIAGDGNe.224142B19S1B27L12	28	4		aTALGAs.22344B19S1B21L12	83	4		sILRAYGGTn.24422142B19S1B21L15	47	4		sVLRGRSg.146215B19S1B22L13	50	2
sSLEYt.6412B19S1B23L11	59	5		sIGGPDPe.242221B19S1B11L12	28	4		sRYWGAGd.311323B19S1B23L13	83	4		aSEPPGLAGGGn.6114354344B19S1B21L15	47	3		sRGQLGt.63224B19S1B11L11	50	1
sVRGLt.2644B19S1B11L11	59	5		sYGTGRYe.143461B19S1B21L12	28	3		sSLPGQGAt.2443244B19S1B22L15	83	2		sSDRSs.2266B19S1B13L13	47	3		sIFSIAg.11312B19S1B22L12	50	1
iGLKGYe.34141B19S1B21L12	59	4		sIGTRPy.24152B19S1B27L12	28	2		iGQy.42B19S1B21L11	83	2		sISYKSVy.222252B19S1B21L14	47	2		sSALWDy.44212B19S1B27L12	50	1
sKIRGLAGDe.22235421B19S1B21L13	59	4		iRGEWPq.63211B19S1B25L14	28	2		sFRLAVt.23632B19S1B23L13	83	1		aIGGGTy.22442B19S1B21L11	47	2		sKVEDTn.11214B19S1B22L13	50	1
sMTSGSVy.116452B19S1B27L13	59	4		sGLAGNy.45442B19S1B21L12	28	2		sMQGSYg.12252B19S1B22L12	83	1		iSRTDe.1511B19S1B21L11	47	2		sAQQGQRHPy.42241522B19S1B27L15	50	1
sTRGTSDTy.3341622B19S1B27L14	59	3		sAGTLs.2414B19S1B27L12	28	1		sPSGGSHFIy.32146212B19S1B27L15	83	1		sNRGSTy.26222B19S1B27L12	47	2		sTDLGVSs.225432B19S1B26L15	50	1
sLGPGQGGi.1143222B19S1B24L13	59	1		sIGPFs.1422B19S1B21L13	28	1		iGs.2B19S1B21L11	83	1		sKPGGDy.22341B19S1B27L11	47	1		iLAAQn.4341B19S1B21L12	49	4
iGLNn.452B19S1B21L11	58	4		sILDRPYe.162521B19S1B11L12	28	1		iSLTPLGIe.2321112B19S1B21L14	83	1		aSEAa.623B19S1B24L10	47	1		sRSTPRDPAy.55444232B19S1B21L15	49	4
sTGPn.314B19S1B21L10	58	4		sWLAGGPn.154342B19S1B21L13	28	1		sSSSGRs.65646B19S1B21L13	82	1		aSSTWTGGn.6421343B19S1B16L13	47	1		sIGVTRDe.142241B19S1B21L12	49	1
iYSIq.253B19S1B15L11	57	5		iPDGq.122B19S1B25L12	27	4		iVAGPn.4444B19S1B11L13	82	1		sMASGAy.11642B19S1B21L13	47	1		sAERQAIt.214242B19S1B23L13	49	1
sPEYn.312B19S1B11L11	57	4		sIWKSs.1126B19S1B21L13	27	4		sMSSAd.1143B19S1B23L10	81	1		sSWTVn.6142B19S1B12L11	46	4		sNDRGKy.12611B19S1B21L13	49	1
sTQQTGGGn.2113412B19S1B15L15	57	4		sRGRGAFn.526322B19S1B21L12	27	2		sSWDRGt.11251B19S1B23L13	81	1		sIGVn.144B19S1B11L11	46	2		sPWASGGALe.21164421B19S1B25L15	49	1
aSSGLAVDe.6435442B19S1B27L11	56	6		sKRADSVEPn.26322311B19S1B12L15	27	2		iVQRRe.2266B19S1B21L11	81	1		sIWTAs.1131B19S1B15L13	46	2		sPGTDSTRSt.34422346B19S1B22L16	48	4
sWGt.12B19S1B22L10	56	6		sTTPGTe.11243B19S1B11L11	27	2		sTPGGLAGNq.22435431B19S1B21L12	80	4		sSAGRRYe.633461B19S1B21L11	46	1		sRLTTn.5334B19S1B11L11	48	1
sSKAVRt.21422B19S1B23L13	56	5		sTPRIAGVy.3343312B19S1B12L13	27	1		sIGGPn.2311B19S1B12L11	80	2		sNGQVLEy.112262B19S1B23L10	46	1		sSPDg.622B19S1B26L11	48	1
iGASSHe.41521B19S1B21L12	56	4		sSGRs.645B19S1B23L11	26	3		sRPGQPWNe.5331412B19S1B27L12	80	1		sTPGPt.2332B19S1B11L10	46	1		sRDPYLe.62323B19S1B21L10	48	1
aARAGAg.34441B19S1B26L12	56	3		iGRDHn.4422B19S1B21L12	26	2		sEGLg.213B19S1B13L11	80	1		sNTGGAWt.134211B19S1B11L12	46	1		sMEKMTEn.121122B19S1B11L14	48	1
sIFRLAg.22121B19S1B13L13	56	3		sIRSt.165B19S1B22L11	26	2		sIPGRg.2314B19S1B12L10	80	1		sTDREIn.42612B19S1B21L12	46	1		sPDRGGs.32644B19S1B21L14	48	1
sSLAPLa.26341B19S1B24L13	56	1		sRPFSQGIDq.61132121B19S1B15L14	26	2		sMALLn.1354B19S1B21L11	80	1		sMGTSs.1416B19S1B21L13	46	1		sRISSRGIq.5132432B19S1B25L14	48	1
sPGPLn.2325B19S1B12L12	55	6		sSVVDt.1142B19S1B11L11	26	2		sMGt.12B19S1B23L10	80	1		sRETGRVVn.2134624B19S1B11L14	46	1		sLGQVESDYHe.632113111B19S1B14L16	48	1
sIQGYs.2211B19S1B15L13	55	4		sRTRGQLDe.6363221B19S1B14L13	26	2		sSRDDGFy.242141B19S1B27L13	80	1		iVLGREDy.334422B19S1B21L15	46	1		sRVAGAKRGt.63432162B19S1B22L16	48	1
aSSn.61B19S1B12L08	55	4		sTIAGGDy.234342B19S1B21L13	26	1		sTQGIAe.32311B19S1B11L11	80	1		sQDSSs.2266B19S1B26L14	45	5		sLKGe.321B19S1B21L09	48	1
sTSGKTFn.364222B19S1B21L13	55	4		sIQAGGPSe.2143216B19S1B27L13	26	1		sSHLPQGNs.6241241B19S1B15L15	79	2		sASGGTy.36432B19S1B27L12	45	3		sTNy.22B19S1B27L09	48	1
sIVESy.1422B19S1B12L11	55	3		sIWGSg.1132B19S1B22L11	26	1		sMNIVAGVYq.11143441B19S1B15L14	79	1		sIGLGSe.13522B19S1B27L11	45	2		aSSIKTGSTy.66223412B19S1B27L13	47	4
sNRGFs.2642B19S1B21L13	55	3		sSPVAGTt.622342B19S1B11L12	26	1		sSLDEGGQGALLFg.651143242522B19S1B12L17	79	1		iMQGAy.1232B19S1B27L12	45	2		iGETt.313B19S1B14L13	47	4
iSRGLARe.243523B19S1B21L13	55	2		sRLAGDTs.254322B19S1B21L15	26	1		sIEMn.121B19S1B11L11	79	1		sTGRQGDGt.2332422B19S1B11L13	45	2		sMSRLLKSq.1146623B19S1B15L14	47	2
sFTGDs.2341B19S1B15L13	55	1		sRSTDFs.54311B19S1B15L13	26	1		sLTGSGt.42424B19S1B22L13	79	1		sSLAGASd.354314B19S1B23L13	45	2		aTLKGQGNg.1523241B19S1B12L11	47	1
sTAGTy.2442B19S1B12L11	55	1		aTAYGRGs.241263B19S1B15L13	26	1		sMERLAGAn.1135432B19S1B21L14	79	1		iRAYq.611B19S1B15L11	45	1		iGGDn.232B19S1B21L11	47	1
sIWSGSn.21343B19S1B22L14	54	6		iVPHDGt.22223B19S1B22L14	25	5		sTGRQGPy.445212B19S1B21L14	79	1		iSGQi.241B19S1B24L10	45	1		sIGt.24B19S1B22L10	47	1
iASASASe.241632B19S1B27L13	54	5		sEGIn.243B19S1B11L11	25	4		sYAVGGt.13212B19S1B11L12	79	1		sISGREDe.142621B19S1B21L12	45	1		sIVAGe.2442B19S1B27L10	47	1
sPGQGs.4321B19S1B27L12	54	5		sIDRGFy.11441B19S1B12L12	25	4		iDGTGn.1434B19S1B21L12	79	1		iGGLGWDe.335411B19S1B21L13	45	1		iAGLGy.1462B19S1B27L12	47	1
iDLn.23B19S1B11L11	54	4		sSPWGLRTDn.61133642B19S1B21L15	25	4		rDRSs.266B19S1B13L13	79	1		iTSGIGn.16434B19S1B21L13	45	1		sSMGPSs.61346B19S1B13L13	47	1
sRRDGDIDt.5422222B19S1B11L13	54	4		sVVLGAe.23243B19S1B25L12	25	4		iEVSEy.2441B19S1B12L12	79	1		sNPREVDn.144242B19S1B21L13	45	1		sTAPASHt.124242B19S1B11L13	47	1
sLGQGy.6324B19S1B27L11	54	3		sAFRLGg.11661B19S1B12L11	25	3		iVGn.34B19S1B15L11	79	1		sTLREIk.24622B19S1B24L13	45	1		sWDRELt.12612B19S1B23L13	47	1
sITATEn.14422B19S1B11L13	54	2		iAPRGe.1431B19S1B21L11	25	2		sRTGLDSGe.6436133B19S1B27L12	78	5		sLRDPYs.44221B19S1B15L14	45	1		iDLLGTNq.144442B19S1B15L14	47	1
sSPGAn.6244B19S1B21L10	54	1		sSLESs.5216B19S1B21L13	25	2		iLGGEYe.14411B19S1B21L12	78	4		sRTPQGKRs.6332315B19S1B27L14	45	1		sSGTGVt.64342B19S1B22L12	46	4
sQLAKPy.15322B19S1B21L13	54	1		sIGLAAy.23541B19S1B27L12	25	1		sRDRVGt.62642B19S1B23L12	78	3		sVRSGy.1262B19S1B12L11	44	2		sATGNs.4311B19S1B15L13	46	4
sSRGDAe.66111B19S1B11L10	54	1		iPVRGRVVYPn.336262122B19S1B11L18	25	1		sRPADLe.54423B19S1B11L10	78	3		sTGTGVy.24342B19S1B21L13	44	2		aSGGPRn.64226B19S1B12L11	46	3
iAGKEFh.42222B19S1B16L10	53	5		sIRAGVe.13431B19S1B21L11	25	1		sILAGn.1512B19S1B21L11	78	2		sPGTAy.2432B19S1B12L11	44	2		sIVTRTe.23443B19S1B11L11	46	2
sISQSMn.26241B19S1B11L13	53	4		sLTGGs.5322B19S1B26L14	25	1		sSESRQGAIPGt.2113243122B19S1B23L18	78	2		sSNTy.622B19S1B27L09	44	2		aSSAGGTGIGe.141443422B19S1B27L13	46	2
sAAMn.211B19S1B11L11	53	3		sRPPWAISWt.62314251B19S1B22L15	25	1		aSGTETRRGt.24422442B19S1B23L14	78	1		sSQGSPs.22452B19S1B21L13	44	2		sTTRMTVn.113132B19S1B15L14	46	2
iVGLGt.2122B19S1B11L12	53	1		sPTn.24B19S1B11L10	25	1		sIASEDe.21621B19S1B21L11	78	1		sVLPGTIt.142412B19S1B22L14	44	2		iGSFYe.2121B19S1B21L11	46	1
sFTGFn.2312B19S1B21L11	52	6		sSTTSFGy.641612B19S1B21L13	25	1		iAGGGLs.42334B19S1B13L15	78	1		iGQTNe.3222B19S1B27L11	44	1		iGTGPa.4343B19S1B11L10	46	1
iGGSIVQGTAGn.4153214323B19S1B11L19	52	6		sILVEy.2242B19S1B21L12	24	4		iIIGGSt.22436B19S1B11L13	77	3		sMAVn.114B19S1B11L11	44	1		iGLGPLy.34324B19S1B27L13	46	1
iGGt.42B19S1B11L10	52	4		iVGSNy.4262B19S1B27L12	24	4		sGRAAd.2633B19S1B23L11	77	2		sMKGYq.1241B19S1B15L11	44	1		sSFFADs.62242B19S1B21L13	46	1
sIMVAGALq.1134325B19S1B25L15	52	3		sKQDWDn.12212B19S1B21L11	24	3		sNFMAGe.11131B19S1B11L10	77	1		sMVAGn.1343B19S1B21L11	44	1		sATGTLn.22432B19S1B22L14	46	1
sSAGAGDFPHn.124342232B19S1B15L16	52	2		iDVSGRe.21645B19S1B25L13	24	2		sRQSPn.5264B19S1B11L11	77	1		sSHGATy.12432B19S1B27L11	44	1		sRWDATSs.512336B19S1B21L14	46	1
aTLDNLn.24222B19S1B11L11	52	2		sMSGAy.1242B19S1B27L11	24	2		sTPTVYs.14311B19S1B15L13	77	1		aTGYRSs.11266B19S1B21L12	44	1		sNHMGQGAAt.22132422B19S1B11L15	46	1
sETSGSIIn.1164523B19S1B21L14	52	1		sPRQGn.3324B19S1B11L12	24	2		sTTSLHRGAn.22241443B19S1B11L15	77	1		iDGDy.242B19S1B21L12	44	1		aTRDRYYy.242612B19S1B12L11	45	4
sSVDGEt.23142B19S1B22L13	52	1		sDTQGYs.23241B19S1B15L14	24	1		sIAg.14B19S1B26L11	77	1		sGVADWSe.414111B19S1B21L12	44	1		sKGLAGDe.235432B19S1B27L12	45	4
sMGn.14B19S1B11L10	51	6		sILSESDq.245241B19S1B15L13	24	1		sKTAVGIs.224232B19S1B16L16	77	1		sLSs.32B19S1B26L12	44	1		sSGTSDy.24162B19S1B21L13	45	4
sIRSs.246B19S1B27L11	51	5		sIQGWDe.12312B19S1B27L11	24	1		sREGDLVMRs.42415416B19S1B15L17	76	3		sPDSFn.3122B19S1B12L12	44	1		sPTQn.132B19S1B11L11	45	2
sIGEVGn.33132B19S1B15L12	51	4		sSLTWRn.64114B19S1B11L12	24	1		sSPSTRGs.626242B19S1B27L13	76	2		sGLGQGDDQd.24322121B19S1B23L14	44	1		sSTRQGy.62522B19S1B27L11	45	1
sSGIn.641B19S1B11L11	51	4		sMITSDq.11221B19S1B15L12	24	1		sIKGYy.1142B19S1B12L11	76	2		iGYRGGMn.426331B19S1B11L15	44	1		aIRVGNEe.262122B19S1B22L10	45	1
sVGERSt.24266B19S1B11L12	51	4		sRTERTy.44152B19S1B27L12	24	1		sTIASGSn.234434B19S1B22L14	76	1		sRPRQERPPn.63522331B19S1B11L15	44	1		sSQQn.421B19S1B24L10	45	1
sIESSGs.22512B19S1B16L15	51	3		sTPHPLASEPg.122454612B19S1B22L16	24	1		sILEAEn.24231B19S1B15L13	76	1		sIWQAn.2122B19S1B21L11	43	4		sMGTGLDe.134442B19S1B27L12	45	1
sYTLn.232B19S1B11L11	51	3		sVAGSs.3446B19S1B21L13	23	6		sIPTPn.2331B19S1B12L12	76	1		sMGPLNINt.1234111B19S1B23L13	43	4		rEGTSGTs.141612B19S1B27L15	45	1
sTTGYRNg.242261B19S1B12L11	51	1		sKDSGYTKe.2162141B19S1B21L12	23	4		sITQGRDHe.2424411B19S1B21L13	76	1		sLGEYt.2412B19S1B22L11	43	2		sDRDRGTe.242643B19S1B25L13	44	6
iVAd.43B19S1B23L10	50	6		sPHSRGGLTGGp.4116233244B19S1B16L16	23	4		sPSDGEp.24242B19S1B15L11	76	1		sRRGy.454B19S1B21L10	43	2		sIEGSTg.22334B19S1B12L11	44	4
sMTGNn.1342B19S1B21L11	50	5		sASSSGAFFe.15264411B19S1B21L14	23	3		sSLPAGNn.244321B19S1B14L14	76	1		sLMGQGVNe.5132142B19S1B27L13	43	2		iSGGGn.6413B19S1B21L12	44	4
sSAGGRSGRTEe.6342564531B19S1B27L15	50	4		sIGSy.126B19S1B12L10	23	3		sMGQa.121B19S1B26L11	75	4		iGQIn.421B19S1B21L11	43	1		sIESAPTANe.11343431B19S1B11L14	44	4
sLAGGSs.54346B19S1B21L14	50	4		sIWKAs.2121B19S1B21L13	23	2		sSDSTGSGg.6243421B19S1B13L14	75	1		sAATAy.4432B19S1B27L11	43	1		sGTGYt.2342B19S1B11L11	44	3
sSPTSMDe.611511B19S1B21L11	50	4		sSLQVYs.65211B19S1B15L13	23	2		sALAAGt.35412B19S1B23L13	75	1		sQGPFy.2442B19S1B27L11	43	1		sSAGAGn.62442B19S1B21L11	44	3
iVAGAYSGe.3432243B19S1B25L15	50	3		aTRDYTy.24212B19S1B21L11	23	1		sIFGTGNDe.2243422B19S1B27L13	75	1		sYRGGn.2623B19S1B24L11	43	1		sEGn.23B19S1B15L10	44	3
sMGTVt.1332B19S1B23L12	50	3		sGGPVPs.34232B19S1B21L13	23	1		sIGSGNPy.216222B19S1B21L14	75	1		sSGTPe.6431B19S1B27L10	43	1		sTWDRGRq.112642B19S1B25L14	44	3
aSSTGVSSy.6322266B19S1B21L13	50	2		iAMSPPt.21222B19S1B23L14	23	1		sKPGLIGe.143534B19S1B25L13	75	1		sAWSt.413B19S1B14L12	43	1		sIQSe.121B19S1B11L09	44	2
iEDHs.122B19S1B21L13	50	1		sIFYPEDe.212221B19S1B21L12	23	1		sTNDKHe.22221B19S1B21L11	75	1		sSTGEYy.43412B19S1B27L12	43	1		sKKGGGt.11132B19S1B11L11	44	1
sKALn.124B19S1B21L10	50	1		iPEPDYPg.213222B19S1B22L14	23	1		iAWSs.316B19S1B21L13	75	1		sISRYs.2421B19S1B21L13	43	1		sKVLGDt.11242B19S1B22L12	44	1
sNRTSLGe.141524B19S1B21L11	50	1		sIQYTAFe.212222B19S1B27L12	23	1		iSLAq.111B19S1B15L11	75	1		iAGDIGn.14212B19S1B15L14	43	1		sMVYPn.1224B19S1B11L12	44	1
sIPSGRASMGe.216462411B19S1B21L15	49	3		sTSPRn.4515B19S1B21L11	23	1		iSVAGGWn.234331B19S1B21L14	75	1		sIYPRQAVy.2245232B19S1B27L14	43	1		sIQRQGIg.225242B19S1B22L13	44	1
sAGLVy.4352B19S1B27L11	49	2		sTYQGGLt.222422B19S1B11L12	23	1		sTNPGn.1114B19S1B21L11	74	3		sTLLSGPYt.1433332B19S1B22L14	43	1		sIRASGKDe.2416421B19S1B21L13	44	1
sIGAGAWe.243441B19S1B27L12	49	2		sVQGAPg.32441B19S1B12L11	22	5		sASGPy.1642B19S1B21L12	74	2		sRDSSPg.42661B19S1B26L14	42	5		sLRALs.4624B19S1B26L14	44	1
sHGn.21B19S1B21L09	49	1		iGQn.21B19S1B11L11	22	4		sRDRRLWGNn.62656122B19S1B21L15	74	2		sMWDs.112B19S1B15L12	42	3		sSLDRGRMn.5626441B19S1B11L15	44	1
iDREMa.2611B19S1B11L10	49	1		sTMSRVn.21264B19S1B11L12	22	4		sNQNRFLn.212616B19S1B11L13	74	1		sILSLGAy.222642B19S1B21L14	42	3		iDPPPGGIPy.14334332B19S1B21L17	44	1
sSQGIGRNq.6141462B19S1B15L13	49	1		sTSGLAVDy.1435442B19S1B21L14	22	3		sSDGSn.6212B19S1B11L11	74	1		sMGSGn.1422B19S1B21L11	42	2		sAGVn.224B19S1B11L11	43	4
sSSALNn.62232B19S1B21L11	49	1		iYs.2B19S1B15L11	22	2		sTSVFy.1612B19S1B21L11	74	1		iAGVDe.2421B19S1B21L11	42	2		sISWDSFy.151262B19S1B12L13	43	3
sSVQGDe.61221B19S1B21L10	49	1		sMKETTNs.122122B19S1B27L13	22	2		sLDLy.223B19S1B12L10	74	1		sRVLGn.5464B19S1B21L11	42	2		sKSDRYs.16262B19S1B21L13	43	3
iDGGt.242B19S1B11L11	48	5		sTVAGDy.23411B19S1B21L13	22	2		sLGLAGn.63543B19S1B21L12	74	1		sPGQGAy.43241B19S1B27L12	42	2		sRRDRVPt.542612B19S1B11L12	43	2
iDLVAGHt.123432B19S1B22L15	48	5		sWTGSs.1346B19S1B21L13	22	2		sTDGRTn.21321B19S1B12L13	74	1		sPGTSGIHn.1416422B19S1B21L14	42	2		iGDYs.411B19S1B15L13	43	2
sLDRPPe.42622B19S1B25L11	48	4		sFGGDt.1342B19S1B11L11	22	1		sWSNy.131B19S1B21L11	74	1		sSGTTNs.14122B19S1B16L15	42	2		sIRAPAe.15222B19S1B11L11	43	1
aTVGGPn.23234B19S1B12L11	48	4		sSGLAGVRIGe.635434634B19S1B25L15	22	1		iDLGDq.1531B19S1B15L12	74	1		sPKEn.222B19S1B11L11	42	1		iGGVt.142B19S1B11L11	43	1
sILSs.226B19S1B13L12	48	4		sGSVYt.3232B19S1B22L12	22	1		iLFEEGRRKSAa.1211455243B19S1B11L16	74	1		sLEGLq.2233B19S1B15L11	42	1		sRATGGDe.543421B19S1B21L11	43	1
sPGQGGn.23241B19S1B12L13	48	4		sHRDSRTy.162642B19S1B12L13	22	1		sPGn.44B19S1B22L10	73	4		sRQGLy.3244B19S1B27L11	42	1		sRDRIFy.42632B19S1B27L11	43	1
sRDGs.622B19S1B27L11	48	4		sIGEGLGt.242444B19S1B25L12	22	1		sKVAAs.1231B19S1B23L13	73	4		sWTLn.116B19S1B11L11	42	1		sTFRn.223B19S1B11L11	43	1
sNNIPLEAWg.21145141B19S1B12L13	48	3		iGSg.11B19S1B22L10	22	1		iAQGTy.3231B19S1B21L13	73	3		sIRSMa.2331B19S1B11L09	42	1		sWGSg.136B19S1B22L10	43	1
sRSn.55B19S1B11L10	48	2		sILSVGy.26144B19S1B21L13	22	1		aSASERt.61612B19S1B23L11	73	2		aSTTENDe.634212B19S1B27L10	42	1		sIPGPWn.24341B19S1B21L12	43	1
sITGTn.2342B19S1B21L11	47	5		iYGAALSe.143425B19S1B11L13	22	1		sSQASGVDe.6223241B19S1B21L12	73	2		iYRGKAe.24421B19S1B11L12	42	1		aSRAPQGEVDe.141221222B19S1B27L13	43	1
sPLAGGIe.254341B19S1B21L12	47	5		sKIGTs.2341B19S1B27L12	22	1		iGWn.41B19S1B11L11	73	2		aSIPGQGAIt.62432431B19S1B11L13	42	1		sRTETLn.63112B19S1B11L13	43	1
sISGTGSg.254346B19S1B12L12	47	4		sPGLAGn.43544B19S1B21L12	22	1		sSNRVSt.62636B19S1B11L11	73	1		sRGFRDGn.612424B19S1B11L13	42	1		aTNPRWESQGy.221411112B19S1B12L14	43	1
sTRASGSt.464642B19S1B23L14	47	4		sTWVGDSPy.2134262B19S1B21L15	22	1		sSRg.24B19S1B26L10	73	1		sSGMGs.6412B19S1B21L13	42	1		iARWASTSn.3213534B19S1B21L15	43	1
sIMAGETy.113122B19S1B27L13	47	2		sTYRMAt.22512B19S1B11L12	22	1		sIGn.14B19S1B11L10	73	1		iWDRGIAg.126332B19S1B22L14	42	1		sRLLATGGEy.23134442B19S1B21L15	42	6
sLGTAn.1411B19S1B21L11	47	2		sMSAAy.1232B19S1B27L11	21	5		sMVy.12B19S1B27L09	73	1		sAPPDREAq.2212621B19S1B15L14	42	1		iAGTVSt.24342B19S1B23L14	42	5
sSGLAVRDHe.43543611B19S1B21L14	47	2		sKERREs.12462B19S1B21L13	21	4		sRAPARTDn.6444322B19S1B21L14	73	1		sRIAGLAy.634422B19S1B21L14	42	1		sIGLAGDPRIy.235442262B19S1B21L17	42	4
sIGQGt.2323B19S1B11L11	47	1		sPPDs.442B19S1B13L12	21	4		sTSGNt.2622B19S1B23L12	73	1		sPSTGGYt.313422B19S1B11L13	41	4		sSPGDi.6442B19S1B24L09	42	4
sLGLRGs.42262B19S1B27L13	47	1		sADKLNLDGVDe.2114162331B19S1B11L16	21	3		sPTGTGAy.243122B19S1B27L13	72	4		sNLMHGGVy.1612443B19S1B21L14	41	3		sTLRGGLRy.2154342B19S1B21L14	42	3
sRDRQn.6262B19S1B11L12	47	1		sIRDVVn.14231B19S1B21L12	21	3		sSTGSDs.63462B19S1B13L13	72	2		sRRDt.662B19S1B22L10	41	2		aSGHSIt.42142B19S1B11L10	42	2
sTTGPt.2342B19S1B11L11	47	1		sRPGAGt.54442B19S1B22L12	21	3		sSGLGt.4462B19S1B11L11	72	2		iVASs.216B19S1B21L13	41	2		sISRLs.1154B19S1B21L13	42	2
sEDq.22B19S1B25L10	46	4		sQRSt.146B19S1B22L11	21	3		aSGERSs.63246B19S1B21L12	72	1		iGGTFRn.24212B19S1B15L14	41	2		sSFDRSs.62262B19S1B21L13	42	2
sRISt.612B19S1B23L11	46	4		sGPPWg.1341B19S1B13L12	21	2		sRPPGLLn.514164B19S1B21L12	72	1		sLLTGGAGn.4134244B19S1B11L15	41	2		sTDLHRKGDy.42223242B19S1B21L16	42	2
sRVSFy.6162B19S1B21L11	46	3		sSGTVn.6444B19S1B11L11	21	2		sYPGQGn.24322B19S1B16L12	72	1		sSLEGTDGIs.65243233B19S1B15L16	41	2		iVGGq.334B19S1B15L11	42	1
sIATDLDLQHGn.2432526222B19S1B15L18	46	2		sHLADy.2541B19S1B21L12	21	2		sHEFVVVFSe.12144115B19S1B21L14	72	1		sFRTEPISGRt.144143412B19S1B11L16	41	2		sITGDt.1442B19S1B22L11	42	1
iGPGLs.1444B19S1B27L13	46	2		iAASGTy.41631B19S1B21L14	21	2		sIGTGy.2432B19S1B27L11	72	1		iSLGGe.2341B19S1B21L11	41	1		sSPFQGSe.621235B19S1B21L11	42	1
sGn.4B19S1B11L08	46	2		iDGGn.144B19S1B11L12	21	2		sTGLAGTy.335412B19S1B27L13	72	1		sITGATy.14442B19S1B27L12	41	1		sIFQSGt.22242B19S1B11L12	42	1
sSGLAGDy.435432B19S1B27L12	46	1		iVVAPDAd.432223B19S1B23L14	21	2		sTTPGQYy.434322B19S1B27L13	72	1		sRLIRGt.55362B19S1B22L12	41	1		sSRLADy.64541B19S1B21L12	42	1
sSYSVDe.21521B19S1B21L11	46	1		sLLRSDLNn.4413242B19S1B21L13	21	2		iRDGy.422B19S1B27L11	72	1		sISHPn.1623B19S1B22L13	41	1		aTNRPGHs.214431B19S1B21L13	42	1
aSGGLAGSn.6135431B19S1B21L12	45	1		sMGEGt.1422B19S1B23L12	21	2		sSIGTYGn.624312B19S1B15L13	71	3		iLTLAGEd.325431B19S1B23L14	41	1		iSPGGGn.34312B19S1B21L13	42	1
iDLKEGVn.151241B19S1B15L15	45	1		sSTGTGGe.614341B19S1B21L11	21	2		sSRSs.435B19S1B27L11	71	3		sIAGTGGFt.2243412B19S1B11L14	41	1		sLASGPGAe.3244441B19S1B11L13	42	1
sTLTSGIRy.1316436B19S1B27L14	45	1		sRTSGt.6164B19S1B23L11	21	2		iDLHn.132B19S1B21L11	71	2		sGQGLDp.32161B19S1B15L11	40	4		sSIPGLAADDt.624354412B19S1B22L16	42	1
sIAGAAg.34342B19S1B22L11	44	4		sTAALGn.22213B19S1B21L11	21	1		sISy.36B19S1B27L08	71	1		sIRFDFALWq.15211241B19S1B21L13	40	4		sRHn.61B19S1B11L09	42	1
sSPGYe.6241B19S1B21L09	44	4		sAGETFy.14142B19S1B12L12	21	1		sSPASEe.64162B19S1B21L10	71	1		sITGLGAq.143542B19S1B25L14	40	4		sIGAAe.1431B19S1B11L10	41	3
aTQRAGIFg.2162421B19S1B12L11	44	4		sTASTLn.22223B19S1B11L12	21	1		sTEQDn.2221B19S1B12L11	71	1		iYSGSNn.16462B19S1B21L13	40	3		iVGGGe.4421B19S1B21L11	41	2
sSERRLAGNt.32655412B19S1B23L16	44	4		iFAMTy.1112B19S1B21L13	21	1		sIGGTGSt.124346B19S1B11L13	71	1		sSTLn.332B19S1B11L11	40	3		sIGGGLn.24416B19S1B21L12	41	2
iVPGQGLn.233211B19S1B21L14	44	3		sIGGQAy.24322B19S1B12L12	21	1		aRRQGGSd.632433B19S1B23L11	70	1		aSTSRHGs.624624B19S1B21L13	40	3		sKVDRAs.12261B19S1B15L13	41	2
sMGVWAe.13111B19S1B11L11	44	2		sILAGTPd.114321B19S1B23L13	21	1		aSTGSy.4322B19S1B12L09	70	1		sILSGe.2363B19S1B21L10	40	3		sQDRGLn.12632B19S1B11L13	41	2
sRTSGAs.31632B19S1B27L13	44	2		sISQKe.2221B19S1B25L11	21	1		sIPRWGEFn.1451412B19S1B12L14	70	1		iGAg.42B19S1B22L10	40	3		sRLDRSn.66264B19S1B22L13	41	2
sSTGDGVy.634142B19S1B21L13	44	2		iYGGKTy.12422B19S1B27L13	21	1		sILGLAVd.263543B19S1B23L13	70	1		sPTSGGy.11642B19S1B27L12	40	3		iDPADg.2141B19S1B12L11	41	1
sIGHLt.2322B19S1B22L12	44	1		sLAPn.514B19S1B22L12	21	1		sIQEGVe.12223B19S1B25L12	70	1		sMVGRWEn.124612B19S1B11L14	40	3		sMGRRn.1366B19S1B11L11	41	1
iPDe.21B19S1B21L09	44	1		aSNPGTLGVGy.622325412B19S1B12L14	21	1		iDRy.25B19S1B21L11	70	1		sISVn.144B19S1B11L11	40	2		sTTSEp.2342B19S1B15L10	41	1
iSGWHt.2412B19S1B11L12	44	1		sSPLNt.1422B19S1B23L11	21	1		iWDFn.122B19S1B15L12	70	1		sFQGAPHe.224121B19S1B21L12	40	2		iQALDt.2161B19S1B11L12	41	1
sSGQs.632B19S1B15L12	44	1		sTPRGDKAn.2363211B19S1B12L14	21	1		sILRTEn.24431B19S1B21L12	69	2		sSPDRGSy.622636B19S1B27L12	40	2		sIDRVGn.22622B19S1B21L12	41	1
sSRGGPe.64341B19S1B11L11	44	1		sGRYSLn.23134B19S1B21L11	21	1		aSDTGTGRn.6224346B19S1B15L13	69	1		sPRTSGt.24222B19S1B22L13	40	2		sDRDRVRy.242635B19S1B27L13	41	1
sSGHs.332B19S1B27L11	43	6		aTGGQSn.14421B19S1B16L11	20	3		sGGGDg.3241B19S1B12L09	69	1		iVDHQARSy.3112422B19S1B12L15	40	2		sIPGAKTy.144412B19S1B27L13	41	1
sKGYIYs.13131B19S1B15L14	43	5		sIGSRDLEk.2314142B19S1B14L12	20	3		sNSGLy.1625B19S1B21L11	69	1		iGLDn.252B19S1B21L11	40	1		sIRDNGAy.242242B19S1B27L13	41	1
aSGHGTGVt.6124342B19S1B11L12	43	4		sIGGt.243B19S1B11L10	20	3		sRNRDRDFn.6242622B19S1B21L13	69	1		sIAGt.122B19S1B22L11	40	1		sSPARGGLn.6126334B19S1B21L13	41	1
sTPLGAs.23442B19S1B23L13	43	4		sIRLPPDy.162442B19S1B12L13	20	3		sMGPTNn.13122B19S1B21L12	69	1		sNRGGDe.24421B19S1B21L11	40	1		sTNRDSHRGk.32426152B19S1B24L15	41	1
sSVDGAy.24232B19S1B27L11	43	4		sIRSs.266B19S1B27L11	20	3		iDSETGMn.132321B19S1B11L15	69	1		sTPGRGDe.222621B19S1B21L12	40	1		sLETDFLAMn.42422431B19S1B11L16	41	1
sRSLNEGLe.5221243B19S1B21L12	43	3		sLRAPFTp.422313B19S1B16L12	20	3		iDSGGSSs.264426B19S1B21L16	69	1		iGQRKs.3222B19S1B27L13	40	1		sTQGWGFy.211112B19S1B12L12	40	4
sTSSGSGe.224422B19S1B27L11	43	3		sMWGGe.1134B19S1B25L11	20	3		iTSn.24B19S1B11L11	69	1		sFWTSGy.11163B19S1B21L13	40	1		sLSPGPy.52442B19S1B21L13	40	3
sTWDLLAg.212322B19S1B22L13	43	3		aRRQKs.6521B19S1B27L10	20	3		sRSGNAHe.564132B19S1B21L12	68	3		sIGWQGGHe.1412422B19S1B27L13	40	1		sSTGSt.5342B19S1B22L12	40	2
sIARs.215B19S1B21L12	43	2		sNSLGGs.22644B19S1B15L13	20	3		aTRTDAMSs.2432215B19S1B15L14	68	1		sISAGLn.15236B19S1B11L13	40	1		sRMDRSs.61266B19S1B21L13	40	2
sNDGPGt.22132B19S1B23L12	43	1		sTEDRHg.31261B19S1B12L10	20	2		sNPGQGAYSy.24324126B19S1B12L14	68	1		sMSAGRGe.162363B19S1B25L13	40	1		sTPRQDGt.235222B19S1B22L13	40	2
sEDRMn.2261B19S1B11L12	43	1		sLRDRSt.44256B19S1B22L13	20	2		sIADAy.2322B19S1B27L11	68	1		sSHGLAGVHe.61354322B19S1B27L13	40	1		aSVTGLPGe.6434324B19S1B11L11	40	1
sLRQGKGn.432424B19S1B21L13	43	1		sRSSGYt.55432B19S1B11L11	20	2		sSDSGs.2164B19S1B21L13	68	1		sTMPGYMn.214421B19S1B11L13	39	5		sIVEn.142B19S1B11L11	40	1
sPQGRTt.12432B19S1B22L13	43	1		sSSTAAy.66222B19S1B27L11	20	2		sTGVLn.2442B19S1B21L11	68	1		sMSy.16B19S1B21L10	39	4		sPGTGSe.14321B19S1B11L11	40	1
sSQEAn.6214B19S1B11L11	43	1		aSSVRSAd.661513B19S1B23L11	20	2		sVGHDn.4322B19S1B15L12	68	1		sILQLLn.25232B19S1B22L14	39	3		sVGLn.434B19S1B11L11	40	1
sTQGGGWn.113421B19S1B21L12	43	1		sKVYSs.1126B19S1B21L12	20	2		iDPGQPs.14322B19S1B26L16	68	1		sSPGLVy.64342B19S1B27L11	39	3		sIPGt.212B19S1B11L10	40	1
sVGTSSe.44165B19S1B21L11	43	1		sYGSVRAVSf.24246242B19S1B21L11	20	2		iGSt.42B19S1B22L11	68	1		sMTPRGe.12422B19S1B27L11	39	3		iGTGGy.4342B19S1B12L12	40	1
sNLPRDTPTAMn.1514224221B19S1B11L17	42	6		sAARSGy.21612B19S1B27L12	20	1		iVGDLDRDe.1416241B19S1B21L14	68	1		sNVFFn.1221B19S1B12L12	39	3		sILRGs.1243B19S1B21L13	40	1
sMPDSRTVGSs.111143414B19S1B27L17	42	5		aSAASGPy.612431B19S1B21L12	20	1		aSLRVGYn.646412B19S1B15L12	67	2		iALn.32B19S1B11L11	39	2		sKDGISFs.224232B19S1B27L14	40	1
sMAAGGSg.112442B19S1B22L13	42	4		sFTLn.246B19S1B11L11	20	1		sMASGGHt.116442B19S1B21L12	67	2		sSQIGe.6121B19S1B21L09	39	2		iRGQGSs.43236B19S1B21L15	39	6
sGAGVNn.43442B19S1B15L13	42	3		sGGLYs.4141B19S1B15L13	20	1		sRDRLAGGDn.61354422B19S1B21L14	67	2		sRLAGe.4543B19S1B21L10	39	2		iDTGLDt.12462B19S1B11L13	39	4
sIGLKNy.24512B19S1B27L12	42	3		sTHGGs.2242B19S1B21L12	20	1		sRLPGKp.34342B19S1B15L10	67	1		sGDRRn.4266B19S1B11L12	39	2		aSRPMGq.65414B19S1B15L10	39	3
sIGVs.141B19S1B26L13	42	3		iSRDISAd.542163B19S1B23L14	20	1		sSLSWGSy.653126B19S1B27L12	67	1		sIILGSDe.112461B19S1B21L12	39	2		sIFGTe.1113B19S1B11L10	39	2
sKDSPy.2262B19S1B27L11	42	3		iTAPRNt.32362B19S1B23L14	20	1		sIGQGAQn.122442B19S1B21L13	67	1		sNIYLGGASe.23244141B19S1B11L13	39	2		sIHLRGPs.223641B19S1B15L15	39	2
aSVKVPGDe.6322411B19S1B21L11	42	3		sIYSGRYy.116462B19S1B21L14	20	1		sIPGPy.2222B19S1B21L12	67	1		sATGIs.2342B19S1B27L11	39	1		sSLPGQHFLWAt.6343221612B19S1B23L17	39	2
sEVGTGEg.113331B19S1B12L11	42	3		sNKGQGt.11112B19S1B11L11	20	1		sITRVKGEp.2464232B19S1B15L13	67	1		sKGLs.235B19S1B27L11	39	1		sSGRWy.6461B19S1B27L10	39	1
aSSPQGVs.624242B19S1B27L12	42	2		sLAGDGSe.543241B19S1B21L12	20	1		sPGDRa.4413B19S1B11L09	67	1		sRSVn.644B19S1B11L11	39	1		sTTVy.432B19S1B27L10	39	1
sWTSGt.1442B19S1B11L11	42	2		sLEAGGg.52414B19S1B12L11	20	1		sPGLSy.4361B19S1B27L11	67	1		sMIn.12B19S1B22L10	39	1		sNPSGDSn.116412B19S1B21L12	39	1
sMGAEq.1342B19S1B15L10	42	1		sMDSGSy.11646B19S1B21L13	20	1		sVRADt.2312B19S1B11L11	67	1		sILAKQDe.124111B19S1B11L12	39	1		sTGTGTt.24342B19S1B11L12	39	1
iETGINn.22412B19S1B21L13	42	1		sMSGSTe.16451B19S1B21L11	20	1		iANYy.122B19S1B21L12	67	1		sIPGLADt.123542B19S1B22L14	39	1		iTRTGPy.24342B19S1B27L13	39	1
iIAs.32B19S1B21L12	42	1		sRPGTAYt.533232B19S1B22L13	20	1		iARVPs.2611B19S1B15L14	67	1		sWTLn.136B19S1B11L11	38	3		sRTGTMn.53441B19S1B11L13	39	1
iSGHLn.3322B19S1B11L13	42	1		sRPPGRSt.623266B19S1B11L12	20	1		iVAGVPy.43442B19S1B21L14	67	1		sSPGGLAe.644354B19S1B21L11	38	3		sSWSGGIn.614312B19S1B15L13	39	1
sLAGTGADe.4243442B19S1B27L13	42	1		aAGPSy.4346B19S1B12L09	20	1		iTSGt.162B19S1B22L12	66	2		aSTSAg.6232B19S1B22L09	38	2		sEGQDFs.13222B19S1B16L15	39	1
sLGPSn.2324B19S1B11L12	42	1		sTGLy.444B19S1B21L11	20	1		sGGFISt.32116B19S1B22L12	66	1		iGTSGVe.42242B19S1B27L12	38	2		sMGIAGFGy.1434311B19S1B21L15	39	1
sMAVFt.1422B19S1B23L12	42	1		sTSGINFWYe.16431111B19S1B21L14	20	1		sKGMGn.1111B19S1B21L10	66	1		sASSGGt.21642B19S1B23L13	38	2		sTPPGAGMn.2232411B19S1B11L15	39	1
sNQGITn.22134B19S1B21L11	42	1		aSKTSGTAd.6216433B19S1B23L12	20	1		sRKQLSRDt.5125562B19S1B11L13	66	1		sIGRIAy.12322B19S1B21L13	38	2		sTGSg.341B19S1B12L09	39	1
sSYRTAe.61431B19S1B11L10	42	1		sRTy.64B19S1B21L09	20	1		sRLSPESs.552326B19S1B27L13	66	1		sLWTRGAy.411232B19S1B27L13	38	2		sRVGRGt.51262B19S1B11L11	38	3
sPTMAINn.411312B19S1B21L13	41	5		sNVFSGSTe.2316451B19S1B21L12	20	1		sRTERs.6416B19S1B23L12	66	1		sIALQAGPLn.21523444B19S1B21L15	38	2		sTRGQGSs.443216B19S1B21L15	38	3
sVSLRe.3244B19S1B22L10	41	5		sWSGGGALGn.12144162B19S1B15L16	20	1		sSGTGn.6434B19S1B16L11	66	1		iDWn.21B19S1B11L11	38	1		sGGTGGESa.3434313B19S1B24L16	38	3
sFGLGLy.24214B19S1B24L09	41	4		sDRGRLGGe.1246443B19S1B25L13	19	4		sSPRLDQTy.6136222B19S1B21L14	66	1		iQGSg.222B19S1B22L11	38	1		sMRSt.156B19S1B22L11	38	2
sTLSGIGt.216422B19S1B23L13	41	4		sRTRGNYGt.6242221B19S1B11L13	19	4		sDTGGRGt.234262B19S1B11L13	66	1		iVTGPGq.44414B19S1B21L11	38	1		sGQGNn.3232B19S1B21L10	38	2
sYAWGGSe.121411B19S1B11L12	41	4		sIPREWGe.246114B19S1B25L13	19	3		sIRDYVYe.242131B19S1B21L12	66	1		sSAAQGGe.624221B19S1B21L11	38	1		sIVGDt.1242B19S1B11L10	38	2
sKGTVEAVy.2134111B19S1B12L14	41	3		iRSVSe.1635B19S1B27L11	19	3		sIRSs.146B19S1B27L11	66	1		sMIQGg.1322B19S1B12L10	38	1		sIDGn.224B19S1B11L11	38	1
sSYFSGFe.612131B19S1B11L11	41	3		sSLGTGRy.644342B19S1B27L12	19	3		sIYHRDAQGg.21242213B19S1B12L14	66	1		sSGTy.532B19S1B27L10	38	1		sIVGAAe.22342B19S1B21L11	38	1
sMSGn.124B19S1B11L11	41	2		sTRAGRMn.414441B19S1B11L14	19	3		sMDWRAe.11161B19S1B11L11	66	1		iAGs.44B19S1B21L12	38	1		sTLNg.242B19S1B13L10	38	1
aTRTSGFy.161641B19S1B21L12	41	2		sGEASGRy.221632B19S1B27L13	19	2		sNRGQDn.14322B19S1B21L12	66	1		sPGLn.436B19S1B22L12	38	1		aTRTDFs.24322B19S1B13L12	38	1
sAGTy.244B19S1B21L11	41	1		sGGGLSAy.444142B19S1B21L13	19	2		sTLRGLDq.446461B19S1B15L13	66	1		sTQGGSs.21416B19S1B27L12	38	1		iSQGIy.5232B19S1B27L12	38	1
sGTSt.424B19S1B23L11	41	1		sIDHy.212B19S1B21L11	19	2		sWRGSDe.16141B19S1B11L11	66	1		iFGTGs.2434B19S1B27L13	38	1		sNLRREDDe.1334211B19S1B21L12	38	1
iAVSs.446B19S1B27L12	41	1		sIGAGGQn.234342B19S1B21L13	19	2		iSRFRg.2622B19S1B12L11	66	1		sISLSs.2436B19S1B21L13	38	1		sTDRAq.4263B19S1B25L12	38	1
iGTGIDe.33422B19S1B27L12	41	1		sINGGEGp.114324B19S1B15L12	19	2		sIRGGt.2622B19S1B11L11	65	2		sMVAGGn.14344B19S1B15L13	38	1		iAGGAGNe.242242B19S1B27L13	38	1
sIGWAIs.11122B19S1B13L14	41	1		iSGTGAYy.422122B19S1B27L14	19	2		sTPHETAITSNt.3222321112B19S1B23L17	65	1		sRSTGDKIy.5134222B19S1B27L13	38	1		iESSGSNe.126462B19S1B27L13	38	1
aTYKREGt.222422B19S1B22L12	41	1		sRGTAa.6433B19S1B11L09	19	2		sATVn.434B19S1B11L11	65	1		sSRTSGPy.641632B19S1B21L13	38	1		iGGGRn.4234B19S1B11L13	38	1
sLKTPRMt.123241B19S1B11L13	41	1		sTWGQGFRy.1132314B19S1B12L13	19	2		sIGSSGe.11542B19S1B27L11	65	1		sVFEDGn.42214B19S1B11L13	38	1		sFGAASs.14326B19S1B27L13	38	1
sPGFGt.3414B19S1B11L11	41	1		sSEATGLLy.6212334B19S1B27L13	19	1		sPQGs.322B19S1B26L13	65	1		aRIPLAEKFGn.531231212B19S1B21L14	38	1		sTRTSLn.26166B19S1B22L13	38	1
sPGTSAs.14162B19S1B27L13	41	1		sGDPQIy.32322B19S1B27L12	19	1		sRQGFAq.52421B19S1B15L12	65	1		iITSGSy.11643B19S1B21L14	38	1		sGe.3B19S1B11L06	38	1
sPYGREGSe.2245235B19S1B21L13	41	1		sRGLAGALRDn.545432352B19S1B21L15	19	1		sQGs.23B19S1B15L11	64	3		sGRDSSs.14266B19S1B26L14	37	5		sDLy.24B19S1B27L09	38	1
aIPTSGSs.241646B19S1B21L13	41	1		iGQGKGy.32424B19S1B21L14	19	1		sSPTAHQGAVe.633112441B19S1B21L14	64	1		sIALn.226B19S1B11L11	37	3		sPn.2B19S1B11L09	38	1
sYGn.24B19S1B15L10	41	1		iGRn.26B19S1B11L11	19	1		sIGLt.124B19S1B11L10	64	1		sMGRGHt.12612B19S1B22L13	37	3		sSPLCg.6331B19S1B12L09	38	1
sIWVAGGPEd.21343411B19S1B23L15	40	5		iKTNs.232B19S1B21L13	19	1		sIGLn.223B19S1B15L11	64	1		aTSGRASd.464613B19S1B23L11	37	2		sITAGRy.13434B19S1B21L13	37	4
sRDNGq.6222B19S1B25L11	40	4		sIMSTSTy.211152B19S1B21L14	19	1		sTLSEd.2521B19S1B23L11	64	1		sSWTVn.6141B19S1B11L11	37	2		sYRSSy.2413B19S1B27L11	37	3
sISPGQGINe.12432412B19S1B21L14	40	4		sISGTPGDe.1242141B19S1B21L13	19	1		sVVFy.232B19S1B21L11	64	1		sSGHn.232B19S1B11L11	37	2		sIGSLd.2421B19S1B23L11	37	3
sMFLGRAy.112252B19S1B27L13	40	4		iVRGEEQLf.3632224B19S1B21L11	19	1		iGLAGSYt.454442B19S1B22L15	64	1		sIDHFn.2222B19S1B21L11	37	1		sMELAAy.11534B19S1B21L13	37	3
sAPFVGGTNt.22234431B19S1B23L13	40	4		aTGLDGSTy.2442462B19S1B21L13	19	1		iYGDn.242B19S1B21L11	64	1		sLTTTn.4444B19S1B11L11	37	1		iDFGQAn.11422B19S1B21L13	37	2
sFHLGLAAGn.22235412B19S1B21L15	40	3		sLESGTSGRIt.512416462B19S1B23L17	19	1		sSSAGLDy.614422B19S1B12L12	63	2		sNRQGNn.25232B19S1B21L11	37	1		sMGPGSs.11436B19S1B27L13	37	2
sSKIWGPy.221132B19S1B27L12	40	3		sMFGGQn.12241B19S1B15L13	19	1		sDSQGTVQGn.22142211B19S1B21L15	63	2		sRAAGDy.54342B19S1B27L11	37	1		sMPGVGt.11442B19S1B23L13	37	2
aIDSGGGn.113414B19S1B21L11	40	3		sMKSPGs.12634B19S1B16L15	19	1		iERGDe.2641B19S1B21L11	63	2		sSRGVGt.66244B19S1B11L11	37	1		iVRPSGt.42464B19S1B23L14	37	2
sIEQDy.2122B19S1B21L12	40	2		sPGDIEg.44211B19S1B12L11	19	1		sSGSs.645B19S1B21L11	63	1		sLWAAe.3131B19S1B11L09	37	1		sIGTSGTGd.2416421B19S1B23L14	37	2
iQDLn.223B19S1B21L11	40	2		sTPGFGDe.124141B19S1B14L12	19	1		sTTGSLVt.343242B19S1B11L12	63	1		sTGQq.221B19S1B15L10	37	1		iLSDs.431B19S1B16L11	37	1
sSSGQVVGGg.24324212B19S1B12L14	40	2		aSGQGQGFYe.64132421B19S1B21L12	19	1		sIGt.22B19S1B11L09	63	1		sTTLAg.4162B19S1B22L10	37	1		sDRGYq.2611B19S1B15L11	37	1
sTSAn.231B19S1B11L11	40	2		sRDGNy.6242B19S1B27L11	19	1		sIYs.22B19S1B11L09	63	1		aTSGTLGn.434262B19S1B15L12	37	1		sIQDs.212B19S1B13L11	37	1
sERGRGt.16312B19S1B11L12	40	1		sGRRVGy.46634B19S1B21L12	19	1		sTSSGISd.216431B19S1B23L13	62	3		iAGLGt.4432B19S1B11L12	37	1		sLGPSt.2322B19S1B23L11	37	1
sRGGSTy.63462B19S1B21L12	40	1		sRVTDSs.63416B19S1B27L12	19	1		sRDSFRy.52622B19S1B12L09	62	2		sEGQGALp.232412B19S1B15L12	37	1		sTTGKNAe.334111B19S1B11L11	37	1
iDPGTDn.12432B19S1B21L13	40	1		sKEASGRVSYVn.2216461424B19S1B22L18	18	4		sRPDRGVRe.5225413B19S1B25L13	62	1		sGHQQQd.31221B19S1B23L12	37	1		aTQVWg.2141B19S1B26L10	37	1
iNSGRTy.16452B19S1B21L14	40	1		iRDLNLRe.425256B19S1B25L14	18	4		sRVGTDg.54441B19S1B12L10	62	1		sIRSs.166B19S1B21L12	37	1		aTRGTEQAn.3612114B19S1B21L12	37	1
sKTGGFg.23421B19S1B26L14	40	1		sSFSATGGe.6144341B19S1B11L12	18	3		sSLTSIn.66152B19S1B21L11	62	1		sIWTNn.2122B19S1B15L12	37	1		iDEGRt.1232B19S1B11L12	37	1
sMGLAVy.13544B19S1B21L13	40	1		iDRGEDn.26322B19S1B21L13	18	3		sGRSt.466B19S1B22L11	62	1		iPRDRGSg.232633B19S1B12L13	37	1		sGSGTGVy.324342B19S1B27L12	37	1
sMNRy.126B19S1B27L10	40	1		iGGYt.422B19S1B11L11	18	3		sHYGGQVt.122212B19S1B23L14	62	1		iRLQVn.5414B19S1B11L13	37	1		sIAGQGy.22322B19S1B12L12	37	1
sPRRGIGGt.2144242B19S1B11L14	40	1		sITPe.123B19S1B25L10	18	3		iDQAGPy.11342B19S1B12L13	62	1		iRPRDFe.14512B19S1B25L13	37	1		sIWTGDy.21332B19S1B12L12	37	1
sQWDGs.2124B19S1B15L13	40	1		sPRRYs.2542B19S1B13L13	18	3		iTGSn.234B19S1B12L12	62	1		sAPPGYMn.224111B19S1B11L13	37	1		iKDREIq.22622B19S1B15L13	37	1
sSWTGGt.61324B19S1B11L11	40	1		sRRTGTPTy.6644112B19S1B21L15	18	3		sTPGAVPg.224111B19S1B13L13	61	2		sISAGGn.12224B19S1B11L13	37	1		sMGLAGGQGe.13543312B19S1B27L14	37	1
sITGGAy.14442B19S1B21L13	39	6		sTTGKLGs.134223B19S1B16L13	18	3		iFSt.12B19S1B23L11	61	2		sMWTGQn.11432B19S1B11L13	37	1		sIAGLAGEVLRy.1435432413B19S1B27L17	37	1
iVAGLSn.34332B19S1B21L13	39	5		iAGGt.323B19S1B11L11	18	2		sPRWVSSRHYy.161213612B19S1B27L15	61	1		sALAMTs.22312B19S1B21L14	37	1		sIGn.22B19S1B21L09	37	1
iRSs.66B19S1B27L11	39	4		sIPGEGt.14424B19S1B11L12	18	2		sRGGDe.5341B19S1B21L09	61	1		aSSPGGLVYs.66342521B19S1B15L15	37	1		sDRDRETGt.2426234B19S1B25L13	36	6
sPDTy.212B19S1B21L11	39	4		sRISGQDYt.6243222B19S1B22L14	18	2		sRLVPn.5214B19S1B11L11	61	1		iVSALQWAy.4525112B19S1B21L16	37	1		sSSQVRRn.462132B19S1B21L13	36	4
sRTSGy.4163B19S1B21L12	39	4		sVAGTSGIy.1241641B19S1B27L14	18	2		sRTVy.632B19S1B12L09	61	1		iRLAGEGe.454314B19S1B21L13	36	4		iREDRGEn.122612B19S1B11L15	36	4
sSIHRGSVPe.62212421B19S1B11L13	39	3		sRVGSt.6442B19S1B11L10	18	2		sSPTGVn.61342B19S1B22L13	61	1		aTSPLESs.211516B19S1B21L13	36	2		sTMGWTGGSy.21413426B19S1B21L15	36	4
iRSs.36B19S1B27L11	39	3		sVRSt.212B19S1B22L11	18	2		sTFSQGRDt.2232451B19S1B11L13	61	1		aTLTGGGq.263421B19S1B15L11	36	2		sVYLRGAt.124613B19S1B14L15	36	4
iVPSs.346B19S1B21L13	39	3		iEQLn.124B19S1B12L12	18	1		sTPVVTSGNn.21331632B19S1B21L14	61	1		iAGGIe.4331B19S1B21L11	36	2		sSHGTGIy.624342B19S1B12L12	36	3
sMFIGRGETf.11136221B19S1B11L12	39	3		iGGt.14B19S1B11L10	18	1		sINFGy.1212B19S1B12L11	61	1		iSAn.51B19S1B16L11	36	2		sILTSGSGy.2316454B19S1B21L15	36	3
sSSFSMy.56111B19S1B21L13	39	3		sILAGVt.21431B19S1B23L13	18	1		sMRGRn.1514B19S1B11L12	61	1		sRGt.42B19S1B22L10	36	2		sTRs.45B19S1B23L11	36	2
sIFLWREKAe.11314221B19S1B21L14	39	2		sILSEGHt.132232B19S1B11L13	18	1		sPQGDq.2241B19S1B15L11	61	1		sHSRDNs.22422B19S1B13L14	36	2		sIGIYg.2112B19S1B12L10	36	2
sSIGVGq.32414B19S1B15L11	39	2		iRSt.52B19S1B22L11	18	1		iDHGTSGRIs.12416422B19S1B21L18	61	1		sTRSGVe.33341B19S1B21L11	36	1		sRTASt.6246B19S1B11L11	36	2
sMGLAPNe.135422B19S1B27L12	39	2		sIRSt.263B19S1B23L11	18	1		iHRMn.241B19S1B11L12	61	1		iDPRWe.1231B19S1B21L11	36	1		sSQAn.524B19S1B22L12	36	2
sPGAYy.3422B19S1B27L11	39	2		sISGSREGe.1645411B19S1B21L13	18	1		iVDRGLDg.426431B19S1B12L13	61	1		aTSRDt.2442B19S1B11L09	36	1		iGTSGy.4162B19S1B21L13	36	2
aTQSLGPEGGt.125212132B19S1B22L15	39	2		sISSGPy.21641B19S1B21L13	18	1		sFGPAGy.21242B19S1B12L12	60	3		sSPGGFi.62432B19S1B24L10	36	1		sRPDRSs.64256B19S1B13L13	36	2
sAHVSRRa.323346B19S1B26L14	39	1		sITt.12B19S1B22L10	18	1		iDPGQGGt.123244B19S1B11L14	60	3		sGQDs.322B19S1B15L12	36	1		sKRSt.146B19S1B22L11	36	1
sDWFSAGGy.2114332B19S1B27L14	39	1		sIVGGTVn.242442B19S1B21L13	18	1		sTENs.121B19S1B15L11	60	2		sMRTDq.1612B19S1B25L12	36	1		iKPGVDa.22341B19S1B11L11	36	1
sEQPSs.1236B19S1B21L13	39	1		sIWDs.212B19S1B21L12	18	1		iDRSFTq.12622B19S1B25L14	60	2		sQGGSHq.24221B19S1B15L12	36	1		sFNTGt.2142B19S1B11L11	36	1
sTGPLSLGAg.13256422B19S1B22L14	39	1		sLe.1B19S1B25L08	18	1		aSADSFg.64251B19S1B13L11	60	1		sQGQGs.1321B19S1B27L12	36	1		sIVTt.223B19S1B23L11	36	1
iAAPSs.3116B19S1B21L14	39	1		sMSRSq.1265B19S1B15L11	18	1		sRPTGEn.22442B19S1B14L12	60	1		sSPTGGGy.643212B19S1B27L12	36	1		sKLLGMDg.265411B19S1B12L11	36	1
sIAGTGVVLe.22433324B19S1B27L14	39	1		sNGQTy.2422B19S1B27L11	18	1		sSVGQTILVf.64324262B19S1B12L10	60	1		sSQQGFn.61232B19S1B15L12	36	1		sLGGDt.6442B19S1B11L11	36	1
iDLFPASESs.13141626B19S1B21L18	39	1		sSPWEGt.62122B19S1B11L11	18	1		sPRTGGMPGn.24342144B19S1B21L15	60	1		iDLSs.226B19S1B21L13	36	1		sPRLAd.2123B19S1B23L11	36	1
sIGTGVn.24344B19S1B15L13	39	1		sQTDNn.2312B19S1B21L11	18	1		sVAPTGAn.221112B19S1B21L13	60	1		iQGERRIGa.1126423B19S1B11L13	36	1		sTGPt.442B19S1B22L11	36	1
sILAGGSHe.2543461B19S1B21L13	39	1		sTRAAg.3441B19S1B13L11	18	1		iAGLETe.43521B19S1B21L12	60	1		sRDSAHNn.316222B19S1B21L13	36	1		aTLGRGn.21463B19S1B21L10	36	1
sISDSMn.22261B19S1B11L13	39	1		sRQGGDe.32341B19S1B21L11	18	1		iAPRDSGRAn.21616453B19S1B21L16	60	1		sTWDREGq.212613B19S1B15L13	36	1		iDYGIVe.12431B19S1B21L12	36	1
sISGFTn.14314B19S1B21L12	39	1		sSRTGLVADt.24341232B19S1B22L15	18	1		iGGRGp.3224B19S1B15L11	60	1		iVGGRTk.34262B19S1B24L14	36	1		sKGDGGn.24122B19S1B15L12	36	1
sSLLAHSs.615216B19S1B21L14	39	1		sTDITGq.42144B19S1B15L12	18	1		iVAGTDt.13442B19S1B11L13	60	1		sISGTGGt.224334B19S1B22L14	36	1		sRQVRn.5224B19S1B11L12	36	1
sSLTGDn.66341B19S1B14L12	39	1		sTLLAGINn.2554412B19S1B21L14	18	1		sSLNTGLSt.3113425B19S1B22L15	59	3		sTVGYGQs.334111B19S1B21L15	36	1		sWARDGn.12423B19S1B15L12	36	1
sSYNSKRAe.2125161B19S1B11L12	39	1		sTVMRn.2214B19S1B11L12	18	1		sSRTDSITTs.63225121B19S1B15L16	59	2		sIYGGt.1141B19S1B22L12	35	4		sPEAGGAn.224444B19S1B21L13	36	1
sSFGQGMn.623241B19S1B21L12	38	4		sVGNPGt.34142B19S1B11L12	18	1		sQRs.16B19S1B23L11	59	2		sSGGVADe.644141B19S1B21L12	35	4		sSGGAs.3424B19S1B21L13	36	1
sIGEAy.2412B19S1B27L11	38	4		sRYt.62B19S1B22L09	18	1		sISDGt.1522B19S1B23L11	59	1		iIQGGVt.22322B19S1B23L14	35	3		sISTGDs.15311B19S1B15L14	36	1
sIRPGQGRn.1243226B19S1B21L14	38	4		sSGRs.622B19S1B23L11	17	4		sNGn.24B19S1B11L09	59	1		sIAVFHe.13412B19S1B27L11	35	2		sMEGTSGNy.1141642B19S1B27L14	36	1
sIGSSNPy.241514B19S1B27L13	38	3		iVAGGPn.44341B19S1B21L13	17	3		sNREGGHq.141421B19S1B15L12	59	1		sRVYEGn.31222B19S1B15L13	35	2		sILGt.244B19S1B11L10	35	3
sRSLGDVEVy.35642122B19S1B12L14	38	3		sLGSy.446B19S1B12L10	17	3		sRYQQGAFn.5121442B19S1B15L14	59	1		iGPGt.444B19S1B11L11	35	2		sTPDRGGt.232633B19S1B11L12	35	3
iGQGEHe.42322B19S1B27L12	38	2		sTGQGLn.23215B19S1B15L13	17	3		sSEAVVWn.422241B19S1B11L13	59	1		sVDRYs.2242B19S1B21L12	35	2		sIRRGGYy.215342B19S1B27L13	35	3
aASRWGGPFHe.244134322B19S1B27L13	38	2		sAFPs.214B19S1B26L13	17	2		sSRGTSGSSId.654164553B19S1B23L15	59	1		sRTGGTy.53422B19S1B21L12	35	2		sTGVKGSDq.1142321B19S1B15L14	35	3
iAGn.44B19S1B21L10	38	1		sKGGGt.2144B19S1B25L09	17	2		sSRSSPn.64512B19S1B21L11	59	1		sSGTGLn.24344B19S1B21L12	35	2		aSEQGSn.21231B19S1B12L11	35	2
iIHt.21B19S1B23L11	38	1		sIELHRy.11321B19S1B21L13	17	2		sARRn.234B19S1B11L11	59	1		sVIMWGn.23112B19S1B21L12	35	2		sMGTARt.14324B19S1B11L12	35	2
sIWVSd.2143B19S1B23L11	38	1		iQGRGRSt.246336B19S1B22L15	17	2		sIRSGq.1312B19S1B15L11	59	1		sIGGGPIn.124442B19S1B21L13	35	2		sRIDRSs.52255B19S1B21L13	35	2
sRVVFg.6132B19S1B22L11	38	1		sIRVy.242B19S1B21L11	17	2		sLLHGRGt.452364B19S1B11L13	59	1		sTGRPWGPt.2341131B19S1B22L14	35	2		iVGy.32B19S1B21L11	35	1
aSGSTSy.63436B19S1B12L10	38	1		iVGGRPGe.324643B19S1B27L13	17	2		sLTSGSPSVGt.216461324B19S1B23L17	59	1		sRDQGDs.51241B19S1B16L11	35	1		sTSTAy.2431B19S1B27L11	35	1
sQQGLe.2214B19S1B27L09	37	5		sRPNGRGMPHn.342444122B19S1B21L15	17	2		sMKDLTy.12252B19S1B21L13	59	1		sSPTQn.6421B19S1B11L11	35	1		iAGTs.241B19S1B27L12	35	1
iVIGGRRNt.2323461B19S1B22L16	37	4		aTKPPGQGSVLRn.21343242214B19S1B15L17	17	2		sNRWDRRy.141212B19S1B12L13	59	1		aSAGASAe.634412B19S1B27L10	35	1		sWQGSs.1242B19S1B27L12	35	1
sMTQREGHe.1424222B19S1B27L13	37	4		sAGTVy.3432B19S1B27L11	17	1		sPRDPy.4423B19S1B27L11	59	1		sIGGHe.2432B19S1B27L10	35	1		sTGTGGGy.141212B19S1B27L13	35	1
sMGQSAy.14222B19S1B27L12	37	3		sSETGGGAEEIq.6241342122B19S1B25L14	17	1		sRTGSNs.42352B19S1B21L14	59	1		iDSMn.261B19S1B11L12	35	1		sVLAGALDe.1543121B19S1B21L13	35	1
sPFGSe.2242B19S1B27L10	37	3		sFDRFy.2261B19S1B16L13	17	1		sSGRAPGq.233244B19S1B27L11	59	1		iLGLTy.2461B19S1B27L12	35	1		iSSGRDQd.264611B19S1B23L14	35	1
sPHTGGRt.223445B19S1B11L13	37	3		sFSLGGy.22232B19S1B27L12	17	1		iAGSPy.2262B19S1B21L13	59	1		sPSLPTy.23232B19S1B27L12	35	1		sPPGLADFy.2435312B19S1B27L14	35	1
iDRSGAn.14641B19S1B21L13	37	2		sGLEn.462B19S1B11L11	17	1		iGTRGYHn.426422B19S1B21L14	59	1		sVAWSYt.11142B19S1B11L12	35	1		sTTFLEDs.232622B19S1B15L14	35	1
sLRTSFDe.441622B19S1B27L12	37	2		sIGNe.342B19S1B14L09	17	1		sTGQGGn.13232B19S1B21L12	58	3		sIRDSs.1626B19S1B15L13	35	1		iYSMGEQLVy.11141232B19S1B21L17	35	1
sPGTSASy.241624B19S1B27L13	37	2		sGGQGn.4322B19S1B15L11	17	1		sKTGGs.2342B19S1B26L14	58	2		sISGGMn.14431B19S1B11L13	35	1		iGGAy.342B19S1B21L12	34	4
sGDGSe.4226B19S1B27L09	37	1		sGRSAg.3632B19S1B22L11	17	1		sTTRGe.1324B19S1B25L11	58	2		sPGLAAy.13542B19S1B21L13	35	1		sTLYFYs.23221B19S1B15L13	34	4
sNDPGYSAn.1222131B19S1B12L14	37	1		aRGGYGPLf.5312214B19S1B11L08	17	1		iVLSy.166B19S1B12L11	58	2		sVDPTVAn.322122B19S1B21L13	35	1		sTDSSn.4261B19S1B12L11	34	3
sGLAAPSs.354336B19S1B27L14	37	1		iAAn.14B19S1B11L11	17	1		sRSRTPLDe.6561161B19S1B21L12	58	1		sVGQRTDn.432532B19S1B21L13	35	1		sIGSGGa.23244B19S1B11L10	34	3
iDIGQGGq.133221B19S1B15L14	37	1		iGGTHn.4412B19S1B21L12	17	1		sSQDRGRSy.6226436B19S1B27L13	58	1		iIGPSGTy.111632B19S1B27L14	35	1		sTGGy.232B19S1B12L10	34	3
iDLSTSVLSe.16416455B19S1B21L15	37	1		sILs.21B19S1B15L11	17	1		sARILn.2325B19S1B11L12	58	1		iGQGLVAGn.3242332B19S1B21L15	35	1		sTFRTGn.22444B19S1B11L12	34	3
sIGQVSs.14246B19S1B21L14	37	1		sILTSGYAn.1616212B19S1B21L14	17	1		sGRASd.2643B19S1B23L11	58	1		aTRn.25B19S1B11L08	34	5		sTNRVLGFDg.22616411B19S1B12L13	34	3
sILAIPGy.221114B19S1B27L13	37	1		sIQIGTEn.221432B19S1B11L14	17	1		sIGVGWIGSRTy.1434121452B19S1B21L18	58	1		iKGLn.232B19S1B11L12	34	4		sTNGn.222B19S1B21L10	34	2
iPRLAATy.235432B19S1B21L15	37	1		sIQLKDGPn.2122243B19S1B15L15	17	1		sIIs.12B19S1B21L11	58	1		aILAGGGGn.2143442B19S1B21L12	34	3		sIPGLAYe.243512B19S1B21L12	34	2
sIQANPy.21312B19S1B21L13	37	1		iVPSGGGAq.2164434B19S1B21L13	17	1		sIMDRGs.11264B19S1B13L14	58	1		sPWDLn.1123B19S1B12L12	34	3		aSRPDRSs.663266B19S1B21L13	34	2
iQGYMn.2421B19S1B11L13	37	1		sIWGGAe.11111B19S1B11L11	17	1		sIPPGQGVLe.21232413B19S1B21L14	58	1		sRLSVGVq.636144B19S1B25L13	34	3		sGQEn.322B19S1B11L11	34	1
iTGPGt.4443B19S1B11L12	37	1		sSKLAGVFPd.61543313B19S1B23L14	17	1		sMFGDRGLg.1142643B19S1B22L14	58	1		sVTSGGs.41641B19S1B21L14	34	3		sIKTGEPHt.1121222B19S1B12L11	34	1
sIYRMn.1261B19S1B11L12	37	1		sKRTSGTy.261612B19S1B21L14	17	1		sMGMDRAPTSNs.1412521122B19S1B26L20	58	1		aAGGAYe.14421B19S1B21L09	34	2		sIs.1B19S1B15L10	34	1
sLQDTy.2212B19S1B27L11	37	1		sILDGSs.26246B19S1B21L13	17	1		sPRASGn.24222B19S1B21L12	58	1		sIVGQGIRq.2432426B19S1B15L14	34	2		sLRGn.442B19S1B21L10	34	1
sLVNTGSTRe.51134445B19S1B27L14	37	1		sLFTGYRs.423414B19S1B15L15	17	1		sRGGGGe.43431B19S1B21L11	58	1		iVSQNs.4621B19S1B26L15	34	2		sMGVt.133B19S1B11L10	34	1
sSDGSs.4246B19S1B21L13	37	1		sNLGWt.1541B19S1B11L10	17	1		sTLLAAs.25541B19S1B23L14	57	3		sPGTGRYs.243421B19S1B15L15	34	2		sNPDIs.2121B19S1B15L12	34	1
sTTSGs.4464B19S1B23L13	37	1		sSLQGTy.35242B19S1B21L12	17	1		ss.B19S1B21L09	57	2		sIAFRTFq.112222B19S1B15L11	34	1		sMEASGy.12164B19S1B21L13	34	1
sKVAVSs.13446B19S1B27L12	37	1		sMGGSHn.13452B19S1B21L12	17	1		sNQGRPy.12462B19S1B21L12	57	2		sIGVIy.1412B19S1B27L11	34	1		iDVRGGDq.146341B19S1B15L14	34	1
aSSVs.622B19S1B21L10	37	1		sMGLGn.1462B19S1B21L11	17	1		sRSSTLn.64414B19S1B21L11	57	2		sNPGSPSe.244626B19S1B27L11	34	1		aTKAd.223B19S1B23L08	34	1
aTSWESg.24125B19S1B12L09	37	1		sMWDINn.11222B19S1B21L12	17	1		sLTGQYt.43122B19S1B11L12	57	2		sNQGAWGe.224311B19S1B21L11	34	1		sESDg.141B19S1B12L08	34	1
sTIGGRQt.324452B19S1B25L12	36	6		sNQGn.224B19S1B11L11	17	1		sQPGn.243B19S1B11L11	57	2		sSIYINt.62121B19S1B11L11	34	1		aTKQGYt.21242B19S1B22L11	33	3
sRWSLGe.61443B19S1B14L11	36	5		sPFVs.224B19S1B23L12	17	1		sRGTSt.4423B19S1B14L13	57	2		sSTGLPn.64352B19S1B21L11	34	1		iESTDy.2222B19S1B12L12	33	3
sAGGAy.4424B19S1B27L11	36	4		sPGGs.142B19S1B21L12	17	1		aTRSGFGGt.2334142B19S1B11L12	57	1		sTRQGSRk.132243B19S1B14L11	34	1		sTPRREs.21261B19S1B21L13	33	3
sINWFRREEp.12112222B19S1B15L14	36	4		sSPGLVVe.643531B19S1B21L11	17	1		sDQGYt.1212B19S1B11L11	57	1		aSRGAe.6242B19S1B27L08	34	1		sLSGTAy.56432B19S1B27L12	33	2
sIWLSs.2111B19S1B23L13	36	4		sPLGTKs.26431B19S1B27L13	17	1		sIGAGHLEn.1343212B19S1B21L14	57	1		iFHe.21B19S1B21L09	34	1		aTKLDRSs.312256B19S1B21L13	33	2
sLGGQq.4422B19S1B21L09	36	4		sPSLDGDe.365141B19S1B21L12	17	1		iDPGTGLLn.1333434B19S1B15L16	57	1		sADy.32B19S1B21L09	34	1		sMFFWDn.11211B19S1B15L13	33	2
sPMGGVe.21431B19S1B21L11	36	4		sPTSGSMYe.3164511B19S1B21L13	17	1		sIRAAy.2232B19S1B27L11	56	2		sADRRe.4262B19S1B21L10	34	1		sPTGQGEt.123241B19S1B11L13	33	2
aSGAGe.4441B19S1B11L08	36	3		sSRGTSGYAy.63416312B19S1B21L15	17	1		aTQGIAAy.224344B19S1B21L12	56	1		sIRDt.242B19S1B11L10	34	1		sRIDRSPy.622612B19S1B21L13	33	2
sIAGGLs.12444B19S1B21L14	36	3		sRLGQTn.61324B19S1B15L13	17	1		aTWDPDt.11242B19S1B11L10	56	1		sSGYNe.4422B19S1B27L10	34	1		sKAQSRAPYs.11254331B19S1B15L16	33	2
iYLTFPLg.141216B19S1B12L13	36	3		sTGDSs.2426B19S1B21L13	17	1		sHRDRGDq.242611B19S1B15L12	56	1		sTHGGFe.11341B19S1B11L10	34	1		aTFn.31B19S1B11L08	33	2
aTRGGSs.24315B19S1B27L11	36	2		sRTGGGy.53443B19S1B21L12	17	1		sIDINe.2122B19S1B27L09	56	1		sWTy.12B19S1B21L10	34	1		iRSs.56B19S1B27L11	33	1
iGLAVPEq.354131B19S1B27L12	36	2		sTGTGWSy.243416B19S1B12L11	17	1		sSLYRs.6526B19S1B23L12	56	1		iVSGDn.3632B19S1B21L12	34	1		aTRDSs.2526B19S1B13L11	33	1
sTIWASNs.211222B19S1B21L14	36	2		sTRQVTn.35223B19S1B14L13	17	1		sSPEPGLAGFy.641435432B19S1B21L16	56	1		sIGGRVt.24162B19S1B11L12	34	1		iTYs.42B19S1B27L11	33	1
sIWTRGADe.1116341B19S1B21L13	36	2		sTSGGn.2343B19S1B15L12	17	1		sSPSGs.6363B19S1B23L12	56	1		sSPQGAGt.622432B19S1B11L12	34	1		sGAGAy.4344B19S1B27L11	33	1
aSSLGGSHy.6114222B19S1B21L13	36	2		sVWTRDe.11161B19S1B21L11	17	1		sSVRs.624B19S1B23L11	56	1		iGGSAy.3462B19S1B21L13	34	1		sPSEAn.4413B19S1B21L11	33	1
sSPETGVs.612431B19S1B15L14	36	2		sYGTGKy.24341B19S1B27L12	17	1		sAIESs.2324B19S1B13L13	56	1		iVLTRGSe.313521B19S1B11L13	34	1		sATGGGe.43422B19S1B14L12	33	1
aTSGTATn.124311B19S1B21L11	36	1		sNs.2B19S1B26L10	16	5		sETGGGHq.234211B19S1B15L13	56	1		sILIGGAAg.2234211B19S1B12L13	34	1		sMIRGYDe.116411B19S1B11L12	33	1
sIAFPGPLn.1314342B19S1B11L15	36	1		sMRGVGGn.164312B19S1B15L14	16	3		sIISGVe.11644B19S1B25L12	56	1		sIRGLAAy.243514B19S1B27L13	34	1		sPTSGSn.41612B19S1B21L12	33	1
iAGVTy.4332B19S1B21L13	36	1		sGPGPNn.44442B19S1B15L12	16	3		sTLITGQn.251342B19S1B11L14	56	1		sMGQGYVy.142412B19S1B27L13	34	1		sQGQGAAe.132431B19S1B11L12	33	1
iDAg.11B19S1B26L12	36	1		sVTDy.441B19S1B16L12	16	3		iGARn.422B19S1B21L11	56	1		sPGTGAAg.243442B19S1B22L13	34	1		sTRTSVy.26162B19S1B21L12	33	1
iGTAIAy.43422B19S1B27L13	36	1		aTLDGGn.22134B19S1B11L11	16	2		iGGVSt.1422B19S1B11L12	56	1		sTESSGTTRe.21224446B19S1B22L13	34	1		sKFETEEDe.1124221B19S1B21L13	33	1
iRGSs.634B19S1B21L13	36	1		iALGg.263B19S1B12L10	16	2		iNLPTe.2433B19S1B21L11	56	1		iVWSs.216B19S1B26L14	34	1		sREGLAs.61354B19S1B23L13	33	1
iVPGGLYe.434121B19S1B21L13	36	1		iDLLYIg.23211B19S1B12L12	16	2		iRSs.66B19S1B27L11	56	1		sILGSQGy.144624B19S1B21L14	34	1		sSRGEIPy.454222B19S1B27L13	33	1
iVYQRMDt.221312B19S1B11L14	36	1		sKPGQDt.14321B19S1B22L13	16	2		sGLLIGe.15624B19S1B25L11	55	3		sFPTGEGNIn.24341113B19S1B21L15	34	1		sTGQGHs.43242B19S1B27L13	33	1
sSLTEGQKq.6532122B19S1B27L11	36	1		sSRDGSy.14236B19S1B12L11	16	2		sMAGVy.1342B19S1B21L12	55	2		sMTPTPLSPSn.122246622B19S1B21L15	34	1		iGGGSGGe.134534B19S1B25L14	33	1
sMFLSs.1266B19S1B21L13	36	1		sRPYSGRAn.4116462B19S1B21L14	16	2		sMAGYs.1312B19S1B15L13	55	2		sRPTGTGKTg.52243411B19S1B13L15	34	1		sIGRLAGRPe.11654211B19S1B21L14	33	1
sAPTGGWGt.2134314B19S1B11L13	36	1		sSRSt.416B19S1B22L11	16	2		iYVGq.211B19S1B15L11	55	2		sSTGQEGLa.6232235B19S1B24L15	34	1		sLQGGKs.52412B19S1B15L14	33	1
sTLEEVn.42224B19S1B11L13	36	1		sTGLs.341B19S1B15L12	16	2		sRPSAs.6163B19S1B21L12	55	1		sLGTSVRPs.5416351B19S1B21L16	34	1		sAPAVSSYGDe.222162142B19S1B21L15	33	1
sIRGASg.16346B19S1B22L12	35	4		sMAGn.144B19S1B11L10	16	1		sISPASe.12425B19S1B21L11	55	1		sIGIAy.1232B19S1B27L11	33	3		sHRPRDGYn.2524232B19S1B15L15	33	1
iVKDVt.1122B19S1B11L12	35	4		sAGTGGLFg.2434321B19S1B12L13	16	1		sISQGLSAe.2222341B19S1B21L13	55	1		aSLSGGGt.644412B19S1B11L11	33	3		sTRTVDRSs.3632256B19S1B27L15	33	1
sIGGPn.2411B19S1B12L11	35	3		sALAGEGe.254321B19S1B21L12	16	1		sKGLy.233B19S1B21L11	55	1		sIGGn.144B19S1B21L10	33	3		aTTPNRGAIs.21426141B19S1B26L16	33	1
sIRSs.146B19S1B27L11	35	3		sAPDWGa.22213B19S1B11L10	16	1		sLDRYt.2252B19S1B11L11	55	1		sTMWDs.3111B19S1B15L12	33	3		sIGTRt.1412B19S1B23L12	32	3
sSVRSs.6246B19S1B27L11	35	3		sDIPGQGt.134323B19S1B23L14	16	1		sLGLAGAt.441431B19S1B23L14	55	1		aSLTGy.6543B19S1B12L09	33	2		sIGTAt.2443B19S1B14L13	32	3
sLSRGNn.56432B19S1B21L12	35	2		sSEGRLGe.624264B19S1B27L11	16	1		sMSWq.121B19S1B15L10	55	1		aSRTGIg.65342B19S1B22L10	33	2		sRRGAEq.44341B19S1B25L13	32	3
sTRVGt.2642B19S1B11L11	35	2		sTGGVs.3422B19S1B16L10	16	1		sPGLGLy.43531B19S1B21L13	55	1		sMEGVGn.12432B19S1B15L13	33	2		sSLLAGDRHt.66544241B19S1B23L13	32	3
sSWGQGFDe.6142222B19S1B27L12	35	2		iDVGGGy.12132B19S1B27L13	16	1		sTHLGGGNe.1223442B19S1B27L13	55	1		sIRTGGYt.143441B19S1B11L13	33	2		sTPGFGs.22412B19S1B13L13	32	3
sALLLAEy.244541B19S1B21L14	35	1		iGAGAt.3442B19S1B23L13	16	1		sTRTFGq.24224B19S1B15L12	55	1		iRGTt.633B19S1B11L11	33	1		sIGREGt.22624B19S1B11L11	32	2
sTDPGTGFe.2224342B19S1B27L12	35	1		iGAy.34B19S1B21L11	16	1		iDQGGPe.11421B19S1B11L12	55	1		iVGGRe.1236B19S1B22L11	33	1		sTRQGAIt.152432B19S1B11L12	32	2
sSFGTGGPt.6243432B19S1B11L13	35	1		iGGn.14B19S1B11L11	16	1		iGTGGg.4332B19S1B22L12	55	1		sSPTRKSe.631625B19S1B21L11	33	1		aTQQGLYs.212461B19S1B15L13	32	2
iALn.26B19S1B11L11	35	1		iKGSSy.2266B19S1B21L13	16	1		sTNRDy.4262B19S1B27L11	54	3		sIGn.24B19S1B21L09	33	1		sPDRSs.1256B19S1B21L13	32	2
sSLQAGGTy.6114342B19S1B21L14	35	1		sILTGVs.23342B19S1B21L14	16	1		sGPEVDq.23211B19S1B15L12	54	2		aTRDSDy.24232B19S1B27L10	33	1		sTSKGTDPd.3524413B19S1B23L14	32	2
sSLRTPn.64634B19S1B11L12	35	1		sILVGLAADDe.161354421B19S1B21L15	16	1		sPADLe.2425B19S1B11L10	54	2		iNPGFt.1342B19S1B11L12	33	1		iTSIRTVFAe.14163214B19S1B25L16	32	2
sRGRLRn.62366B19S1B11L13	35	1		sIPGLNy.24332B19S1B21L13	16	1		aTGDIIRn.241332B19S1B15L12	54	1		sIGLNt.1422B19S1B23L12	33	1		aTKDRGn.22261B19S1B16L11	32	1
sIRTPRs.14322B19S1B26L14	35	1		sIRTGATn.263422B19S1B26L13	16	1		sILGGn.1124B19S1B11L11	54	1		sISRGTt.25644B19S1B11L12	33	1		sTHRGn.3261B19S1B11L11	32	1
sSSGTDYs.424312B19S1B27L14	35	1		iRVn.44B19S1B22L12	16	1		sILDRGFRt.2226314B19S1B14L16	54	1		sMQGADy.12441B19S1B27L12	33	1		iAGy.14B19S1B27L10	32	1
sSVt.42B19S1B23L09	35	1		iSVGGLALq.2423542B19S1B21L13	16	1		sLLLTGTGVn.26524344B19S1B11L16	54	1		iDRSs.141B19S1B15L13	33	1		aTNTQGQn.211232B19S1B12L12	32	1
sKADVADq.242431B19S1B15L12	34	4		iTSVLy.1614B19S1B21L13	16	1		sNREQPTLy.2611424B19S1B12L14	54	1		sKQRELn.12612B19S1B11L13	33	1		sDRGFAy.26312B19S1B27L12	32	1
iVGTAt.1221B19S1B11L12	34	3		iVAGGn.3432B19S1B21L12	16	1		sVDRAt.2264B19S1B11L11	54	1		sSTTGGPn.613414B19S1B15L13	33	1		sSPVGGs.64142B19S1B27L12	32	1
sKAGETy.14312B19S1B27L12	34	3		sKEVDYt.21422B19S1B23L13	16	1		iEGWDt.1412B19S1B11L12	54	1		sYLRTPs.12431B19S1B27L13	33	1		sVGPn.233B19S1B14L12	32	1
sNNRGs.2262B19S1B21L12	34	3		aSRKTGs.61141B19S1B16L10	16	1		sSPSQRTYs.6212412B19S1B26L16	53	3		sITSGSFNPTe.216451231B19S1B21L15	33	1		aISVWGGs.243114B19S1B15L13	32	1
aTDRGSt.22622B19S1B11L10	34	3		sRLGIn.5442B19S1B21L10	16	1		sLTGTGAy.524332B19S1B27L13	53	3		sRAPGQGFMn.61432311B19S1B11L15	33	1		iGGLADn.43532B19S1B21L13	32	1
sSARTs.6332B19S1B21L13	34	3		sTLGSSn.22454B19S1B11L12	16	1		aAGFe.341B19S1B21L07	53	2		sTGDGWRn.242211B19S1B22L15	33	1		iLAESs.2426B19S1B27L13	32	1
sSVFGGGt.442442B19S1B11L12	34	3		sPNRn.214B19S1B15L11	16	1		sIGQGRn.23243B19S1B13L12	53	2		sIPISAGGRSDe.1223434121B19S1B21L16	33	1		sISWTGDy.221342B19S1B12L13	32	1
sGIAGIg.42342B19S1B12L10	34	2		sPWDRGEFn.2126211B19S1B12L15	16	1		sMGPGs.1344B19S1B15L13	53	2		iAPLVFESs.1244126B19S1B21L17	33	1		sNRGVAy.24412B19S1B21L13	32	1
iGAt.43B19S1B11L10	34	2		sQWGEn.2141B19S1B24L11	16	1		aTSGAVy.13444B19S1B21L11	53	1		sSWTKn.6132B19S1B11L11	32	4		sPGTSGSDe.2416461B19S1B21L13	32	1
sIGGSRVDq.1331441B19S1B15L14	34	2		sRGTGt.6444B19S1B11L11	16	1		sGQGFe.3212B19S1B21L09	53	1		sGVRGGe.44543B19S1B25L11	32	3		sPSGLATe.323532B19S1B25L13	32	1
sIGQGGn.11244B19S1B21L12	34	2		sRRSMn.5331B19S1B11L11	16	1		sSIGQGHy.623242B19S1B21L13	53	1		aISPGRPg.114462B19S1B22L11	32	3		iRAVPPy.34314B19S1B27L13	32	1
sILGDe.1121B19S1B21L10	34	2		sRSEGLAGVe.64235431B19S1B25L14	16	1		sTPTYRn.24314B19S1B11L12	53	1		sSSPRDSVt.6126263B19S1B23L14	32	3		sMGGGRPy.142461B19S1B21L14	32	1
sILn.15B19S1B21L09	34	2		sSEPQRFn.312162B19S1B21L13	16	1		sALYNGn.24123B19S1B21L12	53	1		sSRQGAAe.652441B19S1B11L11	32	2		sMTEGGVn.112343B19S1B22L14	32	1
iVPFGVRf.141434B19S1B21L11	34	2		sSPVRDRGWIGn.2224264112B19S1B15L18	16	1		sIGGLs.2243B19S1B21L13	53	1		aSSGd.634B19S1B23L08	32	2		sPIAGTs.43432B19S1B21L14	32	1
sSNSYGs.62324B19S1B15L13	34	2		sSRSSg.2322B19S1B22L11	16	1		sIWDSHNe.212612B19S1B21L12	53	1		sKSGy.242B19S1B27L09	32	2		sRGRRDPQy.5146211B19S1B27L14	32	1
sPGADs.2341B19S1B27L12	34	2		aTSSTRDs.213442B19S1B21L13	16	1		sLGQGYq.24242B19S1B25L13	53	1		sMGQGIYe.132311B19S1B21L12	32	2		sSPTPTGWn.6424341B19S1B11L14	32	1
sPPYGYRn.132416B19S1B21L13	34	2		sSVVSGy.24344B19S1B12L12	16	1		sLIQGSe.13211B19S1B21L11	53	1		sPGDLLy.12145B19S1B12L12	32	2		sVGSGTGIy.4324341B19S1B27L14	32	1
aSTDYLAGSe.62126445B19S1B21L12	34	1		aTQTDRGIPe.41226411B19S1B11L12	16	1		sMTYt.122B19S1B11L10	53	1		iLAGAAy.64422B19S1B27L13	32	2		sTSGVSMSPIn.164151232B19S1B21L15	32	1
iAGDSNn.23122B19S1B21L13	34	1		sTRDIk.2422B19S1B24L12	16	1		iDRWGTGARn.11143412B19S1B21L16	53	1		sNALLn.2162B19S1B11L11	32	1		sDRDRETe.242624B19S1B25L13	31	6
sIDPRRt.22322B19S1B22L13	34	1		sTSMn.411B19S1B11L11	16	1		aSRGEd.2531B19S1B23L09	52	3		sPDKn.122B19S1B11L11	32	1		sPLADSt.25412B19S1B23L13	31	4
iDRRSs.1466B19S1B21L14	34	1		aRKTTRTDAs.61324311B19S1B15L15	16	1		sRGTERy.54416B19S1B21L12	52	3		sPGTAy.2434B19S1B27L11	32	1		sSLFLMGGLq.64261233B19S1B25L15	31	3
iGSGs.364B19S1B23L13	34	1		sSWDREPe.612311B19S1B11L11	16	1		sRLAGy.5542B19S1B21L11	52	2		sPs.2B19S1B26L11	32	1		iVTPSQGNt.1243232B19S1B23L16	31	3
iMREGRn.14212B19S1B21L13	34	1		sYEDNQVn.212124B19S1B21L13	16	1		sRVAVQn.63432B19S1B21L12	52	2		sRKVn.614B19S1B22L11	32	1		sSGGt.642B19S1B23L11	31	2
sIPGTLSLVe.24414142B19S1B27L14	34	1		iRSSg.522B19S1B22L11	15	4		aSQGSGAPd.6245423B19S1B23L12	52	1		sTDSSg.4252B19S1B22L11	32	1		iGGt.33B19S1B11L10	31	2
sIQGn.124B19S1B11L11	34	1		sRERRGRn.626641B19S1B12L13	15	3		aSRLAGPKAy.65443112B19S1B27L13	52	1		sTGDs.122B19S1B21L11	32	1		sIDt.11B19S1B22L10	31	2
sISRHEPFy.1222121B19S1B27L14	34	1		iMAGEe.1342B19S1B27L11	15	3		aTTDSPSs.242616B19S1B27L12	52	1		sVGPASe.13226B19S1B21L11	32	1		sRPVTGGSt.5124336B19S1B11L13	31	2
iVRYs.221B19S1B15L13	34	1		sMAGVLt.13436B19S1B11L12	15	3		sIPYGGYNn.1414422B19S1B15L14	52	1		iGTn.42B19S1B21L10	32	1		aTGDYs.2421B19S1B15L11	31	1
sLAGGs.1313B19S1B15L13	34	1		sMGQVTFGt.1323124B19S1B11L13	15	2		sISDSAGGt.1424342B19S1B15L14	52	1		sGTGLy.3234B19S1B27L10	32	1		sIADRGPKf.1426122B19S1B21L11	31	1
sGLAWDe.42411B19S1B21L10	34	1		iGLg.34B19S1B22L10	15	2		sNTGVKg.23421B19S1B22L11	52	1		sIVGn.224B19S1B21L10	32	1		sSGAYy.6442B19S1B27L11	31	1
sLGTGSPLq.4434633B19S1B24L12	34	1		sGLSs.121B19S1B23L11	15	2		sSPWALn.64126B19S1B11L12	52	1		sLTPy.222B19S1B27L10	32	1		aTNEGn.2223B19S1B12L10	31	1
sMATSGFs.141612B19S1B27L14	34	1		sTPERPTt.241542B19S1B11L12	15	2		sIGLPQn.23322B19S1B21L12	52	1		sRQGy.522B19S1B21L10	32	1		iWSn.12B19S1B21L10	31	1
sMGGDy.1331B19S1B21L12	34	1		aTQPGLAAy.2243542B19S1B21L13	15	2		sIQGDy.2242B19S1B12L11	52	1		sHASs.246B19S1B21L12	32	1		aVSSGRs.33246B19S1B21L12	31	1
sNPRGGe.21231B19S1B21L11	34	1		sRSTGAs.54342B19S1B21L14	15	2		sLGFs.632B19S1B13L12	52	1		sILGTAy.24442B19S1B27L12	32	1		sGFVAGn.41341B19S1B16L12	31	1
sPPGVMn.41321B19S1B11L13	34	1		sVGSGGDl.433421B19S1B14L11	15	2		sMHRAHYs.126411B19S1B15L15	52	1		sIRGALDe.162411B19S1B21L12	32	1		sIAGGPVe.144441B19S1B21L12	31	1
sSREFGs.63123B19S1B21L13	34	1		sNARGLTLSGe.216411161B19S1B21L14	15	1		sPFNRGn.41263B19S1B22L14	52	1		sIRLRVVDq.1136342B19S1B21L12	32	1		sSPRDSRNg.6242641B19S1B12L12	31	1
sWDSMn.1261B19S1B11L12	34	1		sDRTGDy.24342B19S1B12L12	15	1		iTGGe.412B19S1B21L10	52	1		sISQAy.1322B19S1B21L12	32	1		sSSGGAHe.124422B19S1B27L12	31	1
aSLKRAGMn.6414231B19S1B11L13	33	5		sEGRs.236B19S1B15L12	15	1		aTSDRDGn.242623B19S1B24L11	51	2		sNLGRn.1644B19S1B11L12	32	1		sTPGQGGy.243234B19S1B27L12	31	1
sIVGQGEWg.2132411B19S1B12L13	33	4		sRGLADYt.235412B19S1B22L13	15	1		sRLAGy.4544B19S1B21L11	51	2		sPAGs.143B19S1B21L12	32	1		sIWDNAGe.112112B19S1B14L13	31	1
sSGYt.642B19S1B22L11	33	4		aGAGNNg.34421B19S1B12L09	15	1		sSRDRWVt.641412B19S1B22L13	51	2		sPRDGs.2423B19S1B27L12	32	1		sKQGINLn.124324B19S1B15L13	31	1
sAGTGAy.24142B19S1B27L12	33	3		sGSGRFy.34322B19S1B27L12	15	1		aTEPGTGSs.2234426B19S1B27L13	51	1		sPSGAAd.33143B19S1B23L12	32	1		sMHEYs.1221B19S1B15L13	31	1
sIDNSYPe.122221B19S1B11L11	33	3		sTGWQSt.11122B19S1B11L11	15	1		sGQGFRs.32422B19S1B21L13	51	1		sSDRELe.42626B19S1B25L12	32	1		aTTSDGQGERe.132232415B19S1B14L14	31	1
sTEGHKVn.223124B19S1B21L12	33	3		sEGy.22B19S1B12L08	15	1		sKTLAGGRd.1354333B19S1B23L13	51	1		iGAAs.341B19S1B23L13	32	1		sSRSWGMs.635141B19S1B15L14	31	1
iDGTn.112B19S1B21L11	33	3		sNIAAGt.12214B19S1B11L11	15	1		sLDEGAGGPRDe.1114434151B19S1B21L15	51	1		iVAGGPn.34442B19S1B21L13	32	1		sMRDSHRNs.1425111B19S1B15L16	31	1
sMTVYy.1431B19S1B27L11	33	3		sICSYGCq.226111B19S1B15L13	15	1		sILDAs.1623B19S1B27L12	51	1		sASSGLLDe.2164321B19S1B21L13	32	1		sSDRDRETe.6242623B19S1B25L13	30	6
sPGTVy.2432B19S1B27L11	33	3		iETSGWFy.116312B19S1B21L15	15	1		sIMRTs.1113B19S1B21L13	51	1		sELRs.212B19S1B26L13	32	1		sSFGGt.2143B19S1B11L10	30	4
sPRASSTe.244241B19S1B21L12	33	3		iKEWGAe.21121B19S1B11L12	15	1		sPRDREALGg.14262421B19S1B12L14	51	1		sIGDRAn.21261B19S1B16L13	32	1		sARQNs.1421B19S1B15L13	30	4
sTGNe.342B19S1B27L09	33	3		sIMGTGs.21431B19S1B21L14	15	1		sPVISy.1126B19S1B12L11	51	1		sIPTAn.2444B19S1B22L13	32	1		sTGLAGAy.335432B19S1B27L13	30	4
sWREFe.1621B19S1B25L11	33	3		sIQGt.214B19S1B11L10	15	1		sSVt.54B19S1B22L10	51	1		sIVDGPGt.141442B19S1B11L13	32	1		aCAVn.134B19S1B11L09	30	4
iDRGGGt.12433B19S1B11L13	33	2		sIRGAe.1441B19S1B11L10	15	1		iDPGt.134B19S1B11L11	51	1		sSHASGSy.622646B19S1B21L13	32	1		iRGGq.443B19S1B15L11	30	3
sTITGt.4234B19S1B22L11	33	2		sIRTSGIy.161643B19S1B21L14	15	1		iGAGGLIy.334232B19S1B12L14	51	1		sTISPQTHq.2322241B19S1B15L13	32	1		aSGTGGWGt.6433412B19S1B23L13	30	3
sHRTSGWn.241621B19S1B21L12	33	2		sKMRLLs.11433B19S1B15L14	15	1		iSVAGVPy.334412B19S1B21L15	51	1		sTPGQGGIq.2132441B19S1B15L13	32	1		iRSs.15B19S1B27L11	30	2
sTGTTGn.24422B19S1B21L12	33	2		sSLGLn.6342B19S1B11L11	15	1		iSVTDt.5142B19S1B13L11	51	1		aSNQFPNGAy.62124142B19S1B21L14	32	1		iGGYt.412B19S1B11L11	30	2
aSQTQLAGAn.61215432B19S1B21L13	33	2		sLYRGPy.42631B19S1B12L12	15	1		iVPGVs.2441B19S1B15L14	50	2		aSQTGVLIPAn.614441342B19S1B21L14	32	1		sIFQGAAe.122441B19S1B21L12	30	2
aTHDDVHs.111121B19S1B16L11	33	1		sMANn.112B19S1B21L10	15	1		aTLWDRGg.251253B19S1B12L10	50	1		sTLRDSRTy.2442631B19S1B21L14	32	1		sIPGQGt.24324B19S1B11L12	30	2
sLGSg.122B19S1B13L10	33	1		sMSGNVy.16412B19S1B21L13	15	1		sMRTRMGQn.1634122B19S1B22L15	50	1		sRGYSGTSGTn.512241644B19S1B24L15	32	1		sPGTAn.4434B19S1B11L12	30	2
iAQGSYe.32221B19S1B21L12	33	1		sMTPYDAe.124221B19S1B11L12	15	1		sNTLPRDSIRGe.2162423221B19S1B21L15	50	1		sRLLRDKPQn.61542122B19S1B11L15	32	1		aPNRGQGIq.3163211B19S1B25L13	30	2
iAWAAd.3124B19S1B23L12	33	1		sNDRGPs.22642B19S1B27L13	15	1		sRLTSGGAASTn.2616442312B19S1B21L16	50	1		sPFGGSt.22445B19S1B11L12	31	4		sSESGSGIy.6154512B19S1B27L13	30	2
sIAWGt.2412B19S1B11L11	33	1		sTPAPGEAHt.43323242B19S1B22L15	15	1		sSPLGRYt.631252B19S1B11L12	50	1		sWSGHe.1421B19S1B27L10	31	3		iRDILMATy.4111122B19S1B21L16	30	2
sIERGDy.22442B19S1B27L12	33	1		sPDRATy.42632B19S1B21L13	15	1		sSQGAAd.62423B19S1B23L11	50	1		sTRNs.261B19S1B15L11	31	3		aSRQGSTy.632332B19S1B27L11	30	1
iGLAGy.3542B19S1B21L13	33	1		aTSPGLAVe.2343531B19S1B21L11	15	1		sTYSGTRt.214414B19S1B11L12	50	1		iVs.3B19S1B21L11	31	3		aSTLGAGLe.6244333B19S1B11L11	30	1
iGLSt.366B19S1B11L11	33	1		sPGLGd.3353B19S1B23L11	15	1		sALLYs.1462B19S1B21L13	50	1		iEGEAy.2412B19S1B21L13	31	3		sIGVVn.3414B19S1B11L11	30	1
iGRDRAg.45251B19S1B12L12	33	1		sGPGSGIy.144412B19S1B12L12	15	1		sKRGPPMn.164141B19S1B11L14	50	1		sRFRVPg.62622B19S1B26L13	31	3		sITDn.242B19S1B12L11	30	1
sILARAAe.112641B19S1B21L12	33	1		sIPPGGSLMSe.222415311B19S1B11L14	15	1		sLMGGn.6114B19S1B11L12	50	1		sPRDRGPy.142643B19S1B21L14	31	3		sKPEn.141B19S1B22L11	30	1
iRQGs.323B19S1B15L13	33	1		sNPTSGSSn.2416455B19S1B21L13	15	1		sLVAGGt.63432B19S1B23L13	50	1		sIRSDe.2361B19S1B14L11	31	2		sMFRAy.1252B19S1B27L11	30	1
iSGPYq.2342B19S1B25L13	33	1		sSSGn.244B19S1B21L09	15	1		sPIDGQGTy.2122242B19S1B21L15	50	1		sNGPTAq.12122B19S1B15L10	31	2		sNAGQAy.24322B19S1B27L11	30	1
iTWGRSn.41456B19S1B21L13	33	1		sTSIGEn.15112B19S1B11L12	15	1		sRISAs.4143B19S1B15L13	50	1		iVAGSs.4246B19S1B27L13	31	2		sNDGVAd.12443B19S1B23L11	30	1
sIWTSGREn.2116461B19S1B21L14	33	1		sTSPGTSGDn.16441622B19S1B21L14	15	1		sSGTGMRDe.5434161B19S1B21L13	50	1		sTSMn.111B19S1B11L11	31	2		sNDPTSe.11135B19S1B21L11	30	1
aSAKGQTIn.6323243B19S1B11L13	33	1		sSSSAGn.62222B19S1B21L11	15	1		sTDDWEGe.222114B19S1B25L13	50	1		iVDGn.422B19S1B15L12	31	2		sRTFLGDg.622641B19S1B12L11	30	1
sKKSs.226B19S1B16L13	33	1		aIGTSGPSs.2416226B19S1B21L14	15	1		sTGLn.226B19S1B11L11	50	1		sIAGGPy.12242B19S1B27L12	31	2		sSPSRDy.62261B19S1B27L11	30	1
sSLGGPn.65234B19S1B11L12	33	1		sVGLAGGe.235431B19S1B21L12	15	1		sTRs.25B19S1B23L11	50	1		sIDPGPy.12332B19S1B12L12	31	2		sTPRGQy.21532B19S1B12L11	30	1
sPRQGRNe.132422B19S1B27L12	33	1		sYTGLe.1323B19S1B11L10	15	1		iDRGRTGe.132121B19S1B11L13	50	1		sISRGYt.22432B19S1B11L12	31	2		sTSTGPYDt.2434222B19S1B12L11	30	1
sSDs.62B19S1B21L11	33	1		sMDGYs.1231B19S1B15L13	14	5		iGRGSLy.26224B19S1B27L13	50	1		sQQGAYs.12411B19S1B16L12	31	2		iGRDe.322B19S1B27L10	30	1
aSATGLn.64346B19S1B11L11	33	1		sGGGMGq.14111B19S1B15L11	14	4		iGRLAGSNYe.23542521B19S1B21L15	50	1		sREPGQKNn.6143212B19S1B21L13	31	2		sRGSGt.5442B19S1B11L10	30	1
aSTTGQGt.623324B19S1B23L12	33	1		sSAGTGTy.624342B19S1B27L12	14	3		iGRSs.226B19S1B21L13	50	1		sRWPAGGIt.5143413B19S1B11L13	31	2		sSLGGq.6411B19S1B15L10	30	1
sRTPGPLSAe.61422564B19S1B22L13	33	1		sIRSs.116B19S1B27L11	14	3		iIRGMd.1611B19S1B23L12	50	1		sSPWTGLDq.1213451B19S1B15L14	31	2		aTSRGRAn.244151B19S1B12L12	30	1
sVTGNn.2342B19S1B21L11	33	1		sKSSSGRARd.11164635B19S1B23L14	14	3		sMDLRLPq.121124B19S1B21L11	49	3		sEGYGy.2122B19S1B27L11	31	1		iEAGNn.2442B19S1B21L12	30	1
sSPRRDRDLn.61642214B19S1B11L15	32	5		sIGn.14B19S1B11L10	14	2		sSGWLGEGe.6112411B19S1B11L12	49	2		sFQGRn.2243B19S1B21L11	31	1		iGDSn.426B19S1B16L12	30	1
sAg.2B19S1B26L10	32	4		sILGDs.1632B19S1B27L12	14	2		aSERGQGYt.6263222B19S1B11L12	49	1		sIGTNy.2442B19S1B27L11	31	1		sASRGYq.25642B19S1B25L12	30	1
sHNRGd.1263B19S1B23L11	32	4		sIRSs.146B19S1B27L11	14	2		sKQGGn.1222B19S1B15L11	49	1		sLQGRNe.12332B19S1B27L11	31	1		sAYSIGDy.226342B19S1B27L12	30	1
sMQGGt.1242B19S1B11L10	32	4		sTLGDMn.25421B19S1B11L12	14	2		sSIVLAGVDg.61331411B19S1B12L13	49	1		sMSQGAHe.162422B19S1B27L11	31	1		sIGEt.231B19S1B14L12	30	1
sTGDn.222B19S1B21L10	32	4		sTSLYRRn.123226B19S1B11L13	14	2		sTFKPGPQn.2214322B19S1B21L13	49	1		sSGRDn.6462B19S1B21L11	31	1		sIKAGy.1214B19S1B21L12	30	1
iDDSs.226B19S1B21L13	32	3		sSPGTSGRSd.24416451B19S1B23L15	14	2		sTSGLSs.36116B19S1B21L13	49	1		sTGLAGPe.425432B19S1B21L11	31	1		sIPARDn.24262B19S1B21L12	30	1
sIGIn.142B19S1B21L10	32	3		sSSRLGy.62422B19S1B12L11	14	2		sFGATe.2442B19S1B21L10	49	1		sTDs.22B19S1B21L10	31	1		sMGERGn.11243B19S1B21L12	30	1
sLATLDWPSd.42142125B19S1B23L15	32	3		sYASGRAVn.1164622B19S1B21L14	14	2		sLGETGAFy.4423422B19S1B21L15	49	1		aTMGLAGAHe.21354321B19S1B21L12	31	1		sNQGGk.2224B19S1B24L12	30	1
sSLPGLAQNn.35435412B19S1B21L14	32	3		sTYSSSs.12446B19S1B21L13	14	2		sMGIAVe.14133B19S1B22L11	49	1		iEAPWe.2341B19S1B25L12	31	1		sSWGQGs.21324B19S1B27L12	30	1
sMDITy.1232B19S1B27L11	32	3		aTRDYNs.24222B19S1B21L12	14	1		sSMEVGn.51241B19S1B15L13	49	1		iFGQSn.1226B19S1B21L12	31	1		iGPSPg.4361B19S1B13L13	30	1
aTTSGGRy.223432B19S1B27L11	32	3		sGELQGPSEt.42523462B19S1B11L14	14	1		sTMDRDs.11261B19S1B15L14	49	1		sHPGPy.2434B19S1B21L12	31	1		sIRDTVq.26222B19S1B25L13	30	1
sTLAGVd.25434B19S1B23L12	32	3		aSGEp.642B19S1B15L07	14	1		sVGVn.242B19S1B11L11	49	1		sIGGADt.14242B19S1B11L12	31	1		sPARTTQd.224321B19S1B23L13	30	1
sTTQGn.1322B19S1B21L11	32	3		sFFSGDWn.221411B19S1B11L14	14	1		iDPy.22B19S1B21L11	49	1		sIWDNs.1122B19S1B27L12	31	1		sRWGGLTNn.5133532B19S1B21L13	30	1
sWAGTPGd.124224B19S1B23L12	32	2		sRFGVt.1242B19S1B23L11	14	1		iDVDGPRYy.1413431B19S1B12L15	49	1		sKNQGGHt.112442B19S1B11L12	31	1		sWDQGIn.12232B19S1B15L13	30	1
sFQGs.112B19S1B27L11	32	2		sTGGGTt.12412B19S1B11L11	14	1		iHs.2B19S1B21L11	49	1		sNPGTAy.22431B19S1B27L12	31	1		iMHSAPy.11512B19S1B21L14	30	1
sNHLGDLAGd.22242433B19S1B23L14	32	2		aSLGGLn.66414B19S1B21L10	14	1		iVAGRt.4323B19S1B23L13	49	1		sRPTDRGy.512264B19S1B27L12	31	1		sLGTSGGAy.4416432B19S1B27L14	30	1
sLGGPy.6433B19S1B21L12	32	2		iAPGHPy.24422B19S1B27L13	14	1		aSATGLn.64344B19S1B11L11	48	2		sSPSSTTy.612422B19S1B27L12	31	1		sLPDRFSt.342616B19S1B22L14	30	1
sLPPGGLAGDe.442435441B19S1B21L15	32	2		iDLAIs.1613B19S1B21L14	14	1		sSLDTPRHg.6623441B19S1B12L12	48	2		sTGRIq.4462B19S1B25L12	31	1		sIRTEPHs.244132B19S1B15L15	30	1
sTAIRy.2234B19S1B27L11	32	2		iDPDMn.2311B19S1B11L13	14	1		sMYGLd.1125B19S1B23L11	48	2		sWQGVn.1244B19S1B11L12	31	1		sPPRGGGPt.1142434B19S1B22L15	30	1
aTEAGGe.21342B19S1B27L09	32	1		iEWGMn.2141B19S1B11L13	14	1		sSRTPg.6612B19S1B22L10	48	1		iAGASIDe.343522B19S1B27L13	31	1		iDLLAMLPGt.13411133B19S1B11L16	30	1
sGQQn.422B19S1B22L12	32	1		iFGTADq.24331B19S1B15L13	14	1		sSSSPLGDe.6152441B19S1B21L12	48	1		iLREAt.1422B19S1B22L13	31	1		sDRDKETe.242223B19S1B25L13	29	4
iAt.4B19S1B23L10	32	1		sIGGANe.14442B19S1B27L11	14	1		sAGVRLt.14241B19S1B22L13	48	1		iTSGPn.3124B19S1B11L13	31	1		sTISHYPSPAGTGk.232222232434B19S1B22L20	29	4
iGEGSVd.42124B19S1B23L13	32	1		aTSIGGt.44144B19S1B11L10	14	1		sILPGQGDy.1422231B19S1B21L15	48	1		iVRGs.264B19S1B23L13	31	1		sIRDSSs.24266B19S1B27L13	29	3
iGHGKEe.12311B19S1B25L13	32	1		iGQGLn.1241B19S1B11L13	14	1		sIPGLGt.23233B19S1B11L12	48	1		sGAGGs.3432B19S1B21L13	31	1		sIRGSTq.24442B19S1B25L13	29	3
iHNn.22B19S1B21L10	32	1		sIGSGDPt.144322B19S1B23L14	14	1		sITGt.243B19S1B11L10	48	1		sIGGSRy.22466B19S1B21L13	31	1		iQGn.24B19S1B11L11	29	2
iPLQLAGVn.2325413B19S1B21L15	32	1		sILPMSs.22316B19S1B21L14	14	1		sLWTGSGt.413454B19S1B11L13	48	1		sIGQVNy.23241B19S1B21L13	31	1		sIVRGRRa.146445B19S1B11L10	29	2
sIPn.14B19S1B22L11	32	1		sIMGn.114B19S1B11L11	14	1		sRSRDSn.51426B19S1B12L13	48	1		sIHLNRn.22626B19S1B11L13	31	1		sRGQLy.6325B19S1B12L10	29	2
sIQANs.2211B19S1B15L13	32	1		sIPERAy.23242B19S1B27L12	14	1		sTLSGNn.21342B19S1B21L12	48	1		sIIGTGHy.224342B19S1B27L13	31	1		sCPRGEDt.226322B19S1B11L12	29	2
iVSFTDn.24122B19S1B21L13	32	1		iQRn.14B19S1B11L11	14	1		sTYs.11B19S1B15L11	48	1		sIRPDSs.11226B19S1B27L13	31	1		sIATGVDy.243422B19S1B12L13	29	2
iVSGPy.2342B19S1B21L13	32	1		sIRPSGPn.141642B19S1B21L13	14	1		sWAGGPg.13421B19S1B13L13	48	1		sLGLAGSn.435412B19S1B21L13	31	1		sTASLIAg.415112B19S1B22L13	29	2
sNLGLAGGn.2635431B19S1B21L13	32	1		iVGLAGn.43541B19S1B21L13	14	1		iAGTq.341B19S1B15L11	48	1		sPGTGGEn.233441B19S1B24L13	31	1		sTRDRAs.24261B19S1B15L14	29	2
sLRASGRAGy.54164624B19S1B21L16	32	1		sIVGRDRRNt.22461461B19S1B23L14	14	1		iGQEn.422B19S1B11L12	48	1		sPGTVs.2432B19S1B21L13	31	1		sIGIy.242B19S1B12L10	29	1
sMSGTy.1344B19S1B27L11	32	1		sIWKNPy.21222B19S1B21L13	14	1		iGVg.41B19S1B26L12	48	1		sRLAGSs.55422B19S1B21L13	31	1		iDGAGe.1442B19S1B27L11	29	1
sNPDRGRt.232643B19S1B11L12	32	1		sIWPRn.2146B19S1B21L11	14	1		iRLSRQGKDq.11532421B19S1B15L16	48	1		sSLAAs.6541B19S1B23L13	31	1		sISRAGe.22622B19S1B27L11	29	1
sPRDRYy.35252B19S1B27L12	32	1		sIWSSGNIHe.21161131B19S1B21L14	14	1		iAGGy.442B19S1B12L11	47	3		sTNRDRGDe.2242641B19S1B21L13	31	1		sITVSd.1343B19S1B23L11	29	1
sQLAGGPn.254342B19S1B21L13	32	1		sKGLAGVGVEe.235433342B19S1B25L16	14	1		aSKRDIGGn.6142124B19S1B11L13	47	2		iAASGSy.41613B19S1B21L14	31	1		sMAGVd.1341B19S1B23L11	29	1
sARQGGt.33234B19S1B11L11	32	1		sKLAGEe.15411B19S1B21L11	14	1		sIYIRDe.12232B19S1B27L11	47	2		sHPGPTAPg.1421221B19S1B13L14	31	1		sSDVSn.3234B19S1B15L11	29	1
sTRTAn.1434B19S1B11L11	32	1		sNLAGVn.25431B19S1B21L11	14	1		sLSGYDy.63412B19S1B12L12	47	2		sHTLEGRt.144242B19S1B22L14	31	1		sSPRGt.6262B19S1B22L11	29	1
sTGGAs.3232B19S1B21L13	32	1		sSLGTGAy.234342B19S1B27L12	14	1		sREGSTGRRRRLAGGs.52443346661434B19S1B23L22	47	1		sMGGKDGEDs.13422311B19S1B26L18	31	1		sTVPGQGRy.2243224B19S1B27L11	29	1
sWVVn.124B19S1B11L11	32	1		sMTGIt.1341B19S1B22L12	14	1		sRFLAGGt.625432B19S1B23L13	47	1		sMYSRGe.12561B19S1B21L11	30	3		iGRSe.135B19S1B11L10	29	1
sIQGAGn.12412B19S1B15L13	31	5		sNHGTSGNTy.12416422B19S1B21L16	14	1		sRPQGPt.54212B19S1B11L11	47	1		sTAGYq.3131B19S1B15L11	30	3		sGDIq.421B19S1B15L10	29	1
iRSs.46B19S1B27L11	31	3		sGPGPPn.34323B19S1B15L12	14	1		sSPGRGs.64262B19S1B15L13	47	1		sTDLYt.4232B19S1B22L11	30	3		sMDSSe.1262B19S1B27L10	29	1
sTLLRGFn.244441B19S1B15L13	31	3		sPGRGHVn.426414B19S1B24L13	14	1		sSPLNn.6252B19S1B15L11	47	1		sGDy.42B19S1B27L08	30	3		iAPGRt.2436B19S1B11L12	29	1
aTQPRDn.21232B19S1B12L11	31	3		sPGRLAGAy.2445431B19S1B21L15	14	1		sSPSLAGAFSn.622544216B19S1B21L15	47	1		sMFGEAs.12421B19S1B16L12	30	3		sAGQGDTe.432422B19S1B27L12	29	1
sENRGAe.12633B19S1B25L11	31	2		sRPLLs.5113B19S1B21L12	14	1		sSRGTGPPLKp.634342122B19S1B15L14	47	1		sRFQGGPSGe.62142451B19S1B21L14	30	3		sIELGDAe.212411B19S1B11L12	29	1
sPSGGLq.44443B19S1B21L10	31	2		sPSPFVq.16223B19S1B23L10	14	1		sSTPVGGn.633434B19S1B21L12	47	1		sTRVGg.1633B19S1B12L09	30	2		sKSDLNt.22242B19S1B23L12	29	1
sTGTGSAg.243412B19S1B22L13	31	2		sTPSTGPd.243333B19S1B23L12	14	1		sSWTSGSTe.6116451B19S1B21L12	47	1		aSAQDRSs.632246B19S1B21L13	30	2		sNWSs.216B19S1B21L12	29	1
sASDGAg.22142B19S1B22L12	31	1		aISRGEIGGe.24541214B19S1B14L13	14	1		sTEGn.224B19S1B16L10	47	1		sFGe.22B19S1B21L08	30	2		sSPTGAGt.313442B19S1B11L12	29	1
sFLAGDy.25411B19S1B21L13	31	1		sRLGRVn.34212B19S1B21L12	14	1		sIGTDDn.14422B19S1B21L12	47	1		aTELGGYg.113432B19S1B13L12	30	2		aGSLEGGIn.3521422B19S1B15L13	29	1
sRGDRVn.52262B19S1B15L12	31	1		sSRLQETn.625224B19S1B11L13	14	1		sILVt.252B19S1B22L11	47	1		iVGTALe.24242B19S1B27L12	30	2		iLGTLq.4411B19S1B25L13	29	1
iFGSs.146B19S1B27L12	31	1		sRQGn.323B19S1B12L11	14	1		sIPSGSTPg.2364521B19S1B26L16	47	1		sIYHs.222B19S1B21L12	30	2		iTVSAGDg.444341B19S1B12L13	29	1
iGLAGn.3541B19S1B21L12	31	1		sTASRRNDLKPy.2164622112B19S1B27L17	14	1		sIRLAGAt.245432B19S1B23L14	47	1		sLTGAYy.23412B19S1B12L12	30	2		sRPRQGPSDe.54522142B19S1B27L13	29	1
sIGLy.141B19S1B21L11	31	1		sGTGARITPSy.234312112B19S1B12L15	14	1		sISARGy.12262B19S1B12L12	47	1		sMMEGGNe.112122B19S1B27L12	30	2		sSEGGRSy.214446B19S1B12L13	29	1
sTLEGGVLe.2423412B19S1B11L12	31	1		sTRSs.246B19S1B27L11	14	1		sKGGGAd.22433B19S1B23L12	47	1		sIDGYSg.22422B19S1B13L13	30	2		sTSAGRQd.254152B19S1B23L13	29	1
sLGAGVRn.534344B19S1B21L13	31	1		sTSSt.226B19S1B22L11	14	1		sRAGSt.6312B19S1B11L11	47	1		iGLSs.466B19S1B21L13	30	2		sIATLNVDDn.23251112B19S1B21L15	29	1
sNLGDSGg.214261B19S1B12L11	31	1		sTTGGe.2311B19S1B25L11	14	1		sSRQGPy.25222B19S1B27L12	47	1		iVVEs.342B19S1B15L13	30	2		sRLRDRGVn.3542624B19S1B11L15	29	1
sLGLAGAn.635432B19S1B21L13	31	1		iDGGSs.2246B19S1B21L14	13	6		sTTPDRVg.333262B19S1B13L14	47	1		sIKGVGt.12413B19S1B22L13	30	2		aSKNHPGTGGSn.6122243312B19S1B11L16	29	1
sLPYFn.5312B19S1B21L11	31	1		sMRSSSe.15266B19S1B27L11	13	4		iADYq.311B19S1B15L11	47	1		sPTGTAn.12433B19S1B14L13	30	2		sFATSGASn.2416424B19S1B22L16	29	1
sLYLGn.4254B19S1B11L12	31	1		iVGTAn.2433B19S1B24L12	13	3		iRAMn.121B19S1B11L12	47	1		sSLSGSs.63646B19S1B21L13	30	2		aTELGt.2232B19S1B11L09	29	1
sMELADn.12542B19S1B21L12	31	1		sTLGQTn.16323B19S1B11L12	13	3		sRLGn.634B19S1B21L09	46	2		sRISDSAt.524263B19S1B14L14	30	2		sMWDRGn.11263B19S1B21L12	28	4
sMGQITy.13232B19S1B12L12	31	1		sWGRt.146B19S1B11L10	13	3		sIDAATy.21312B19S1B21L13	46	2		aGSGPGGt.354242B19S1B11L11	30	1		iEPYGPGAn.1114344B19S1B11L16	28	3
sMGQKn.1321B19S1B15L12	31	1		iDLNVGFy.162442B19S1B27L14	13	2		iGWGDe.4121B19S1B21L11	46	2		aSLAAAGe.654441B19S1B25L11	30	1		sIRSAy.2642B19S1B27L11	28	2
sRPGLPIy.543512B19S1B27L12	31	1		sIGGd.134B19S1B23L10	13	2		aSTGSt.6342B19S1B11L09	46	1		sAGFs.342B19S1B27L11	30	1		sWGHt.112B19S1B11L10	28	2
sSRDGTy.62222B19S1B27L11	31	1		sIGPGGg.24442B19S1B22L12	13	2		aTSAALGt.142222B19S1B23L12	46	1		sIGVSt.2436B19S1B11L11	30	1		sRLAQDy.55222B19S1B27L12	28	2
sSRRSLPSs.6231116B19S1B26L16	31	1		iTRn.26B19S1B11L11	13	2		aVRGs.242B19S1B16L11	46	1		sKAGNy.2442B19S1B21L11	30	1		aSAAVPGs.622332B19S1B21L13	28	2
sTGGFs.3411B19S1B27L12	31	1		sLIs.31B19S1B23L11	13	2		sELGSGDy.141632B19S1B21L13	46	1		sMNRVDe.12621B19S1B21L11	30	1		iGRGVn.1624B19S1B11L13	28	2
sTVWGs.3113B19S1B21L13	31	1		sMLGASGPy.1141644B19S1B21L15	13	2		sRKEIGALTMn.511141311B19S1B11L16	46	1		sRLTAn.5631B19S1B11L11	30	1		sPTSGSn.31644B19S1B22L14	28	2
sVSGGGn.43432B19S1B21L12	31	1		sQYg.12B19S1B12L08	13	2		sSLKRLt.25266B19S1B23L12	46	1		sRQDSn.4216B19S1B26L11	30	1		aVGy.33B19S1B16L09	28	2
sVTSGFLn.116414B19S1B21L13	31	1		sTGTGRLg.244434B19S1B22L13	13	2		sISSs.111B19S1B27L11	46	1		sRQGREp.52142B19S1B15L11	30	1		iRSSq.445B19S1B15L11	28	1
sKDTGHGs.224322B19S1B21L14	30	3		sRAAGMNy.543412B19S1B27L12	13	1		sMGGTVy.13222B19S1B12L12	46	1		sSDGEWn.61121B19S1B21L11	30	1		aSLGTSDn.644162B19S1B21L11	28	1
aASGGg.2342B19S1B22L09	30	3		sNFRGGn.22622B19S1B15L12	13	1		sNPTTt.2221B19S1B22L12	46	1		sSYSLGn.62324B19S1B21L11	30	1		sIGTSn.2432B19S1B21L11	28	1
iVLAGALYq.1543262B19S1B25L16	30	3		sLGGPn.1441B19S1B12L11	13	1		sVRDRSt.21265B19S1B23L13	46	1		sWRQGSe.15241B19S1B21L11	30	1		sIWDs.212B19S1B27L11	28	1
aTRLAGGDe.2554321B19S1B21L11	30	3		aSSGQGYRy.6432421B19S1B12L12	13	1		iDAFTTTLn.1423414B19S1B21L15	46	1		iGs.1B19S1B27L10	30	1		sMAGs.124B19S1B27L11	28	1
sLSMGKGWy.3214211B19S1B27L14	30	3		sSGRASe.64643B19S1B25L11	13	1		sPTLNRGHPPg.324262212B19S1B22L16	45	3		sIGPTe.3433B19S1B25L10	30	1		sRFDLn.5211B19S1B15L11	28	1
sTPETSRFy.2221512B19S1B27L13	30	3		sTGWGSt.22112B19S1B22L12	13	1		iPRADt.3442B19S1B11L12	45	3		sIGVGe.2231B19S1B21L10	30	1		sRSGTy.4632B19S1B27L11	28	1
sRSGSQAe.564523B19S1B25L13	30	3		sIAGt.112B19S1B11L10	13	1		iSAq.44B19S1B25L11	45	3		sNGn.14B19S1B11L10	30	1		sSPPRSn.32162B19S1B21L11	28	1
sISREQn.22421B19S1B24L12	30	2		iASGGSs.16336B19S1B21L15	13	1		sIAAGGSGs.2344423B19S1B21L16	45	2		sIQSs.125B19S1B15L12	30	1		sEGIy.232B19S1B12L10	28	1
sMGHe.111B19S1B21L09	30	2		iDFTy.112B19S1B27L11	13	1		sIQGRGt.22212B19S1B11L12	45	2		sLGTGAy.44342B19S1B27L12	30	1		sGQGn.324B19S1B16L10	28	1
sPLLAGSASn.21543436B19S1B21L15	30	2		iDTSGRAy.122462B19S1B21L15	13	1		sSDRGRn.22615B19S1B16L13	45	2		sTLSSs.2626B19S1B21L12	30	1		sIGGSe.2432B19S1B27L10	28	1
sSGTy.643B19S1B21L11	30	2		iEGLAGs.13542B19S1B27L14	13	1		aTHDIs.2222B19S1B21L11	45	1		iASGSPn.16422B19S1B21L13	30	1		sPNq.12B19S1B25L10	28	1
sSRLGNq.24242B19S1B25L13	30	2		iEGTYn.2422B19S1B15L13	13	1		aTREVs.1414B19S1B21L11	45	1		iGGTGAt.24323B19S1B11L13	30	1		iRNGPNt.12311B19S1B23L12	28	1
sSTAn.534B19S1B11L11	30	2		iGAQGn.4324B19S1B12L13	13	1		sKLGETn.12414B19S1B11L12	45	1		iTRGWLd.23312B19S1B23L13	30	1		iSTGLy.6424B19S1B12L12	28	1
sWGPIAGDAy.12134312B19S1B27L15	30	2		iGFGPn.4233B19S1B15L13	13	1		sSLTRn.6616B19S1B21L10	45	1		iVGGs.424B19S1B15L13	30	1		sFKTEn.2232B19S1B11L12	28	1
sAALVn.2244B19S1B11L12	30	1		sIGGYt.2442B19S1B11L11	13	1		sAPGGEe.23312B19S1B25L12	45	1		sGAGTGn.32434B19S1B15L13	30	1		sILGs.144B19S1B23L12	28	1
sAASRNPy.343612B19S1B27L13	30	1		sIGIAt.2413B19S1B14L13	13	1		sESGVe.2342B19S1B27L10	45	1		sIGGNTy.13112B19S1B21L13	30	1		sIREs.141B19S1B21L12	28	1
sSHPGPe.62441B19S1B11L10	30	1		iGLSt.425B19S1B11L11	13	1		sIASGAGe.216432B19S1B27L12	45	1		sMGQSs.1326B19S1B13L13	30	1		sMYRVGn.12622B19S1B21L12	28	1
sGHRGEy.12642B19S1B21L12	30	1		iGRREGy.34422B19S1B21L14	13	1		sIFLTGANg.1263421B19S1B12L13	45	1		sNWYWTAn.111134B19S1B11L13	30	1		iETGNs.2342B19S1B27L13	28	1
iDy.2B19S1B27L09	30	1		sIGTGEy.14332B19S1B21L13	13	1		sIGQGDVg.232312B19S1B22L13	45	1		sPGQGGs.43221B19S1B27L13	30	1		iGLADy.3542B19S1B21L13	28	1
iGTGGRDe.434311B19S1B21L13	30	1		sIGTGYLt.243413B19S1B11L13	13	1		sILLTGSt.244342B19S1B23L14	45	1		sIGGYGs.23414B19S1B21L14	30	1		sITGTGGGg.1143421B19S1B12L13	28	1
sIGVSMn.24261B19S1B11L13	30	1		iGVSGRDe.116461B19S1B21L13	13	1		sIPRSGEn.226242B19S1B11L14	45	1		sIGWQGVDq.2312311B19S1B15L14	30	1		sKAARDs.22261B19S1B15L13	28	1
sISRGn.2363B19S1B11L12	30	1		sIIGQYy.22312B19S1B27L12	13	1		sIRGVt.2244B19S1B22L12	45	1		sIRGSNVHn.1626122B19S1B21L14	30	1		sNEFVLSDs.1222341B19S1B16L13	28	1
sISTGy.2622B19S1B21L12	30	1		iMASGPPWDe.11622111B19S1B21L15	13	1		sISPEGKs.152131B19S1B16L13	45	1		sMNWFPMDRAe.121121231B19S1B11L14	30	1		sREREGVt.624222B19S1B23L13	28	1
iSVn.44B19S1B11L11	30	1		iPGTAGLn.143134B19S1B15L15	13	1		sITGGRGn.234243B19S1B24L13	45	1		sKGRVSSSGt.22625562B19S1B11L15	30	1		sRPRRQVn.524523B19S1B11L13	28	1
sIVVs.242B19S1B26L13	30	1		iQGNRLAGVy.24145432B19S1B27L16	13	1		sMGIt.142B19S1B23L11	45	1		iEPGLADYTFy.243541111B19S1B21L18	30	1		sSRTGLMn.643431B19S1B11L13	28	1
iWDy.12B19S1B21L11	30	1		sIRs.16B19S1B23L11	13	1		sNLGGe.2533B19S1B27L10	45	1		iPNRGn.2164B19S1B11L13	29	3		sTLSGRn.23146B19S1B11L13	28	1
sLLGPGs.36424B19S1B27L13	30	1		sIRTSGNy.241632B19S1B21L14	13	1		sPRDSHy.36262B19S1B27L12	45	1		aSNPGTGNe.6124342B19S1B27L11	29	2		iGARQGDy.444222B19S1B27L14	28	1
sLTLMn.1241B19S1B11L12	30	1		sISSn.241B19S1B12L11	13	1		sPTGn.233B19S1B11L11	45	1		iGTn.13B19S1B11L11	29	2		iVTLLMn.43451B19S1B11L14	28	1
sMGLAGVNe.1354322B19S1B27L13	30	1		iSSs.66B19S1B26L13	13	1		sPTGYt.4341B19S1B11L11	45	1		sILDFy.2212B19S1B12L11	29	2		sTIQGTQTy.3214312B19S1B27L14	28	1
sNGQGALn.232432B19S1B15L14	30	1		sITERSs.13246B19S1B21L14	13	1		sRGLn.546B19S1B11L11	45	1		sMLLn.164B19S1B21L10	29	2		sLRQERDTn.6312311B19S1B12L15	28	1
sNNVGs.2131B19S1B21L12	30	1		sITGGFs.13422B19S1B27L13	13	1		sSGMn.421B19S1B11L11	45	1		sHEWGGy.11122B19S1B12L12	29	2		sTSYWASGRSDi.2221264642B19S1B24L16	28	1
sPSSs.116B19S1B27L11	30	1		iVGSs.426B19S1B21L13	13	1		sTQGFq.2241B19S1B15L11	45	1		sWGTAn.1434B19S1B11L12	29	2		sGDTTGTSAPs.312242631B19S1B23L18	28	1
aGYRARDLLa.12621231B19S1B24L15	30	1		iVGt.22B19S1B22L11	13	1		sWRDSs.1616B19S1B21L13	45	1		iGRGt.262B19S1B23L12	29	2		sNGt.22B19S1B11L08	28	1
sRRAESSe.654246B19S1B27L12	30	1		iVVEGe.2421B19S1B21L11	13	1		sYSAGSFs.123462B19S1B26L16	45	1		sQEWTFy.21112B19S1B27L12	29	2		sGRDRETe.242623B19S1B25L13	27	5
aTARTAn.24434B19S1B11L11	30	1		sIWGAGDt.114342B19S1B11L13	13	1		iISGTSs.12445B19S1B15L15	45	1		sIGQSs.2326B19S1B21L13	29	2		iGVADg.1241B19S1B12L11	27	3
sRSg.62B19S1B22L08	30	1		aIALAGAGe.2154321B19S1B21L11	13	1		iRAVGn.2244B19S1B21L12	45	1		iGTGDGe.42113B19S1B25L13	29	2		iGAGSy.4211B19S1B12L12	27	3
sSSQGAGt.222411B19S1B11L13	30	1		sTLGQSn.26324B19S1B11L12	13	1		iGGWIe.4411B19S1B21L11	44	4		sISPYRq.15214B19S1B25L13	29	2		iEAARIg.24232B19S1B22L13	27	3
sTAAGs.3423B19S1B27L12	30	1		sTLGSYs.24422B19S1B13L13	13	1		sSPVGWGAe.6334131B19S1B21L12	44	3		sSAGSs.2411B19S1B15L13	29	2		sLYLRSSGGVSs.4264164246B19S1B21L19	27	3
sIPRTSLEe.2441541B19S1B27L13	29	5		sALHLLs.44233B19S1B23L13	13	1		sSLQRSYLn.6324426B19S1B22L15	44	2		iDGTGGHn.143422B19S1B21L14	29	2		aSRLAGQn.635442B19S1B21L11	27	2
sESPn.222B19S1B15L11	29	4		sNLMETt.12114B19S1B11L11	13	1		sITGGs.2342B19S1B21L13	44	2		aARWGn.3414B19S1B22L11	29	1		sMRn.13B19S1B22L11	27	2
sLGTAt.3433B19S1B14L13	29	4		sTLTQGPt.213222B19S1B11L12	13	1		sMFGEAs.11121B19S1B16L12	44	2		iGANt.331B19S1B11L11	29	1		sPWLn.416B19S1B11L11	27	2
sSPTPQn.64311B19S1B22L14	29	4		sMGLTy.1453B19S1B21L12	13	1		sTGFGSe.43235B19S1B27L11	44	2		iRPEFe.3122B19S1B27L11	29	1		sRTHg.532B19S1B26L11	27	2
sILAGTn.13344B19S1B11L13	29	3		sMWKLAy.11152B19S1B21L13	13	1		iSKVq.521B19S1B15L11	44	2		sAVDLd.3211B19S1B23L11	29	1		iGRGGq.2621B19S1B15L12	27	2
sMGGAGt.14142B19S1B23L13	29	3		sPNRNe.2222B19S1B21L10	13	1		aSAATVIt.614333B19S1B23L12	44	1		sELQGNe.11232B19S1B27L11	29	1		sGDLa.424B19S1B24L12	27	2
sTPGGTGy.223344B19S1B12L12	29	3		aSKPSGRDt.6243452B19S1B11L12	13	1		aSSLADLs.235424B19S1B21L13	44	1		sIRLn.256B19S1B11L11	29	1		sTDNTAn.21121B19S1B14L12	27	2
sCTDs.132B19S1B21L11	29	3		sPSGSEDFy.2516112B19S1B21L15	13	1		aSTREESs.624122B19S1B26L14	44	1		sNLGTDe.15432B19S1B27L11	29	1		sRSETGPMDg.53241211B19S1B12L13	27	2
sKAEGRGAAy.24234242B19S1B27L14	29	2		sPYTSIRt.423316B19S1B22L14	13	1		sCHLTEIFPGELGGp.1253232441214B19S1B15L18	44	1		sPSMn.441B19S1B11L11	29	1		sSRTSGISe.6416433B19S1B27L13	27	2
sFPGt.242B19S1B11L10	29	2		sRTGRKq.43462B19S1B25L13	13	1		sGRGPTe.34234B19S1B25L11	44	1		sRQGIHe.32422B19S1B27L11	29	1		sTGTGVSq.243445B19S1B15L13	27	2
sGRGLy.2644B19S1B21L12	29	2		sRSSWQGSGVn.621124444B19S1B11L16	13	1		sGSGAEDg.143222B19S1B22L12	44	1		sSRRGe.6344B19S1B14L11	29	1		sREGVISGn.5213112B19S1B15L14	27	2
sGTGAy.4342B19S1B27L11	29	2		aVRTAPe.45421B19S1B11L09	13	1		sRQGn.514B19S1B11L10	44	1		sTQGAy.2243B19S1B27L11	29	1		sSEGQDEIPSs.423222146B19S1B16L19	27	2
iESGGe.2322B19S1B27L11	29	2		sRTERQKKKq.64152112B19S1B21L12	13	1		sRTFGGRDn.6112452B19S1B21L13	44	1		sPGAVa.4414B19S1B11L09	29	1		sIGTGGe.14342B19S1B21L11	27	1
sIGTGHy.24332B19S1B27L12	29	2		sTGKGGNn.141432B19S1B21L13	13	1		sSKLAWn.61521B19S1B21L11	44	1		sTSYe.351B19S1B21L09	29	1		sIVGTt.2412B19S1B11L11	27	1
sIISGRANn.2364622B19S1B21L14	29	2		sTGTTTy.24122B19S1B21L13	13	1		sSPSGNGy.643411B19S1B27L12	44	1		sIRDe.262B19S1B25L10	29	1		sLYs.11B19S1B15L11	27	1
sIITy.132B19S1B21L11	29	2		sITSGRDRGRGt.1164626242B19S1B23L17	13	1		sALAEAy.35412B19S1B21L13	44	1		sTEFy.422B19S1B12L10	29	1		sMAEn.132B19S1B11L11	27	1
sKLSs.146B19S1B21L12	29	2		sTTEy.442B19S1B21L11	13	1		sGAGTn.4344B19S1B11L12	44	1		sTGSDe.3162B19S1B27L10	29	1		sSRDRn.6422B19S1B21L11	27	1
sIPRGd.3243B19S1B23L10	29	2		sTTNIe.3421B19S1B11L10	13	1		sIETPPLe.113243B19S1B14L13	44	1		aSEPRTGSLe.62363414B19S1B27L12	29	1		sKGGt.143B19S1B11L10	27	1
sADFSs.4216B19S1B21L13	29	1		sTVGTAHt.224332B19S1B22L13	13	1		sIGLTNy.24622B19S1B21L13	44	1		aSRGNs.6342B19S1B16L12	29	1		sMVGn.143B19S1B21L10	27	1
sSDITDy.62232B19S1B27L11	29	1		sVRSs.136B19S1B27L11	13	1		sLLAGGPDe.4543411B19S1B21L13	44	1		aTGVFGGs.121143B19S1B27L12	29	1		sNPKGq.2424B19S1B15L10	27	1
aTRDRMn.26261B19S1B11L11	29	1		aEKVWGVt.122143B19S1B14L13	13	1		sRTDs.442B19S1B27L11	44	1		aTREGQGn.262324B19S1B11L12	29	1		sNPPYe.2221B19S1B11L10	27	1
aSKGSWRDPGt.614514233B19S1B22L15	29	1		sSWGTGRy.614344B19S1B27L12	13	1		sSYFTTASSRn.621431512B19S1B15L17	44	1		iGGAy.422B19S1B21L12	29	1		sTPDRFq.22211B19S1B24L10	27	1
sGWAATy.11432B19S1B27L12	29	1		sPGQGSg.23231B19S1B12L11	12	3		sTGARPGe.242244B19S1B14L13	44	1		iSGHy.332B19S1B21L12	29	1		aSVDRGFDt.6226122B19S1B11L12	27	1
sSGYy.641B19S1B27L09	29	1		aSRPWTSGSMs.631116451B19S1B21L16	12	3		sTPAn.331B19S1B12L11	44	1		iVTGGt.3341B19S1B11L12	29	1		iEDSq.125B19S1B25L12	27	1
iAs.2B19S1B15L11	29	1		sSRTAIn.64341B19S1B11L13	12	3		sTPGRn.3246B19S1B11L12	44	1		sENLGs.1154B19S1B21L12	29	1		iGWEGn.1112B19S1B21L12	27	1
iDIGFy.1122B19S1B27L12	29	1		sTSTLAGQAy.22214212B19S1B21L15	12	3		sTSLNn.2232B19S1B21L11	44	1		sIRVRn.2632B19S1B15L12	29	1		sLTGLSe.23426B19S1B25L12	27	1
iGGAGVe.33433B19S1B25L13	29	1		sSDSGy.6162B19S1B21L11	12	2		sYSs.26B19S1B16L12	44	1		sPGLAGFe.335442B19S1B27L12	29	1		sSARGNy.32442B19S1B27L12	27	1
iGGDSHy.34252B19S1B27L13	29	1		iGVYe.321B19S1B21L10	12	2		iGGt.34B19S1B23L11	44	1		sRDRGPt.22634B19S1B23L12	29	1		sTSGTEn.12432B19S1B12L12	27	1
iGGTSSe.24235B19S1B11L12	29	1		sTLGn.254B19S1B11L10	12	2		iGHq.22B19S1B25L11	44	1		sRPQGMGn.521413B19S1B24L12	29	1		aTAPVGGDy.2124442B19S1B21L13	27	1
iGn.2B19S1B21L09	29	1		sMGPGn.1342B19S1B15L12	12	2		iGLHg.441B19S1B12L10	44	1		sSPEGYy.62241B19S1B21L12	29	1		aTNLGRDGGy.22244222B19S1B12L13	27	1
iIRGDe.1511B19S1B21L11	29	1		sPTATGALKs.14234461B19S1B16L15	12	2		iGQGKGt.42322B19S1B11L13	44	1		sTRGAANn.462222B19S1B21L12	29	1		iDGSENn.24512B19S1B21L13	27	1
iLGQGy.2322B19S1B21L13	29	1		sTRKAAHWAGSe.2323321341B19S1B11L15	12	2		aGVLn.412B19S1B11L09	43	2		sTTGGs.1343B19S1B21L12	29	1		iFFDRs.1225B19S1B27L13	27	1
iLGTy.243B19S1B21L12	29	1		sTLAGAPd.114321B19S1B23L13	12	2		aTDTGMKYs.2231121B19S1B15L14	43	2		iAAGGMVe.234211B19S1B11L13	29	1		iGAGGTy.13442B19S1B27L13	27	1
sIQGEAy.22122B19S1B27L12	29	1		sTRDSn.4426B19S1B11L12	12	2		sKRTGGFq.163422B19S1B15L12	43	2		iDGSs.236B19S1B21L13	29	1		iVAGSPn.34462B19S1B21L13	27	1
iRHSGRVy.212242B19S1B27L14	29	1		sEWGFn.1141B19S1B22L12	12	2		sTPMLGg.22121B19S1B12L11	43	2		iLAGRy.5446B19S1B21L13	29	1		sARRETPy.445222B19S1B27L13	27	1
iSGGTAy.64422B19S1B27L13	29	1		sSAAQLGy.622134B19S1B27L12	12	1		aTSAGAe.13441B19S1B11L09	43	1		iSGQGt.4323B19S1B23L13	29	1		sIGQGLDs.232221B19S1B16L13	27	1
sITIYTs.13122B19S1B27L13	29	1		sAGLEg.4261B19S1B12L10	12	1		aTTSGGWGe.2164313B19S1B21L11	43	1		iSINRy.6124B19S1B21L13	29	1		sINPGQHy.214312B19S1B27L13	27	1
sITQGGy.23214B19S1B21L13	29	1		sAWGLADq.413541B19S1B25L14	12	1		sIERETn.31421B19S1B21L11	43	1		sADIGPg.22211B19S1B13L13	29	1		sKQGGSGn.124222B19S1B15L13	27	1
iVTSGAn.11642B19S1B21L13	29	1		sTDNPs.2212B19S1B13L12	12	1		sRRIGLSGt.6122541B19S1B11L13	43	1		sATPGHAy.434321B19S1B27L13	29	1		sQTSGDy.21631B19S1B21L13	27	1
sIWVDn.1112B19S1B21L11	29	1		sTDPn.422B19S1B11L10	12	1		sSHDTGAGl.6224423B19S1B16L11	43	1		sIFKGWRt.112412B19S1B11L13	29	1		sRTGQGVy.443244B19S1B27L13	27	1
sLDRNn.6252B19S1B21L11	29	1		sEGAg.242B19S1B22L10	12	1		sSLQGSDt.652362B19S1B11L12	43	1		sKTGGVDt.134242B19S1B22L13	29	1		sSWGGSs.61346B19S1B21L13	27	1
aRALRRa.62266B19S1B11L08	29	1		aNKFLt.1222B19S1B25L08	12	1		sSPDDRn.13226B19S1B15L12	43	1		sMGSDAs.11422B19S1B27L13	29	1		sTPGQGSs.243232B19S1B27L13	27	1
sMNAPGLAGn.11443542B19S1B21L15	29	1		aSGGFSs.62311B19S1B23L12	12	1		sSWRGy.6163B19S1B12L10	43	1		sNPLQGHy.224242B19S1B12L13	29	1		iQEGVDt.22212B19S1B22L14	27	1
sMVALPTVy.1246432B19S1B21L15	29	1		sSGGHGq.64324B19S1B21L09	12	1		sIGLAGVNKr.13544312B19S1B21L13	43	1		sNTGAGs.24223B19S1B21L13	29	1		sIPSGLAGVDDq.2123543222B19S1B21L14	27	1
sPATNs.3432B19S1B27L12	29	1		aVGGLAGNn.4335412B19S1B21L12	12	1		sIGWDSn.21123B19S1B15L13	43	1		sSHFRGs.42262B19S1B15L13	29	1		sVYSGSPVn.3164522B19S1B21L14	27	1
sRPLPPGEs.5152441B19S1B16L13	29	1		sLGPq.631B19S1B25L10	12	1		sIRIQQGRHy.26122122B19S1B12L15	43	1		sSPGQGr.64321B19S1B15L13	29	1		sPREDAAs.242123B19S1B21L15	27	1
sTPRGFEs.216422B19S1B26L15	29	1		sRGTGYs.54341B19S1B15L13	12	1		sISLAGDy.165421B19S1B21L14	43	1		sSQTGLGn.613412B19S1B15L13	29	1		sTQQGVVs.212422B19S1B21L15	27	1
sPRLVy.4342B19S1B21L12	29	1		iAGLIFn.32312B19S1B21L13	12	1		sMDRNn.1252B19S1B21L11	43	1		sTPRDSAn.246261B19S1B12L13	29	1		iKLAGGNFGt.15444112B19S1B22L17	27	1
sSRAGDAGa.6434112B19S1B11L11	29	1		iASGRTSVe.2645341B19S1B21L14	12	1		sMGLRQADn.1124242B19S1B15L15	43	1		iGRTGSs.36146B19S1B27L14	29	1		sIGTVRSVs.2131342B19S1B26L17	27	1
aTLRIPy.24614B19S1B27L07	29	1		iDRGPKt.26432B19S1B11L13	12	1		sMGNGn.1322B19S1B21L11	43	1		iDAGTSGMGe.22416111B19S1B21L15	29	1		aLRGNt.4411B19S1B11L09	27	1
sRSAEt.6441B19S1B22L11	29	1		sIGASGHn.141612B19S1B21L13	12	1		sMVGLIs.14352B19S1B21L14	43	1		iGGGESs.14416B19S1B21L15	29	1		sYKn.22B19S1B11L09	27	1
aGASAPy.41642B19S1B21L11	29	1		sIGe.23B19S1B25L09	12	1		sNLGd.244B19S1B23L10	43	1		sTPWGGVGELy.231441214B19S1B12L15	29	1		sISGGRy.16423B19S1B21L13	26	3
sLSDRSRGa.1126152B19S1B11L11	29	1		sIGFGNPt.132312B19S1B23L14	12	1		sPLGTGIt.244342B19S1B11L13	43	1		sTSPFQTGGEAg.2322233321B19S1B26L18	29	1		sPDRGs.2262B19S1B21L13	26	3
sRTFy.622B19S1B12L09	29	1		sIGGt.214B19S1B11L10	12	1		sPRDGn.2424B19S1B11L12	43	1		sPGLVy.4331B19S1B27L11	28	3		sVGTESn.24311B19S1B12L13	26	3
sTPGSs.4446B19S1B21L13	29	1		iGGVn.443B19S1B21L11	12	1		sRTGNy.4312B19S1B21L12	43	1		sIENSDWe.212421B19S1B21L12	28	3		iAWAVQn.21412B19S1B11L14	26	3
sRGGPe.6424B19S1B21L09	28	4		sIGQGLy.23235B19S1B21L13	12	1		sSWDREGNd.2126241B19S1B12L13	43	1		iGTSVRPs.416351B19S1B21L16	28	3		sISGLLSs.223446B19S1B13L15	26	3
iGGGNn.3442B19S1B21L12	28	4		sIGQSn.2322B19S1B21L11	12	1		sTGLGn.4354B19S1B22L13	43	1		sPGQGs.4324B19S1B27L12	28	2		iGPGQGGYy.2242312B19S1B21L16	26	3
sIDAGTGy.213442B19S1B27L13	28	3		sIGRt.245B19S1B11L10	12	1		sTRLAGGRDe.23543451B19S1B21L14	43	1		sWSGGt.1342B19S1B22L12	28	2		sGRLDe.4411B19S1B21L10	26	2
sIDGLTSs.221616B19S1B21L15	28	3		sIGVSDt.14212B19S1B23L13	12	1		sVSVSs.3436B19S1B21L13	43	1		sSLAGTLy.654424B19S1B21L13	28	2		aTAEFSGn.242111B19S1B16L12	26	2
iDPGLASDTy.24354522B19S1B27L16	28	3		sIGWGs.1414B19S1B15L13	12	1		sWGIt.142B19S1B11L10	43	1		iVLTAn.1233B19S1B12L13	28	2		sANRVPPy.424314B19S1B12L12	26	2
iVLSGAGLn.2314246B19S1B11L16	28	3		sILQAd.1124B19S1B23L11	12	1		iPYt.12B19S1B22L11	43	1		iRDRVn.4264B19S1B11L13	28	2		sIAGPn.2441B19S1B12L12	26	2
sKLTSGSFPKe.151645231B19S1B25L15	28	3		sRIPGn.5234B19S1B12L11	12	1		iQKAg.122B19S1B22L11	43	1		sSPDGIADMn.64231221B19S1B11L15	28	2		sIPGVy.2232B19S1B21L12	26	2
sTQGLAEDn.2235412B19S1B21L14	28	3		sIPGTGRLTq.14434141B19S1B15L15	12	1		iTGt.22B19S1B22L11	43	1		sESLn.116B19S1B11L11	28	1		sRSTRLGt.643662B19S1B11L12	26	2
sDKQGFGn.212414B19S1B15L14	28	2		sIPRAEGn.126414B19S1B22L15	12	1		sTPTe.231B19S1B21L09	42	5		sGVNNy.4222B19S1B27L11	28	1		sTQGASVt.224344B19S1B25L12	26	2
sIRLSNn.23312B19S1B21L12	28	2		sIQAGGn.22434B19S1B21L12	12	1		sIDHAGLn.122124B19S1B21L13	42	2		sINPn.124B19S1B11L11	28	1		sTRTGGs.24342B19S1B27L12	26	2
iSGTSs.2412B19S1B27L13	28	2		sISSTAg.14131B19S1B12L11	12	1		aTSPGRRGGn.23434632B19S1B21L13	42	1		sIRGSn.2624B19S1B11L11	28	1		sGRAASg.34122B19S1B22L12	26	2
sLTTETYq.344121B19S1B15L13	28	2		sITGTGARRe.12434226B19S1B21L14	12	1		sNSGGIy.16421B19S1B21L12	42	1		sITTVy.1242B19S1B27L11	28	1		sRLDRSs.51216B19S1B21L13	26	2
sMERILn.11414B19S1B21L12	28	2		sIVGn.224B19S1B11L11	12	1		sRAGQGAAe.6432421B19S1B11L12	42	1		sMGFAy.1422B19S1B27L11	28	1		sRMDRASn.612622B19S1B15L13	26	2
sPGAVy.4422B19S1B12L11	28	2		sIVGQSYq.243261B19S1B25L14	12	1		sREGQGs.52321B19S1B15L13	42	1		sNPGLKy.22152B19S1B27L11	28	1		aVDPLATHe.1125421B19S1B21L11	26	1
sSRPGe.6343B19S1B25L10	28	2		sIWAGGHn.214332B19S1B21L13	12	1		sRKQGGYn.522332B19S1B15L13	42	1		aSLGFSg.62114B19S1B12L09	28	1		iDSKe.221B19S1B25L11	26	1
sESe.24B19S1B25L09	28	1		sIYPn.124B19S1B11L11	12	1		sSPGGQGe.613324B19S1B11L11	42	1		sISGt.112B19S1B11L09	28	1		iEGDn.232B19S1B21L11	26	1
sGLAVLn.35434B19S1B21L12	28	1		sKLPAPAy.132222B19S1B27L13	12	1		sSPLSGLADTKq.6434354142B19S1B21L14	42	1		sAGNn.342B19S1B21L10	28	1		iSEGTKq.22432B19S1B27L11	26	1
sIASGTHn.146412B19S1B21L13	28	1		sKWFELAKDn.11125412B19S1B21L15	12	1		sTTTGGPy.333431B19S1B21L13	42	1		sIGIt.143B19S1B11L10	28	1		sKIQLGg.12142B19S1B22L11	26	1
iDHn.11B19S1B21L10	28	1		sMLAGGAy.114342B19S1B21L13	12	1		sTYGGn.2222B19S1B12L11	42	1		sMRGAe.1341B19S1B11L10	28	1		sMGLYt.1362B19S1B11L11	26	1
iDHRGIy.11442B19S1B27L13	28	1		sLEGGn.2234B19S1B11L12	12	1		sEGNDe.2411B19S1B14L11	42	1		sNGPHe.1321B19S1B21L10	28	1		iFg.1B19S1B13L10	26	1
iELADn.1532B19S1B21L12	28	1		sTLGGAe.26331B19S1B11L10	12	1		sIALVn.2264B19S1B11L12	42	1		sQAy.22B19S1B21L10	28	1		sNRVPe.2631B19S1B11L10	26	1
iEQQGFRs.212314B19S1B27L15	28	1		sLGTPFe.24241B19S1B11L11	12	1		sIGNy.142B19S1B21L11	42	1		iGGs.42B19S1B15L12	28	1		sTPAq.231B19S1B15L10	26	1
sIFGLSn.11452B19S1B15L13	28	1		aRMLGVq.51142B19S1B25L11	12	1		sILs.24B19S1B26L12	42	1		iGPn.41B19S1B22L12	28	1		sILDs.121B19S1B15L12	26	1
sIGHSs.1126B19S1B21L13	28	1		sSLLEn.6362B19S1B12L11	12	1		sISDs.212B19S1B26L13	42	1		iNGPn.231B19S1B12L12	28	1		sKRQGn.1324B19S1B15L12	26	1
sILTDYs.23311B19S1B15L14	28	1		sLTGLn.4345B19S1B15L12	12	1		sLAMn.431B19S1B11L11	42	1		sDSYs.262B19S1B13L12	28	1		sRQNs.322B19S1B21L12	26	1
iRAEn.341B19S1B15L12	28	1		sMDQTIy.12243B19S1B21L13	12	1		sLGQGTy.63242B19S1B27L12	42	1		sIGGGNn.23332B19S1B21L12	28	1		sSQREGLy.626244B19S1B12L12	26	1
iRATy.542B19S1B21L12	28	1		sTMDYs.2121B19S1B15L12	12	1		sLISGGRIGq.11644524B19S1B21L13	42	1		sISGPWTe.242412B19S1B27L12	28	1		sTDIPDDy.221412B19S1B12L12	26	1
iSQn.32B19S1B21L10	28	1		sMGGAYt.14242B19S1B11L12	12	1		sLQGAn.5244B19S1B22L13	42	1		sIVSGId.21641B19S1B23L12	28	1		sTPGTIy.22422B19S1B27L12	26	1
sSLAVAETFy.64434112B19S1B21L15	28	1		sMGLGy.1462B19S1B12L11	12	1		sMGSNn.1212B19S1B21L11	42	1		sLQGRGq.52234B19S1B15L12	28	1		sYRGYNn.26422B19S1B21L12	26	1
sLDVAVGIAPg.623333321B19S1B26L18	28	1		sMGLy.144B19S1B21L11	12	1		sRGGNn.6432B19S1B21L11	42	1		sLWDs.412B19S1B15L12	28	1		iPGRMn.2341B19S1B11L13	26	1
aSNLGGFDg.6114421B19S1B12L11	28	1		sMGQGTy.13232B19S1B21L13	12	1		sVNKn.322B19S1B11L11	42	1		sPRQGPg.23232B19S1B22L12	28	1		iWSRASn.12632B19S1B21L13	26	1
sLGLe.445B19S1B21L09	28	1		sMGTAy.1432B19S1B27L11	12	1		sWDNs.122B19S1B27L11	42	1		sRGTEIy.64312B19S1B12L12	28	1		sIMADs.1141B19S1B21L13	26	1
sLIQGVg.23242B19S1B26L14	28	1		sMLAQNg.13212B19S1B22L12	12	1		sWPGISDe.134362B19S1B27L12	42	1		sSPYSs.6426B19S1B21L12	28	1		sVDLESs.21316B19S1B27L13	26	1
sLQGTPHRg.6213113B19S1B22L14	28	1		sNPGRe.2345B19S1B27L10	12	1		iRSt.42B19S1B22L11	42	1		sTTGGLy.43424B19S1B27L12	28	1		sDFPGGn.22444B19S1B22L14	26	1
sLWDLn.4126B19S1B11L12	28	1		sPDLMGLEy.2251352B19S1B21L15	12	1		iWRAg.162B19S1B22L11	42	1		iADSs.425B19S1B15L13	28	1		sIPTTTEYt.1222412B19S1B22L14	26	1
sPLSRVNe.232642B19S1B27L12	28	1		aGSPGGISn.4324322B19S1B21L12	12	1		sTTTGSSs.223155B19S1B16L12	41	3		iGAGAy.3432B19S1B21L13	28	1		sKDGSGGRIn.22212453B19S1B21L14	26	1
sPRLAGVEe.4354322B19S1B27L13	28	1		sRPKKGPPPHn.542141142B19S1B21L15	12	1		sIPGRFn.21212B19S1B15L13	41	2		sISGGAy.24422B19S1B21L13	28	1		sPGPGRTAy.2244422B19S1B27L14	26	1
aSRQGHAMn.3322241B19S1B11L13	28	1		sPLPGQGSe.3343232B19S1B27L13	12	1		sIVSGTGAe.1324323B19S1B14L14	41	2		sSFVPAKEe.3224222B19S1B21L13	28	1		sRPGQVYs.513221B19S1B15L14	26	1
sQQGGt.1234B19S1B11L11	28	1		sPNTPGy.32241B19S1B27L12	12	1		sNGRn.146B19S1B11L11	41	2		sTTRGFs.21431B19S1B15L13	28	1		iVFGTGVDe.2243441B19S1B14L15	26	1
aSKRAGGs.623432B19S1B27L12	28	1		sPPDGFFe.242212B19S1B27L12	12	1		aTCPSs.2146B19S1B21L11	41	1		iGRFKDn.14122B19S1B15L14	28	1		sGTPTSGGDt.42416442B19S1B23L15	26	1
sNRDWNn.14211B19S1B12L12	28	1		sTPRATn.23521B19S1B22L13	12	1		sSPGTGRSGn.61434652B19S1B15L15	41	1		sGGGHDFn.242111B19S1B15L14	28	1		sPLTSGSs.221646B19S1B21L15	26	1
sRREISt.66112B19S1B11L11	28	1		sRGTAn.6434B19S1B11L12	12	1		sIVSGTFg.112411B19S1B12L12	41	1		sMEGKGFGy.1242312B19S1B27L14	28	1		sTRTSGHAy.2616422B19S1B21L15	26	1
sNSGLADy.143541B19S1B27L12	28	1		sRVWTSs.11146B19S1B21L14	12	1		sLGAHGAy.222242B19S1B12L13	41	1		sSRDPTWs.642421B19S1B27L14	28	1		sRDGYe.6241B19S1B21L09	26	1
sTGHGs.4312B19S1B21L13	28	1		sSAGAs.3432B19S1B26L14	12	1		sMALn.136B19S1B11L11	41	1		iGWDRGRDn.4126422B19S1B21L15	28	1		sSPRSTRGKn.62322342B19S1B11L15	25	4
sTTGLAYy.243531B19S1B21L13	28	1		sPSGEGQDn.4242411B19S1B11L14	12	1		sMGAYLy.13324B19S1B27L12	41	1		sSPLLDGRASy.632324626B19S1B27L15	28	1		sGGQENn.13222B19S1B12L12	25	3
sVGSAn.2442B19S1B21L11	28	1		sSGSs.246B19S1B21L12	12	1		sMISDq.1251B19S1B15L11	41	1		iDLGKGSMn.1632421B19S1B11L16	28	1		sPHLn.222B19S1B22L12	25	3
sVQGn.221B19S1B15L11	28	1		sKTEGPy.13222B19S1B16L13	12	1		sPAPGPIq.214322B19S1B15L11	41	1		sYFVGGPSs.2144246B19S1B21L16	28	1		sAGTGn.4434B19S1B22L13	25	3
sSWTAn.6134B19S1B11L11	27	4		sTRHLn.2326B19S1B11L12	12	1		sPGRAPIs.234441B19S1B13L15	41	1		sTHGRe.1221B19S1B21L09	27	3		sMFGWEGADy.12412242B19S1B12L15	25	3
sDLQGYs.13222B19S1B27L13	27	3		sRTTGGq.54341B19S1B15L11	12	1		sQREYq.2122B19S1B25L12	41	1		sIGGRn.2246B19S1B21L11	27	2		sRPKQGRLAn.44123612B19S1B21L15	25	3
sRGRRNg.62441B19S1B12L10	27	3		sTTn.34B19S1B11L10	12	1		sSGTTs.2412B19S1B21L13	41	1		iGGGt.334B19S1B11L11	27	2		sSFGTGSSe.6213431B19S1B11L12	25	2
iDSGTIy.16412B19S1B27L13	27	3		sVDAIs.3223B19S1B21L13	12	1		iEGMGGHn.241422B19S1B21L14	41	1		sTRDRAGDg.2226211B19S1B12L12	27	2		sEGHLRWt.132661B19S1B11L13	25	2
iGSSGAGn.326342B19S1B21L14	27	3		sVDFHAn.42221B19S1B22L14	12	1		iGLAn.352B19S1B21L11	41	1		sTLRAGTt.235432B19S1B22L13	27	2		sLDRSs.3266B19S1B13L13	25	2
sIQGAt.2243B19S1B22L12	27	3		sIVTGAQn.313422B19S1B11L13	12	1		iSSGIGe.16423B19S1B25L13	41	1		iRGGs.542B19S1B21L13	27	2		sAGDTs.2422B19S1B27L11	25	1
iSs.5B19S1B21L11	27	3		sRVVHAq.54224B19S1B27L09	12	1		sIFDGGDq.112341B19S1B15L13	40	3		iAAGDLy.44414B19S1B21L14	27	2		sIKGn.114B19S1B15L11	25	1
iVGFy.431B19S1B27L11	27	3		sSVYt.622B19S1B23L10	12	1		sSGLIn.6452B19S1B22L12	40	2		iVAGGPs.34331B19S1B27L14	27	2		sIPGs.223B19S1B27L11	25	1
sLSSGPPLn.4464122B19S1B21L14	27	3		sWIEAn.1322B19S1B11L12	12	1		sWEVASSs.123436B19S1B21L15	40	2		sRGGGRGLHGs.634264322B19S1B21L17	27	2		sMGLGHg.13431B19S1B12L11	25	1
sTPVGDSq.241425B19S1B25L13	27	3		sYFWDRGn.121264B19S1B15L14	12	1		aTHFGRGLAGEGPFy.2221635431221B19S1B21L19	40	1		aTRWAGSe.131343B19S1B25L11	27	1		sMGTSDHe.141612B19S1B27L11	25	1
sSSGMLe.16313B19S1B21L11	27	3		sSRGHFn.64322B19S1B21L11	11	5		aTSAGSs.23446B19S1B21L12	40	1		iALn.42B19S1B11L11	27	1		sPRQRDe.33252B19S1B27L11	25	1
sTGLASe.43545B19S1B21L11	27	3		sPTGWIGAg.1341342B19S1B22L14	11	4		sGq.3B19S1B15L07	40	1		iAVGt.412B19S1B11L11	27	1		sSPYs.611B19S1B15L11	25	1
sIGGs.222B19S1B23L12	27	2		sQDRLFy.22532B19S1B12L10	11	4		sGTYRn.3226B19S1B16L11	40	1		sAGAs.443B19S1B27L11	27	1		sTPSs.215B19S1B21L11	25	1
sIGLFAd.13323B19S1B23L12	27	2		iGWGFPe.11321B19S1B11L12	11	3		sKGRGPa.14633B19S1B24L13	40	1		sIETGRg.21121B19S1B12L11	27	1		aASQGADe.352432B19S1B27L10	25	1
sISTSGVAg.2416432B19S1B22L14	27	2		sRGGTVn.63434B19S1B22L13	11	2		sSITPVTe.222433B19S1B21L11	40	1		sIQGy.122B19S1B21L11	27	1		aTADQAy.22222B19S1B27L10	25	1
sLGLMn.2141B19S1B11L12	27	2		aSSGRSAd.664653B19S1B23L11	11	2		sHGLAAt.13534B19S1B23L13	40	1		sMEGSy.1246B19S1B27L11	27	1		iGDn.32B19S1B21L10	25	1
sLTGTMNe.224112B19S1B27L12	27	2		sIDy.22B19S1B21L10	11	2		sIGIDt.2432B19S1B11L11	40	1		sMSGn.133B19S1B11L11	27	1		sISGSRa.14453B19S1B11L10	25	1
sLPGHYSs.421122B19S1B21L14	27	2		iGLAVy.3542B19S1B21L13	11	2		sIGLAy.2362B19S1B21L12	40	1		sPSLn.216B19S1B11L11	27	1		sPLAg.352B19S1B22L10	25	1
sSPGQGy.64322B19S1B27L11	27	2		sIRTLa.1325B19S1B24L13	11	2		sIGQGTy.14211B19S1B21L13	40	1		sRAMn.421B19S1B11L11	27	1		sSPLGt.6242B19S1B11L10	25	1
sSGRt.612B19S1B23L11	27	2		sIWSRn.2146B19S1B21L11	11	2		sILAADe.25432B19S1B21L11	40	1		sRASGGy.61633B19S1B27L11	27	1		iSGGDSe.14421B19S1B11L12	25	1
sTASy.221B19S1B21L11	27	2		sPGRn.233B19S1B16L11	11	2		sISSGGPIPs.11641422B19S1B27L16	40	1		sRSRRn.5246B19S1B11L11	27	1		sIRGAn.1144B19S1B12L12	25	1
sTYSs.322B19S1B26L13	27	2		sPNSGt.2243B19S1B14L13	11	2		sIVGn.124B19S1B11L11	40	1		sSPGGPy.61442B19S1B27L11	27	1		sNLDRASt.262646B19S1B11L12	25	1
sAWTg.213B19S1B22L09	27	2		sKTSGNFAg.2164112B19S1B22L13	11	2		sMGn.12B19S1B21L09	40	1		sSWTGn.6142B19S1B15L11	27	1		sNPGQGAYe.2432221B19S1B21L12	25	1
aSLWTSGTGNVe.6211634124B19S1B21L14	27	2		sRTVn.444B19S1B11L10	11	2		sMTDy.122B19S1B21L11	40	1		sWAETy.1422B19S1B27L11	27	1		sPGTSGy.24164B19S1B27L12	25	1
aTs.2B19S1B21L08	27	2		sRALTSs.62536B19S1B27L12	11	1		sMVHGNn.11232B19S1B21L12	40	1		sGTy.32B19S1B27L08	27	1		sRVAGPHt.634311B19S1B23L12	25	1
sAGLAGLn.235435B19S1B21L13	27	1		sSARDe.6141B19S1B25L10	11	1		sSPGLAGEGn.14354422B19S1B21L15	40	1		aTGGGt.3342B19S1B11L09	27	1		sSLDSNGNe.6626142B19S1B27L12	25	1
aCn.1B19S1B21L06	27	1		sDNRGt.2262B19S1B11L11	11	1		sSQGQGEGs.3232224B19S1B21L16	40	1		sISd.23B19S1B23L09	27	1		sTPTGGLDe.2434322B19S1B27L12	25	1
sEQGSq.1235B19S1B15L11	27	1		aKDDRGt.22252B19S1B11L10	11	1		sTGLt.333B19S1B22L11	40	1		sKEGDe.1221B19S1B21L09	27	1		sGRSn.244B19S1B22L12	25	1
sSGAPGq.64111B19S1B15L11	27	1		aSKDRVGt.612612B19S1B11L11	11	1		sTGTSYGt.441212B19S1B23L14	40	1		sLy.4B19S1B21L09	27	1		iAGGSs.4346B19S1B27L13	25	1
aTAGPSs.24426B19S1B21L12	27	1		sFPQGLVRGe.22135321B19S1B21L14	11	1		sWTSGDy.11642B19S1B27L12	40	1		sTAg.12B19S1B22L09	27	1		sISDRIVq.152623B19S1B15L13	25	1
sIGTGWDq.343412B19S1B15L12	27	1		sGGQGDt.42222B19S1B11L12	11	1		iFWPSGGLn.1116442B19S1B21L15	40	1		aSRQAn.6324B19S1B15L10	27	1		sISVTs.2311B19S1B23L13	25	1
sMGTSLq.14363B19S1B25L12	27	1		aRRGGSATIn.52246222B19S1B21L13	11	1		iKRERDe.24261B19S1B21L12	40	1		iALn.24B19S1B21L10	27	1		sITPLGLSt.2216416B19S1B11L13	25	1
aTPGWKGSREs.234112642B19S1B15L16	27	1		sTGQTNn.23212B19S1B21L11	11	1		iTVRSe.4146B19S1B27L11	40	1		sTSGn.342B19S1B21L10	27	1		sPRLAGs.25544B19S1B21L13	25	1
sIAGGDn.23242B19S1B21L12	27	1		aTSGRAAd.224623B19S1B23L11	11	1		iVPWGs.1413B19S1B13L14	40	1		iAANs.122B19S1B27L12	27	1		sSRSGGLy.614214B19S1B21L13	25	1
sRIEVAGGt.6223431B19S1B22L14	27	1		sRGTPHMn.643321B19S1B11L13	11	1		sMGRPGl.11643B19S1B22L10	39	6		iGAGn.134B19S1B11L12	27	1		iGYRGRn.32614B19S1B15L14	25	1
iFGGGs.2212B19S1B26L15	27	1		sGTSGYt.21622B19S1B22L13	11	1		sIRTGTn.24341B19S1B12L13	39	2		sISATDy.22432B19S1B27L12	27	1		iVWDRGy.21263B19S1B21L14	25	1
iGAGn.334B19S1B11L12	27	1		aTQGWt.3241B19S1B14L11	11	1		sPLGGGVHe.2534322B19S1B27L13	39	2		sLSGSAGe.464541B19S1B21L12	27	1		sAGQDASs.132246B19S1B27L14	25	1
sIGSGPy.12312B19S1B27L12	27	1		sHAGGRFe.243351B19S1B21L12	11	1		iVPGDRe.24422B19S1B21L12	39	2		sMASGSy.11645B19S1B27L12	27	1		sIFWGSGAg.2214222B19S1B22L14	25	1
sIPGn.212B19S1B21L10	27	1		sHPGQGIGVn.24323214B19S1B11L16	11	1		aSRSGGTGFy.63344331B19S1B27L13	39	1		sSAGHQy.54311B19S1B27L12	27	1		sISVDTKGYe.13321211B19S1B21L14	25	1
sIRQGPSn.242322B19S1B21L13	27	1		sRHPLy.5126B19S1B21L11	11	1		sNPFRGTGAg.22124342B19S1B13L15	39	1		sSLQGIPe.252421B19S1B11L12	27	1		sKRPGQGAEg.12432441B19S1B12L14	25	1
sISs.15B19S1B15L11	27	1		iAGGy.433B19S1B21L12	11	1		sRADLAs.43252B19S1B27L12	39	1		sTLGTMn.24421B19S1B11L12	27	1		sMTGTGILDEl.124341221B19S1B14L14	25	1
iVASVEy.41622B19S1B27L13	27	1		iAGLALe.43533B19S1B21L12	11	1		sRDPTGVGRt.62434245B19S1B11L14	39	1		sTTSAGDe.415321B19S1B21L12	27	1		sSTWRGGIy.6113442B19S1B21L14	25	1
iVGn.44B19S1B21L10	27	1		sIAGSs.2446B19S1B21L13	11	1		sSPGTVy.63432B19S1B27L11	39	1		sWDRVIn.12631B19S1B21L12	27	1		sTPPTGANt.2343322B19S1B23L14	25	1
sIWDRGGn.112614B19S1B21L13	27	1		sIAGTRYGDe.22423241B19S1B21L14	11	1		sSYRDSGe.626141B19S1B11L11	39	1		iDPGTy.1432B19S1B21L13	27	1		sPFPGLADPt.41435422B19S1B23L16	25	1
sIWGAGGPSVe.213434261B19S1B21L15	27	1		sIALn.136B19S1B11L11	11	1		sTLGDFYHt.4242122B19S1B11L13	39	1		iVAGGAn.24322B19S1B21L13	27	1		sIGd.21B19S1B23L08	25	1
sIYHSLy.11264B19S1B12L12	27	1		iDLRWn.1561B19S1B11L13	11	1		sTQGADs.22432B19S1B27L12	39	1		sIGARs.2446B19S1B23L13	27	1		sSLTk.642B19S1B24L10	24	4
sRKAGNn.51442B19S1B21L11	27	1		iDRGFNDq.264211B19S1B15L14	11	1		sEEGLn.2236B19S1B11L12	39	1		sIGDIGs.14213B19S1B27L13	27	1		sRSGTGLd.524342B19S1B23L12	24	3
sKPGLVSe.243524B19S1B21L12	27	1		sSIDRGEDn.6326322B19S1B21L13	11	1		sILAEGe.21322B19S1B27L11	39	1		sITGNs.1242B19S1B21L13	27	1		iGLDRVn.44264B19S1B11L14	24	3
sRLAGDn.55442B19S1B21L11	27	1		iEGASn.2115B19S1B21L12	11	1		sINKn.122B19S1B15L11	39	1		sMAGGLy.14343B19S1B21L13	27	1		sTFSGTSVRt.21241632B19S1B23L15	24	3
sGLAGGPHe.3543432B19S1B21L12	27	1		sIGLSRy.23452B19S1B27L12	11	1		sIPGFIt.23411B19S1B23L13	39	1		sRRAGGAFn.6434212B19S1B21L13	27	1		sIRAy.162B19S1B21L11	24	2
sRLDRVLAGFn.532631432B19S1B21L15	27	1		iGSGSs.1612B19S1B27L13	11	1		sIPGTGVLf.1243414B19S1B11L10	39	1		sVQGPGn.12424B19S1B11L13	27	1		iGGg.22B19S1B13L11	24	2
sLFHe.321B19S1B21L09	27	1		sIGTGs.1434B19S1B15L13	11	1		sISSTt.1552B19S1B11L11	39	1		sIGLAVs.13541B19S1B23L14	27	1		sSLQMGGe.651143B19S1B27L11	24	2
aSQLGe.6124B19S1B25L09	27	1		iKAVPGe.14224B19S1B25L13	11	1		sKGYn.111B19S1B12L11	39	1		sPPGGYs.12222B19S1B13L14	27	1		sIPGFg.2421B19S1B26L13	24	2
sLTHYy.2312B19S1B27L11	27	1		iLAEHt.5312B19S1B23L13	11	1		iMGGMt.1441B19S1B11L11	39	1		sSPSGGPAWe.63343231B19S1B14L14	27	1		sQDRGs.1263B19S1B21L13	24	2
sMGLFy.1342B19S1B27L11	27	1		iLAGAy.4432B19S1B27L12	11	1		sPGDt.312B19S1B23L09	39	1		sYRTAEAGSp.24221244B19S1B16L14	27	1		sTRQGSAIDe.25234311B19S1B21L13	24	2
sNREGSn.16225B19S1B11L13	27	1		sILDt.162B19S1B22L11	11	1		sPGTGYs.24341B19S1B16L12	39	1		iSSGWGSs.164136B19S1B21L16	27	1		sTVDRGAg.322641B19S1B13L13	24	2
sPQGRFAt.124213B19S1B14L15	27	1		sILGTSLGn.2441641B19S1B21L14	11	1		sPNPGTSAy.2224342B19S1B27L14	39	1		sPRLAGDLn.3354426B19S1B22L16	27	1		sQDRLRs.22631B19S1B26L15	24	2
sPRKDGSy.462246B19S1B27L13	27	1		sILn.22B19S1B22L11	11	1		sSAGAAEl.234241B19S1B14L11	39	1		sNAGy.112B19S1B27L09	26	3		iYVYGTSGSPy.221416462B19S1B27L17	24	2
sPRSSe.2222B19S1B27L10	27	1		iPDRGPWs.226411B19S1B15L16	11	1		sTGPPy.3412B19S1B27L11	39	1		iGPASGy.43362B19S1B12L13	26	3		sGRSt.466B19S1B22L11	24	1
sPRTSGHt.241642B19S1B22L14	27	1		sIPPVg.2241B19S1B12L10	11	1		sTLQGn.2424B19S1B11L12	39	1		sTPRGDq.23611B19S1B15L11	26	2		aVGPDLn.44326B19S1B14L11	24	1
sSPTGNLe.642424B19S1B21L11	27	1		iQGVn.221B19S1B14L12	11	1		sTPTDKDRn.2241223B19S1B11L15	39	1		sRAGSn.6331B19S1B14L11	26	2		sEGQGGt.13234B19S1B11L11	24	1
sPTGPSs.42326B19S1B16L15	27	1		sIRAs.142B19S1B27L11	11	1		sTRQGGt.23234B19S1B22L13	39	1		aAAGQGSd.343243B19S1B23L11	26	2		sFGRTt.2362B19S1B11L11	24	1
sTPTGPHn.113322B19S1B21L12	27	1		iRGDRt.4422B19S1B11L12	11	1		iDHYSs.2116B19S1B21L14	39	1		sSLAGAy.61432B19S1B21L12	26	2		sIQGMAe.12411B19S1B11L11	24	1
sPVYs.111B19S1B26L13	27	1		sIRSSn.1456B19S1B21L11	11	1		iDPSGTSTs.1224311B19S1B23L17	39	1		sSPAELn.64312B19S1B11L12	26	2		sIRGTDi.26422B19S1B24L11	24	1
aSSRAPn.24424B19S1B22L12	27	1		sIRTRAe.24462B19S1B27L11	11	1		iHLGDRGYy.2442622B19S1B27L15	39	1		sIVGGAy.22242B19S1B21L13	26	2		sNPGGEDg.143422B19S1B12L11	24	1
aTSRGGn.25242B19S1B11L11	27	1		iRTSGTy.41642B19S1B21L14	11	1		iIPGs.244B19S1B21L13	39	1		sRKKGGYt.311332B19S1B11L13	26	2		sPRFRDe.22141B19S1B21L11	24	1
sRLAGGSLy.3543421B19S1B21L15	27	1		iSFIPRn.41322B19S1B21L13	11	1		iLAGTVn.62434B19S1B22L15	39	1		sASGTGt.22434B19S1B22L13	26	2		sTPPLRd.22245B19S1B23L11	24	1
sRQDRSa.52244B19S1B11L10	27	1		sISRTn.1462B19S1B21L11	11	1		iLGTSg.5136B19S1B22L12	39	1		sRGFPEGt.542422B19S1B23L13	26	2		iDSVSy.1236B19S1B12L10	24	1
sGRQGPSs.332346B19S1B13L14	27	1		sISs.26B19S1B21L11	11	1		iTGVn.342B19S1B11L12	39	1		sEGTGGYt.243422B19S1B22L14	26	2		sARDTFNe.242222B19S1B27L12	24	1
sRy.6B19S1B21L09	27	1		iTHPy.112B19S1B27L11	11	1		iVy.2B19S1B27L09	39	1		aTATGFGAe.2432242B19S1B27L11	26	1		sARTVn.4614B19S1B11L12	24	1
sSGQPe.3321B19S1B11L10	27	1		sITLRSQt.143412B19S1B22L14	11	1		iVDYq.411B19S1B15L11	39	1		iGIGt.332B19S1B11L11	26	1		sIHPLn.1243B19S1B12L12	24	1
sSHRDRVFn.2242632B19S1B21L14	27	1		iTPGGPe.43431B19S1B11L12	11	1		iVTGSg.3345B19S1B12L11	39	1		iGSADe.2642B19S1B27L11	26	1		sISRGGt.22613B19S1B11L12	24	1
sSLLAREd.615441B19S1B23L13	27	1		sITSGTy.21612B19S1B21L13	11	1		aSHGRGVy.622432B19S1B12L11	38	3		iRLAGWPf.354314B19S1B21L11	26	1		sRGAGGn.64442B19S1B15L12	24	1
sSs.6B19S1B21L09	27	1		iVSGGRFn.362452B19S1B21L14	11	1		sRLGSGRt.524113B19S1B11L12	38	2		iVTLGe.2234B19S1B21L11	26	1		sRVRELt.52424B19S1B11L12	24	1
aTSTGTDFy.2224122B19S1B21L13	27	1		sIYRDFn.21422B19S1B21L12	11	1		sRTGGQg.63421B19S1B12L10	38	2		sDGTDy.2442B19S1B27L11	26	1		sSDDSEq.62251B19S1B25L12	24	1
sTLSTSPq.234151B19S1B25L14	27	1		aTTKIDRGGAn.142326344B19S1B22L16	11	1		sTAVAn.2421B19S1B12L11	38	2		sIDFy.212B19S1B21L11	26	1		sSLRDTs.64423B19S1B27L12	24	1
sVTSGRVy.216463B19S1B21L14	27	1		sQKISGSAd.1116463B19S1B23L13	11	1		sMADt.132B19S1B23L11	38	2		sISGAy.2132B19S1B27L11	26	1		sTLGPGy.21114B19S1B21L12	24	1
sWGRAy.1332B19S1B27L11	27	1		sLAGEs.1432B19S1B21L13	11	1		sMGETAGGPd.14234324B19S1B23L15	38	2		sMQGLGe.12461B19S1B11L11	26	1		sTSTGLy.24344B19S1B27L12	24	1
sYIRDHe.22622B19S1B27L11	27	1		aTGLAVy.13542B19S1B21L11	11	1		sSTSGRt.41645B19S1B23L13	38	2		sPGQGy.4322B19S1B27L11	26	1		aSKEQGAGDt.61124141B19S1B11L13	24	1
sAYMn.121B19S1B11L10	27	1		sSLDSSFGEe.64262231B19S1B25L14	11	1		sGELAELy.215412B19S1B21L13	38	1		sRASTy.4212B19S1B27L11	26	1		iATGGs.2342B19S1B27L13	24	1
iDGYMGGDe.2221421B19S1B21L14	26	5		sRLGn.424B19S1B11L10	11	1		sMEGTSGt.114332B19S1B11L12	38	1		sRLAGDn.65432B19S1B21L11	26	1		iDRGLy.2614B19S1B21L13	24	1
iEGKGSd.23133B19S1B23L13	26	5		sTLGPGPy.264432B19S1B21L13	11	1		sNDRGTt.22633B19S1B11L11	38	1		sTLTSNn.23162B19S1B21L11	26	1		iESGQYt.13412B19S1B11L13	24	1
iASNAe.4321B19S1B21L11	26	4		sTLQDGQTn.4422121B19S1B12L14	11	1		sNSGQGt.23422B19S1B23L12	38	1		sWGs.12B19S1B13L11	26	1		iRRDLYy.46152B19S1B27L13	24	1
iGVADy.3342B19S1B21L13	26	4		sTLRLAAy.265543B19S1B21L13	11	1		sRPPAGQTy.5233421B19S1B21L14	38	1		aSKAGGt.61144B19S1B11L10	26	1		sAFPGQNy.214312B19S1B27L13	24	1
sISGAPSt.244422B19S1B11L13	26	4		sLRSs.266B19S1B27L11	11	1		sSPRSTGNg.2132341B19S1B12L12	38	1		sINFy.112B19S1B27L10	26	1		sAPRQTs.22421B19S1B13L13	24	1
sIRIGVIHt.2413312B19S1B11L13	26	4		sSLTGt.6334B19S1B22L11	11	1		sSQIGn.6222B19S1B21L10	38	1		sPHRAy.3262B19S1B27L10	26	1		sMGTGGn.14333B19S1B11L13	24	1
sYFIGKDy.212422B19S1B27L13	26	4		sSLTGTGVt.6424342B19S1B11L13	11	1		sSRGn.634B19S1B11L10	38	1		sYLRt.265B19S1B11L10	26	1		sNPWTSGGn.2211644B19S1B21L13	24	1
sIAGGs.1442B19S1B21L13	26	3		sLWDGDy.11231B19S1B12L12	11	1		sSRGSSn.64254B19S1B22L13	38	1		iESDy.242B19S1B21L12	26	1		sPSDGNn.46232B19S1B15L13	24	1
sPRWGAGn.221434B19S1B11L14	26	3		sMHWGQATy.1214232B19S1B27L14	11	1		sSSLERVy.625262B19S1B27L12	38	1		iGDGn.424B19S1B11L12	26	1		sTVREDRGq.2252261B19S1B15L13	24	1
sTPTDPPDn.2242242B19S1B21L13	26	3		sMREATs.14231B19S1B23L14	11	1		sSSWTSn.66134B19S1B21L11	38	1		iQGPGt.2242B19S1B11L12	26	1		iSAGGDDt.434222B19S1B11L14	24	1
sRTLGGy.61342B19S1B27L11	26	3		sMSGSGRSe.1516455B19S1B21L13	11	1		sSYGDRESe.6142526B19S1B22L12	38	1		sATEQRDi.432162B19S1B24L12	26	1		sHDKREHAy.2124114B19S1B21L14	24	1
sTs.2B19S1B27L09	26	3		sRMSn.514B19S1B11L10	11	1		sTALGRt.21642B19S1B11L11	38	1		sIGQGq.2322B19S1B25L12	26	1		sPMRYGn.21314B19S1B22L14	24	1
sSALAGEPt.6134322B19S1B23L14	26	2		sMTSGNAd.116413B19S1B23L13	11	1		sTPGGHt.22441B19S1B23L10	38	1		sISAGKn.24342B19S1B21L12	26	1		sPRPGLADn.2543542B19S1B21L14	24	1
iDGYSVSt.121222B19S1B23L15	26	2		sSPGDq.6231B19S1B15L10	11	1		sARRn.236B19S1B12L11	38	1		sIWSAEd.11621B19S1B23L12	26	1		sTVGLAGASd.23354313B19S1B23L14	24	1
iGSSs.442B19S1B21L13	26	2		sKPGQGn.14323B19S1B15L12	11	1		sFQGGt.2212B19S1B11L11	38	1		sLGHPn.6324B19S1B11L12	26	1		sTYRVSGn.226142B19S1B15L14	24	1
sIGTGLs.24342B19S1B23L14	26	2		sPGVGa.2433B19S1B11L09	11	1		sIASLn.2246B19S1B11L12	38	1		sMESEn.1242B19S1B15L12	26	1		sSPRETGPMDs.615233111B19S1B16L15	24	1
iLGSs.536B19S1B27L12	26	2		sPRQGGLAVVGn.3521154413B19S1B24L17	11	1		sILAPRGDe.2522431B19S1B21L13	38	1		sRETGYDe.513121B19S1B14L12	26	1		sVYGTGYYs.1143421B19S1B15L16	24	1
sISSAt.1452B19S1B11L11	26	2		sPSITPAt.242222B19S1B11L13	11	1		sINMFAg.22111B19S1B13L13	38	1		sRPGQGn.64322B19S1B15L12	26	1		iGAVRATSs.1416216B19S1B21L17	24	1
sITREq.1362B19S1B25L12	26	2		sQDRDPn.12624B19S1B11L13	11	1		sIPGTGy.22432B19S1B12L12	38	1		sRTGELn.54212B19S1B11L12	26	1		sTGVe.344B19S1B21L08	24	1
sILDAGVs.241443B19S1B15L14	26	2		sQRDYq.1421B19S1B25L12	11	1		sIQAGQGn.114324B19S1B15L14	38	1		sTEGTGSHt.2243421B19S1B23L12	26	1		aTLRAGe.13421B19S1B11L09	24	1
aSRLGGSs.614246B19S1B21L13	26	2		sRRENy.5422B19S1B21L11	11	1		sISGRISg.164622B19S1B22L13	38	1		sTSRGAy.26632B19S1B21L12	26	1		sSLSy.656B19S1B12L09	24	1
sLRLn.543B19S1B12L11	26	2		sMRGFe.1442B19S1B27L09	11	1		sIVVGSs.21236B19S1B21L14	38	1		sTTGFt.4342B19S1B23L12	26	1		sNAGGPLNn.2434232B19S1B21L13	23	5
sANEVy.3121B19S1B21L11	26	2		aVSRGLLe.146211B19S1B25L11	11	1		sIYGn.124B19S1B15L11	38	1		sTVLGKe.23231B19S1B25L12	26	1		sIMGIs.1142B19S1B23L13	23	4
sPSGQIt.22423B19S1B23L13	26	2		sRLQGAKn.612412B19S1B11L14	11	1		sLQPLs.5211B19S1B27L12	38	1		sVDRGn.2264B19S1B22L12	26	1		sPGQGLGTy.4321232B19S1B27L14	23	4
sQDKAn.2222B19S1B21L11	26	2		sQSAEYs.12411B19S1B15L13	11	1		sMGQGSn.13221B19S1B21L12	38	1		iVGTAy.2432B19S1B21L13	26	1		tDPTGGSy.243426B19S1B12L14	23	4
sSs.2B19S1B27L09	26	2		sSGAYy.2422B19S1B27L11	11	1		sMVAGAPy.134412B19S1B27L13	38	1		sIPGPLn.24211B19S1B15L13	26	1		sNWGAIq.11441B19S1B15L11	23	3
sSTDREVs.612611B19S1B21L14	26	2		sSGPPGHy.642421B19S1B12L13	11	1		sPAWa.141B19S1B26L11	38	1		sIRTGQGTe.2343232B19S1B27L13	26	1		sVSGTGWDi.3243412B19S1B24L13	23	3
aGAAg.331B19S1B13L09	26	1		sSSRERVRGDe.616162621B19S1B21L14	11	1		sPTVAGVAd.4434331B19S1B23L14	38	1		sITRLAGn.213514B19S1B21L13	26	1		sTPGLAPEe.2235432B19S1B25L14	23	3
sKDRPSs.11246B19S1B13L13	26	1		sSRQGWRDq.5324161B19S1B15L14	11	1		sTGLAGLn.335422B19S1B21L13	38	1		sLRGTGFy.664332B19S1B27L13	26	1		sTKYNYGSGSs.221124515B19S1B21L17	23	3
sFGSRy.2462B19S1B12L11	26	1		sSSGTSYq.624161B19S1B25L14	11	1		sTGSGe.2363B19S1B27L10	38	1		sMIPPRGn.134462B19S1B21L13	26	1		sIRSSn.1616B19S1B21L11	23	2
sGALn.422B19S1B11L11	26	1		sSTGVGn.23144B19S1B11L13	11	1		iDLAGLEg.154262B19S1B12L13	38	1		sMRRGRIFGa.14636113B19S1B11L13	26	1		sIWGSy.2111B19S1B21L12	23	2
iALKRVs.25252B19S1B13L15	26	1		sSVSRDEGy.2224212B19S1B12L14	11	1		iEDMn.111B19S1B11L12	38	1		sPGTLTAe.343143B19S1B25L13	26	1		sMMGGDt.11142B19S1B11L12	23	2
iATSGDn.11632B19S1B21L13	26	1		sTAAn.431B19S1B11L11	11	1		iGGTp.333B19S1B16L10	38	1		sSNLQGLt.615244B19S1B23L13	26	1		sPDRYGy.22622B19S1B12L12	23	2
iDLWAAn.15142B19S1B15L14	26	1		sTGVs.332B19S1B21L12	11	1		iGIPGIs.33141B19S1B15L15	38	1		sSPGQGn.64324B19S1B22L13	26	1		sPGGLGn.44422B19S1B21L12	23	2
sIGAAe.1431B19S1B11L10	26	1		sTHDRg.3225B19S1B22L11	11	1		iLGQGATn.632432B19S1B21L14	38	1		sGGSRDRGy.4466112B19S1B27L14	26	1		sIESGWGGe.1264121B19S1B21L13	23	2
sIGDGDe.14241B19S1B21L11	26	1		sTITGTGEt.4324341B19S1B22L15	11	1		iVIGe.323B19S1B25L11	38	1		sHLQGRQSt.2623226B19S1B11L14	26	1		sIPDRSs.21266B19S1B21L13	23	2
sIGGn.141B19S1B21L10	26	1		sTLRRDt.14462B19S1B11L12	11	1		sPQGAGSe.224321B19S1B11L12	37	3		sIGRLEGLDt.24122312B19S1B11L14	26	1		sRLDRASn.522512B19S1B15L13	23	2
sIGLADIs.215411B19S1B23L15	26	1		sTVGTGMn.234231B19S1B11L13	11	1		sSETTGRVn.6132464B19S1B11L14	37	2		sILSGSs.23626B19S1B21L14	26	1		sRQDRALt.522634B19S1B22L13	23	2
iGLGSe.3245B19S1B21L11	26	1		aTSVLAGLGe.24354352B19S1B27L12	11	1		sSLQGPt.65242B19S1B11L11	37	2		sQGVAGAy.243441B19S1B21L14	26	1		sSLTGEGEe.6334211B19S1B25L13	23	2
iIEn.32B19S1B11L11	26	1		sRWGPe.1144B19S1B11L09	11	1		sIRDRQAy.222622B19S1B21L14	37	2		sRSGQSYs.143262B19S1B21L14	26	1		sVGQGINt.432412B19S1B23L14	23	2
sILLAAy.12542B19S1B21L13	26	1		sSWVGLAFDe.31435321B19S1B21L13	11	1		aSTPERLPVt.62316443B19S1B11L13	37	1		sDGTGSTs.243421B19S1B23L15	26	1		sTVn.44B19S1B11L09	23	2
sTISGGLGDt.23342142B19S1B11L14	26	1		sYFGQTn.22422B19S1B15L13	11	1		aTAVGAt.21443B19S1B11L10	37	1		sPFGSGESy.1116425B19S1B21L15	26	1		iRTRDe.4451B19S1B11L11	23	1
sITGEGe.11421B19S1B21L11	26	1		sYRTSGAy.141632B19S1B21L14	11	1		sKRQARGn.252214B19S1B11L13	37	1		sRGASTALLLn.634432316B19S1B11L16	26	1		iVTGn.222B19S1B21L11	23	1
iVAGGe.4243B19S1B25L12	26	1		sYRVNe.2612B19S1B21L10	11	1		sRGFGGq.52141B19S1B15L11	37	1		sTKSGLLLRDy.426445361B19S1B27L16	26	1		sEQGFy.2122B19S1B12L11	23	1
sKGQFMn.23211B19S1B11L13	26	1		sYTIn.121B19S1B11L11	11	1		sRQGWSe.62211B19S1B11L10	37	1		iATPAPKREPSe.2214124232B19S1B27L17	26	1		sKSRGGn.11613B19S1B21L11	23	1
sLRDSGe.14252B19S1B27L11	26	1		sIGRRETEe.1263111B19S1B25L14	10	4		sSDLAf.6262B19S1B21L11	37	1		aSTDYn.6422B19S1B12L10	25	4		sVTVTt.4312B19S1B11L11	23	1
sMTALg.1113B19S1B13L12	26	1		aVMAAn.1122B19S1B11L10	10	3		sSHLTGSRDe.62534441B19S1B21L13	37	1		sISGn.244B19S1B11L11	25	3		aTAGHLDe.243162B19S1B27L10	23	1
sMTTGGYt.113422B19S1B11L13	26	1		iQGYt.242B19S1B11L11	10	3		sTMRPGGIy.2162422B19S1B27L13	37	1		sQGPGa.2343B19S1B11L09	25	3		sMRVGe.1621B19S1B21L10	23	1
sPGLAGy.43543B19S1B21L13	26	1		sISGAGPNt.1323411B19S1B23L13	10	3		sTVGHGYn.233242B19S1B15L13	37	1		sLIQGe.5224B19S1B27L10	25	3		sPTGn.112B19S1B21L10	23	1
sPGLAPy.43532B19S1B27L12	26	1		sRAGEMn.63411B19S1B11L13	10	3		sDGHGDy.23242B19S1B27L12	37	1		sPRAGDe.22341B19S1B21L11	25	2		sTPGGy.2422B19S1B12L10	23	1
sPGLAADy.335422B19S1B27L13	26	1		sRALAEn.51641B19S1B21L11	10	2		sGEn.32B19S1B11L10	37	1		sQGVAy.2442B19S1B27L11	25	2		aTGIQVDn.423221B19S1B15L12	23	1
sSPGQGKs.643231B19S1B27L13	26	1		sRDRLEg.52622B19S1B12L10	10	2		sIAGGn.2344B19S1B11L12	37	1		sSEGIn.6243B19S1B12L11	25	2		sGTGVMDe.434111B19S1B21L12	23	1
sPGTQs.3431B19S1B27L12	26	1		iDHy.22B19S1B21L11	10	2		sIFGQSLSy.2232634B19S1B12L14	37	1		sPGRGy.4362B19S1B12L11	25	2		sHRQTSGq.132241B19S1B15L12	23	1
sPISGd.4243B19S1B23L11	26	1		sIDRGQGGVSn.223124224B19S1B15L17	10	2		sIFSGTSSn.2224166B19S1B21L14	37	1		iGVn.44B19S1B11L11	25	2		sIGQGYy.24242B19S1B27L12	23	1
sTPRQGLYt.1442362B19S1B22L14	26	1		sIMGDe.2142B19S1B27L10	10	2		sIGTGAs.14331B19S1B23L14	37	1		sMARg.122B19S1B22L10	25	2		sRDSYFt.62222B19S1B22L12	23	1
sMPSGSy.14621B19S1B21L12	26	1		iMRLKGREFFn.126244221B19S1B21L17	10	2		sITHy.231B19S1B21L11	37	1		sLGYs.231B19S1B15L12	25	2		sSGGNGy.61422B19S1B27L12	23	1
sSPVRASGRAGy.6116164624B19S1B21L17	26	1		iVSWSe.2216B19S1B27L11	10	2		sMFGFHe.11322B19S1B27L11	37	1		sILAGGn.15444B19S1B21L12	25	2		sTFRRn.4256B19S1B22L12	23	1
sPWTGAn.11442B19S1B15L13	26	1		sLQn.62B19S1B11L10	10	2		sMGGGGSy.111436B19S1B12L11	37	1		sITEGs.1222B19S1B13L12	25	2		sTISDs.2342B19S1B21L12	23	1
sSQGGSRd.614423B19S1B23L12	26	1		sMGDLGGe.141421B19S1B14L13	10	2		sMYPWn.1211B19S1B21L11	37	1		sSRDRLSg.642632B19S1B22L12	25	2		iEAGGRn.24314B19S1B21L13	23	1
sRQGDq.5211B19S1B15L11	26	1		sMQGLGe.12113B19S1B14L12	10	2		sPSPGGTy.214331B19S1B12L13	37	1		sIPGHLn.21312B19S1B11L13	25	2		iEQGLq.2241B19S1B25L13	23	1
sRQGs.424B19S1B27L11	26	1		sMRPAy.1622B19S1B21L12	10	2		sTPTGn.2434B19S1B12L12	37	1		sRGAGVn.64342B19S1B15L13	25	2		iGTNVy.4312B19S1B21L13	23	1
sSSGTSVy.624161B19S1B27L12	26	1		sPDVGGRGy.2224424B19S1B27L14	10	2		sTWTSGy.31161B19S1B21L13	37	1		sSIGYMn.22321B19S1B11L13	25	2		iVAGSGn.43454B19S1B21L13	23	1
sTSNEGVFq.2122431B19S1B15L13	26	1		sSRDSAYe.241631B19S1B21L11	10	2		iARGn.162B19S1B21L11	37	1		sMRASPANn.1446441B19S1B16L15	25	2		sFQREGWt.222211B19S1B11L13	23	1
sSWRDMn.21411B19S1B11L13	26	1		sSFPGGf.42221B19S1B21L09	10	2		iGAGPSe.14315B19S1B21L12	37	1		sIRSt.121B19S1B22L11	25	1		sGRQGLn.45246B19S1B11L13	23	1
sNTGLAGSTRe.223543246B19S1B22L14	26	1		sTSGGILRDn.36312142B19S1B21L14	10	2		iVPn.24B19S1B11L11	37	1		sARSt.212B19S1B22L11	25	1		sLRLAGADe.1354342B19S1B27L13	23	1
sTGLLSe.42325B19S1B21L11	26	1		sTEDVGt.31243B19S1B14L14	10	2		sSPEDRYt.612232B19S1B11L12	36	2		iDLWADq.15131B19S1B24L11	25	1		sMGTGEt.14342B19S1B22L13	23	1
sNTGTs.1433B19S1B23L12	26	1		sTTGQGLn.443242B19S1B11L14	10	2		sMWGWDq.11411B19S1B15L12	36	2		iGGAg.412B19S1B22L11	25	1		sNPLGRWn.223441B19S1B21L13	23	1
sTPAPTRt.242324B19S1B11L13	26	1		sNAGLAGLn.1445434B19S1B21L13	10	1		sTHPn.124B19S1B16L11	36	2		iGQn.42B19S1B11L11	25	1		sRNGRAt.51263B19S1B14L13	23	1
sTRQGASs.252416B19S1B27L14	26	1		sAGTLy.2433B19S1B27L11	10	1		sTTTSLy.11216B19S1B21L13	36	2		sIALn.245B19S1B11L11	25	1		sSVGLGAGt.6226342B19S1B11L13	23	1
sVRAAy.2642B19S1B27L11	26	1		sARQGVDe.232322B19S1B27L12	10	1		aRTSRGGMn.5464321B19S1B11L13	36	1		sMNGFy.1231B19S1B21L11	25	1		sTGVRQGAy.2433242B19S1B27L13	23	1
sYSAAGt.24224B19S1B11L12	26	1		sDGPSLTy.144532B19S1B27L13	10	1		aTMGQVYq.213211B19S1B15L11	36	1		sNSVGNg.16241B19S1B12L11	25	1		sMWTDEMn.113111B19S1B11L14	23	1
sTYTQRAg.223162B19S1B22L12	26	1		sTESGGQGSn.21524222B19S1B21L14	10	1		aTTGRGt.32254B19S1B22L11	36	1		sPGLGe.4353B19S1B25L11	25	1		sPRDRAAt.442642B19S1B23L14	23	1
iDYLSPt.11252B19S1B22L14	25	5		sRETRASGTn.62461644B19S1B21L14	10	1		sLRQGVPs.332412B19S1B26L15	36	1		sPTGn.234B19S1B11L11	25	1		sSPGLAATPy.61354322B19S1B27L14	23	1
iGd.4B19S1B23L09	25	5		sGFAs.212B19S1B21L11	10	1		sNEAWLGn.122122B19S1B15L13	36	1		sTDAGn.2122B19S1B15L11	25	1		sSGLAGGs.635411B19S1B26L15	23	1
sIALAGGGn.2414344B19S1B21L14	25	4		sFRGGt.2632B19S1B11L11	10	1		sRDRGGt.62623B19S1B11L11	36	1		sTNTGy.2131B19S1B27L11	25	1		sSRTFGTDRFy.664143112B19S1B12L15	23	1
sRSg.42B19S1B22L08	25	4		sFVFt.232B19S1B23L11	10	1		sRGSSFn.44612B19S1B15L12	36	1		sWTGn.133B19S1B11L11	25	1		sTTGGRDs.234241B19S1B15L15	23	1
sTGTSq.2424B19S1B23L09	25	4		sSGANs.4442B19S1B21L12	10	1		sRVDARISGa.64244343B19S1B11L12	36	1		iGQTy.312B19S1B12L09	25	1		sIPPPPAREHGe.1333346121B19S1B21L16	23	1
iDHDMSAy.112142B19S1B27L14	25	3		sQGFe.221B19S1B21L08	10	1		sSHTGSs.61311B19S1B23L13	36	1		sSPGe.521B19S1B11L09	25	1		sPGLAGGPKy.33543232B19S1B21L16	23	1
iDQGGAWn.114421B19S1B21L14	25	3		aTQGIVDn.223142B19S1B15L12	10	1		sSPRSGSe.616441B19S1B11L11	36	1		sIGAGDq.13442B19S1B21L10	25	1		sPPTGQPQGNs.222324142B19S1B27L16	23	1
iGWn.41B19S1B15L11	25	3		sGLREIs.44422B19S1B13L14	10	1		sSPWDRSTPe.62125221B19S1B11L13	36	1		sSPLGSe.62335B19S1B11L10	25	1		iAMGTRARDRTSs.11434162346B19S1B21L21	23	1
sIRSt.246B19S1B22L11	25	3		sGRDRGLq.242643B19S1B15L13	10	1		sTGLAGVn.235431B19S1B21L12	36	1		aTGGDSVTy.3342612B19S1B27L12	25	1		sIGNe.142B19S1B27L09	23	1
sLTSGLSs.616466B19S1B21L15	25	3		sSGRSt.6262B19S1B23L11	10	1		sTRQGWAt.232312B19S1B11L12	36	1		sAAVGHRe.234424B19S1B22L12	25	1		sDRDREAe.242623B19S1B25L13	22	6
sMVSGPd.12613B19S1B23L12	25	3		aSTGTTDn.624122B19S1B21L11	10	1		sIFGRDn.22462B19S1B21L12	36	1		sFGGLIq.24451B19S1B15L12	25	1		sGDRDRETe.1242623B19S1B25L13	22	6
sSPLAGy.63531B19S1B21L12	25	3		sGVGRQGQq.1214221B19S1B15L14	10	1		sMASEAy.11612B19S1B27L12	36	1		sIGTGLy.24325B19S1B27L12	25	1		sNAGGPPNn.2434112B19S1B21L13	22	5
sPTWn.411B19S1B11L11	25	3		iAAGPt.4324B19S1B11L12	10	1		sMMGTRWAd.1112413B19S1B23L14	36	1		sIIQGn.1321B19S1B11L12	25	1		sGTGVSg.43416B19S1B22L11	22	4
aTTSLAe.11121B19S1B21L09	25	3		sIAGDGSe.224146B19S1B27L12	10	1		sNISYs.1262B19S1B13L13	36	1		sMGLPq.1353B19S1B25L12	25	1		sTIRAQSKt.2242151B19S1B23L15	22	4
sTGTSGFe.241642B19S1B27L12	25	3		iAGSTGe.14511B19S1B21L12	10	1		sNTGTSGSVf.22416452B19S1B21L11	36	1		sRGQPs.6323B19S1B23L12	25	1		aVTFGg.3222B19S1B22L09	22	4
sIFSLDRLn.1266222B19S1B11L15	25	2		iAQt.22B19S1B22L11	10	1		sRGEVt.5422B19S1B11L11	36	1		sSSPRRy.21246B19S1B27L12	25	1		sLGQRGt.33252B19S1B11L12	22	3
iLAGGy.5432B19S1B21L13	25	2		sTIAVs.2341B19S1B21L12	10	1		sTATWEMKf.2331212B19S1B21L11	36	1		sTLRSLn.23252B19S1B11L12	25	1		sTQKGAGGRn.22244446B19S1B21L14	22	3
sIVLRGHg.214642B19S1B12L12	25	2		iDGALGs.11222B19S1B21L15	10	1		sTGQGRe.23244B19S1B27L11	36	1		sTWTGt.2134B19S1B22L12	25	1		sIPSPSGRSDe.221164661B19S1B21L15	22	3
sLRAGPs.55433B19S1B27L13	25	2		iDLGQHNRq.1632214B19S1B15L15	10	1		sTLRDRSLPe.24426251B19S1B11L14	36	1		iSDSLn.1266B19S1B11L13	25	1		sTTLWTSGVDn.423116412B19S1B21L16	22	3
sMVWIIDn.121322B19S1B21L13	25	2		sIDPSGVn.222433B19S1B21L13	10	1		sTPYPRn.24212B19S1B15L13	36	1		iSMSs.212B19S1B23L13	25	1		sDRFt.262B19S1B22L11	22	2
sNLLt.234B19S1B23L11	25	2		sIDQTGAn.211434B19S1B11L14	10	1		sYGGGNe.24232B19S1B21L11	36	1		iVRGPy.2422B19S1B21L13	25	1		sQRLDn.2252B19S1B21L11	22	2
sPTGGy.4341B19S1B27L11	25	2		sIFHPQt.12222B19S1B22L13	10	1		sYRAGs.2622B19S1B21L13	36	1		sISDGVs.24241B19S1B27L13	25	1		sGGLSWGDi.4115132B19S1B24L12	22	2
aSHQGGTSLn.62144426B19S1B11L14	25	2		sIFIGGSt.112422B19S1B11L13	10	1		iDLAVTy.25422B19S1B21L14	36	1		sIWREIAg.214222B19S1B22L13	25	1		iGQYPn.3221B19S1B12L13	22	2
sRQGVSTy.524442B19S1B27L13	25	2		iGGEGy.3112B19S1B12L12	10	1		iQVAs.221B19S1B15L13	36	1		sMAGTn.1214B19S1B22L13	25	1		sIDRGPQLe.2264414B19S1B27L13	22	2
sSRRLAGTy.2235442B19S1B21L14	25	2		sIGPYTt.21122B19S1B23L13	10	1		iTAn.34B19S1B11L11	36	1		sMGRGs.1361B19S1B21L13	25	1		sRFDRSn.41254B19S1B22L13	22	2
sTYSs.226B19S1B21L12	25	2		sIGQGGn.23242B19S1B15L13	10	1		iTGDPy.2412B19S1B27L12	36	1		sNRDRVVDe.2425142B19S1B27L13	25	1		iREDRGDYe.6226311B19S1B11L14	22	2
sALEy.232B19S1B12L10	25	1		sIGRGRt.24246B19S1B23L13	10	1		iTGTASWg.143221B19S1B12L13	36	1		sPDRARn.12514B19S1B11L13	25	1		sLn.6B19S1B11L09	22	2
aSRDRIn.64263B19S1B11L11	25	1		iGTe.43B19S1B11L09	10	1		aSGAVDq.64432B19S1B21L08	35	3		sPQVYs.1211B19S1B15L13	25	1		sPGLe.433B19S1B11L09	22	2
sEGAg.231B19S1B26L12	25	1		sIGTVy.2431B19S1B21L12	10	1		sKPLn.236B19S1B11L10	35	2		sREQGAWn.612411B19S1B11L13	25	1		sPRASIe.24162B19S1B27L11	22	1
sERTGWGq.163212B19S1B25L14	25	1		sIHTPRDt.122362B19S1B11L13	10	1		sFRIs.252B19S1B27L11	35	2		sRRDRRRDVe.55262214B19S1B22L13	25	1		aIEASHGDe.3141241B19S1B21L11	22	1
sFQGGy.1244B19S1B27L11	25	1		iLAGGNn.54222B19S1B21L13	10	1		aSVNs.632B19S1B13L10	35	1		sSLSGSs.66632B19S1B21L13	25	1		aTQALAGy.224543B19S1B27L11	22	1
sFSGTSs.12416B19S1B21L14	25	1		iLTGGAGVNg.13423211B19S1B12L15	10	1		aTGQGd.2321B19S1B11L08	35	1		sSMGGTSASe.61241622B19S1B27L13	25	1		aTRTGIy.26341B19S1B21L11	22	1
iAGSLy.4324B19S1B27L12	25	1		sKIPn.224B19S1B11L10	10	1		sGLAGDt.35442B19S1B23L12	35	1		sTATGGt.43344B19S1B22L13	25	1		iTGAn.244B19S1B21L11	22	1
iDLq.25B19S1B25L11	25	1		iQGAy.242B19S1B27L11	10	1		sMRQGIDg.132421B19S1B12L11	35	1		sTHRVYKn.226412B19S1B11L13	25	1		iVGSRe.4246B19S1B27L11	22	1
sIGTGPIDe.1334322B19S1B27L13	25	1		sIQLTGASWAg.211344512B19S1B22L16	10	1		sNPGGLy.24331B19S1B21L12	35	1		sTPFNGn.24222B19S1B15L13	25	1		iVGTPg.1412B19S1B12L11	22	1
sIGTSs.1416B19S1B27L12	25	1		sIRRFLLGSNg.226142111B19S1B12L15	10	1		sRFEPEs.51241B19S1B15L13	35	1		sTPGQFy.23322B19S1B21L13	25	1		sADHy.421B19S1B21L11	22	1
sIIWDRYTs.1212512B19S1B26L17	25	1		sIRSt.162B19S1B22L11	10	1		sRRDRGLVGq.64261331B19S1B15L14	35	1		sVGLPLRt.434266B19S1B11L13	25	1		sAGQYy.2322B19S1B27L11	22	1
sINRAt.2262B19S1B11L11	25	1		sISGYn.1342B19S1B12L12	10	1		sRRKSs.3426B19S1B13L12	35	1		iAQSPEy.21541B19S1B21L14	25	1		sFDIAy.1212B19S1B27L11	22	1
sIQGWt.2231B19S1B11L11	25	1		sISTAGy.24342B19S1B21L13	10	1		sRRPGEe.55441B19S1B25L11	35	1		iDGITAGWe.2422431B19S1B21L14	25	1		sIGTLDe.24321B19S1B21L11	22	1
sTIRGGDt.224342B19S1B11L12	25	1		sRISTTs.51411B19S1B27L12	10	1		sRSy.66B19S1B12L08	35	1		iGGGSs.2436B19S1B21L14	25	1		sISREe.1251B19S1B25L11	22	1
sISRGTGSAg.14543141B19S1B13L16	25	1		sITAGSGs.143441B19S1B16L13	10	1		sRWTTGRy.511244B19S1B27L09	35	1		sAGLGRLq.235164B19S1B25L14	25	1		sIVRn.245B19S1B11L11	22	1
sITMn.141B19S1B11L11	25	1		iTGQDy.3412B19S1B12L12	10	1		sSGWDs.3411B19S1B27L11	35	1		sIASGRALHe.21646241B19S1B21L14	25	1		sMAVs.132B19S1B27L11	22	1
iTSAs.232B19S1B13L13	25	1		sITLAGGn.125412B19S1B21L13	10	1		sSPLRQVRSq.64432455B19S1B15L14	35	1		sINGQEFAy.1122112B19S1B27L14	25	1		sMDRVNg.12622B19S1B12L11	22	1
sKDRGRDe.226161B19S1B11L12	25	1		iTSGNEILDe.16411111B19S1B21L15	10	1		sSPTSSn.63166B19S1B22L13	35	1		sIRTSGAy.261644B19S1B21L14	25	1		sRDRVt.6264B19S1B11L11	22	1
sGKSTTy.11522B19S1B27L11	25	1		sIVFSs.2226B19S1B21L13	10	1		sSSGLy.6435B19S1B21L11	35	1		sISTSGRAPe.13164621B19S1B21L14	25	1		sSGSHt.6462B19S1B22L11	22	1
sSLAGGLy.654314B19S1B27L12	25	1		sIVLHTSYq.2131142B19S1B25L15	10	1		sTLGGt.2543B19S1B11L10	35	1		sPPGYMGWn.4432141B19S1B21L14	25	1		iVGt.42B19S1B11L10	22	1
sLDRVVy.52611B19S1B21L13	25	1		aTTIVNRDGs.13342612B19S1B21L15	10	1		sTPMGTEPLHn.221431251B19S1B12L16	35	1		sVGRAGGPn.4143434B19S1B21L14	25	1		sFLAd.214B19S1B23L10	22	1
sTLGMe.2631B19S1B11L09	25	1		sIWTDSGQGSy.112213226B19S1B12L16	10	1		sIAGn.142B19S1B21L10	35	1		sVSLTNRENg.11241621B19S1B12L14	25	1		sPDy.32B19S1B21L10	22	1
sLGTGDDq.443421B19S1B15L13	25	1		sKALLy.1254B19S1B27L11	10	1		sIALNn.2212B19S1B21L11	35	1		sNSDDRASy.2222646B19S1B21L15	25	1		sSEDt.612B19S1B22L10	22	1
sSLQGAGn.652422B19S1B21L12	25	1		sKKFAGGRe.2224314B19S1B25L13	10	1		sIIGDMGy.214212B19S1B12L13	35	1		sSSYADRGLRGe.6224264342B19S1B27L15	25	1		sSKGSGe.62312B19S1B27L10	22	1
aSKLVSDt.615232B19S1B23L12	25	1		aTRLAGGGe.2354313B19S1B21L11	10	1		sIQAGGn.12344B19S1B21L12	35	1		sTKYSRLAGDn.212225431B19S1B21L15	25	1		sSRDt.352B19S1B22L10	22	1
sLWTGs.5132B19S1B15L13	25	1		sLGLDy.2351B19S1B21L12	10	1		sIQGGn.1142B19S1B21L11	35	1		sTTYRTGFLq.14163413B19S1B15L15	25	1		sTGDYy.3412B19S1B27L10	22	1
sMGLPn.1352B19S1B21L11	25	1		sLGn.24B19S1B11L10	10	1		sISKWVGn.222142B19S1B21L13	35	1		sPGQGAVARLn.432443126B19S1B11L17	25	1		sVDRGSg.42632B19S1B12L10	22	1
sNARt.222B19S1B23L11	25	1		sLLQSGQGVRAl.5414324462B19S1B16L15	10	1		sIYLAETLn.2163116B19S1B11L15	35	1		sTAALWDRSSEg.4126122441B19S1B26L18	25	1		aSDRDLDn.624211B19S1B15L12	22	1
aSQPGPFTAy.21234141B19S1B12L13	25	1		sLQGLt.4242B19S1B23L12	10	1		sLGQGYe.34231B19S1B21L11	35	1		iGGNGd.4224B19S1B23L12	24	3		aTKIAQGn.123324B19S1B11L12	22	1
sSPITQGDq.6112131B19S1B15L13	25	1		sRLQGLGn.552444B19S1B11L13	10	1		sLLGTAs.33432B19S1B21L14	35	1		aASGGGy.31412B19S1B12L10	24	3		iDPESt.1126B19S1B11L12	22	1
sSPRWGIn.611111B19S1B21L12	25	1		sKLQGSy.14241B19S1B12L11	10	1		sMSDLSs.14156B19S1B27L13	35	1		aTNPGYLt.113424B19S1B11L11	24	2		iGQGSNe.42462B19S1B27L12	22	1
sKPSGs.2164B19S1B21L12	25	1		sRLQSt.6526B19S1B22L11	10	1		sMWAAQn.11322B19S1B11L13	35	1		sMKLGKa.11641B19S1B11L09	24	2		iTGVGt.2414B19S1B11L12	22	1
sSPVGWGn.624414B19S1B21L12	25	1		sTLRGGe.25523B19S1B25L11	10	1		sPDRGWDe.126312B19S1B27L12	35	1		sIVGn.224B19S1B11L11	24	2		sASDSq.1426B19S1B25L12	22	1
sSPWGWDHs.6111121B19S1B15L15	25	1		sGLWTGEVt.3313411B19S1B23L12	10	1		sPGPLGy.43162B19S1B12L12	35	1		sITMAAe.11134B19S1B21L11	24	2		sIWGAGn.11444B19S1B21L12	22	1
sSQAGDe.62441B19S1B21L10	25	1		sMEEGGWy.121411B19S1B21L14	10	1		sPPGEAa.14424B19S1B11L10	35	1		sWTVn.144B19S1B12L11	24	2		sNWGMVDe.113121B19S1B21L12	22	1
sRRTSAy.64163B19S1B21L12	25	1		sMGHLn.1424B19S1B15L12	10	1		sRADRAn.52261B19S1B15L13	35	1		aTKGLe.2143B19S1B11L08	24	2		sPGTSVy.24162B19S1B27L12	22	1
aCGSGFIs.146412B19S1B21L13	25	1		sNGLPs.1112B19S1B21L13	10	1		sRTGSe.5346B19S1B21L10	35	1		sAGQe.332B19S1B27L09	24	2		sPRGWRd.26215B19S1B23L12	22	1
sQSGFy.2641B19S1B21L11	25	1		sSNLPDAg.624322B19S1B22L12	10	1		sSRHYs.6521B19S1B15L13	35	1		sSPGAg.6242B19S1B22L10	24	2		sSPGQYn.64322B19S1B15L12	22	1
sSGSPn.4323B19S1B11L12	25	1		sPDt.32B19S1B22L10	10	1		sSSESs.2626B19S1B21L13	35	1		sIGTGs.1433B19S1B27L12	24	2		sTTGGPVKAq.13434222B19S1B15L12	22	1
sSGs.22B19S1B27L10	25	1		sTPEAGLPy.1314262B19S1B21L14	10	1		sSSGQGGs.233222B19S1B16L13	35	1		sISSGGAy.116442B19S1B21L14	24	2		iDWGAn.1143B19S1B11L13	22	1
sSRTGGIy.343432B19S1B12L13	25	1		sTPFAGHe.211341B19S1B21L11	10	1		sSVAEs.5111B19S1B21L13	35	1		sTTADDRa.231213B19S1B24L14	24	2		iFEGAt.1242B19S1B22L13	22	1
sSYSQDSn.613225B19S1B24L13	25	1		sSPGLHn.64362B19S1B21L11	10	1		sTSVn.114B19S1B11L11	35	1		sTIAGGFLPYCn.1233324411B19S1B11L17	24	2		sKWTSGPy.111642B19S1B21L13	22	1
sTFTEn.1122B19S1B11L12	25	1		sPLGVn.2544B19S1B11L12	10	1		sVSVSt.3334B19S1B11L11	35	1		sIPGy.142B19S1B27L10	24	1		sLDRVRDt.226142B19S1B11L13	22	1
sTGGLHn.24362B19S1B21L12	25	1		sSPNGLLLHLAe.6413454161B19S1B11L15	10	1		sWGISGq.13241B19S1B15L12	35	1		aRTGERSe.534255B19S1B14L11	24	1		sLGGNGy.24412B19S1B21L13	22	1
sTPGMt.2131B19S1B11L11	25	1		sPNPWVDe.322121B19S1B21L12	10	1		iDRq.14B19S1B15L10	35	1		aSAQGFKe.632411B19S1B14L11	24	1		sMDRNs.1252B19S1B21L13	22	1
sVSGSs.4646B19S1B21L13	25	1		sPPGPy.1431B19S1B27L11	10	1		iGGPs.441B19S1B27L12	35	1		iGTSDg.4431B19S1B12L11	24	1		sMEGTPn.12414B19S1B11L13	22	1
sSWGYSLQDe.61411321B19S1B21L13	25	1		sPQREKETe.1242212B19S1B27L13	10	1		iGMAq.414B19S1B23L09	35	1		iSVSt.126B19S1B11L11	24	1		sMRTGMYt.143412B19S1B11L13	22	1
sWNGGe.1222B19S1B27L10	25	1		sSPSGSs.61616B19S1B21L13	10	1		iHIMn.111B19S1B11L12	35	1		iVRn.14B19S1B15L11	24	1		sMRSDQAy.144212B19S1B27L13	22	1
sTEDSLELDe.22266151B19S1B14L15	24	6		sAPTRRHEITWn.2422521121B19S1B22L18	10	1		iQGSq.246B19S1B25L12	35	1		sAGGWAg.22412B19S1B22L11	24	1		iDGPVQn.14322B19S1B11L14	22	1
iLPGQGMn.523231B19S1B11L15	24	4		sKQGGDq.12331B19S1B15L11	10	1		iSLTn.232B19S1B21L11	35	1		sDQGSk.1242B19S1B24L11	24	1		iDRDSKFy.242222B19S1B27L14	22	1
sMGGAn.1344B19S1B11L12	24	4		sSQGLn.6232B19S1B11L11	10	1		iTGIs.342B19S1B21L13	35	1		sIAGDn.1242B19S1B21L11	24	1		sIDAGYs.21412B19S1B13L14	22	1
sSPFGVVLGk.62144224B19S1B24L15	24	4		sNQn.12B19S1B11L09	10	1		iVLRTGDg.136341B19S1B12L13	35	1		sIAGVt.2423B19S1B11L11	24	1		sIERWSs.11416B19S1B21L14	22	1
sSHLVGRSt.6153452B19S1B23L14	24	3		sKRGQGGq.153233B19S1B15L12	10	1		iVTFMn.2111B19S1B11L13	35	1		sISTGLe.14333B19S1B11L11	24	1		sIPGTSGTe.2241643B19S1B25L14	22	1
sIGWGQGARDy.231324452B19S1B12L16	24	3		sTRQGEVg.452422B19S1B22L12	10	1		sNGTGGSy.143446B19S1B27L12	34	3		sIVKVn.2112B19S1B21L11	24	1		sNAPRGLy.122623B19S1B21L14	22	1
sILVGGPn.214344B19S1B21L13	24	3		sRQn.52B19S1B11L10	10	1		aSEPGQGLn.6243241B19S1B21L12	34	2		sKTGLt.2344B19S1B11L11	24	1		sRADLRGRHq.62234161B19S1B15L14	22	1
sMRs.15B19S1B23L11	24	3		sSSAVLGTGQEn.6323443112B19S1B21L16	10	1		sILGGDe.24412B19S1B27L11	34	2		sMTGs.134B19S1B27L11	24	1		sSSSLGGRAt.63263362B19S1B22L15	22	1
sTPTGLPYLq.22123113B19S1B24L12	24	3		sWSGg.142B19S1B26L11	10	1		sMGEGy.1421B19S1B21L12	34	2		sNPTPNVp.243123B19S1B15L11	24	1		sTRDRAVs.242643B19S1B15L15	22	1
sNEGNn.1242B19S1B21L10	24	2		sSSGRs.6434B19S1B27L11	10	1		sMGSGFAd.136223B19S1B23L13	34	2		sNVQGAt.12242B19S1B11L11	24	1		iGDRRLYs.426641B19S1B15L16	22	1
aTSGPQNHe.1242222B19S1B27L11	24	2		aSLSQGn.64321B19S1B21L10	10	1		sQADLe.2423B19S1B11L10	34	2		sSYSMNTEVf.62512111B19S1B11L11	24	1		sINTLVGVWVt.114343112B19S1B11L16	22	1
sRGQGq.6221B19S1B25L11	24	2		sSRFGGSLy.2422464B19S1B21L15	10	1		iGLRAGGq.455443B19S1B25L15	34	2		sTRQGTDe.232442B19S1B27L11	24	1		sSPGVPKARGDe.6322212341B19S1B21L16	22	1
iGTSYe.4161B19S1B21L11	24	2		sPSRGDQATDe.334422441B19S1B21L14	10	1		aSGLn.435B19S1B15L09	34	1		aTGTLy.2434B19S1B27L09	24	1		sTPGGe.2144B19S1B11L09	22	1
sILPFYHn.261122B19S1B21L13	24	2		sSSRQGn.62524B19S1B11L12	10	1		aSREQNs.61122B19S1B21L12	34	1		sIGLe.133B19S1B11L09	24	1		iVPGGDe.43421B19S1B21L12	21	4
sIQDRTs.22262B19S1B26L15	24	2		sSSDy.542B19S1B12L10	10	1		aSSSGLy.22446B19S1B21L11	34	1		sKFAGe.2244B19S1B11L09	24	1		sIRDSVSSe.2426115B19S1B27L13	21	4
sIQGISNe.223262B19S1B27L12	24	2		aTNSSGKLy.1256414B19S1B27L12	10	1		aTGTGWNe.243411B19S1B11L10	34	1		sSEGGe.6241B19S1B11L09	24	1		aSRQDRSTy.6122612B19S1B21L13	21	3
iVRAADy.36242B19S1B27L13	24	2		sSWFPLVTRRRGVVDEn.212212352614411B19S1B14L23	10	1		sCASLn.2422B19S1B11L11	34	1		sTQEd.421B19S1B23L09	24	1		sRPRDRGLFe.52426112B19S1B27L13	21	3
sMSGSs.1246B19S1B21L13	24	2		aTRs.24B19S1B21L09	10	1		sIGQGIg.34242B19S1B12L10	34	1		iGLn.36B19S1B21L10	24	1		sARSt.136B19S1B22L11	21	2
sPAFSGASs.2216446B19S1B27L15	24	2		sTASGSs.21642B19S1B27L13	10	1		sRFSGt.5254B19S1B11L10	34	1		sGTPg.431B19S1B13L10	24	1		sPGNq.232B19S1B25L11	21	2
sTGLAGe.33542B19S1B27L11	24	2		aSRTGGy.64342B19S1B21L11	10	1		sRFSTSDs.616261B19S1B15L14	34	1		sMAAn.131B19S1B12L10	24	1		sYRDq.261B19S1B15L10	21	2
sTRSSFe.45651B19S1B21L11	24	2		sTGTGKLGe.2434224B19S1B27L13	10	1		sTMGWGDy.214132B19S1B12L12	34	1		sMDs.12B19S1B21L10	24	1		sSATGQKe.614321B19S1B25L12	21	2
sADREn.2262B19S1B11L12	24	1		sTLMNn.2512B19S1B15L12	10	1		sTRGMn.2421B19S1B11L11	34	1		sMGVNg.1211B19S1B12L10	24	1		sGDRAs.4261B19S1B15L12	21	2
sAETSYe.42161B19S1B27L11	24	1		sETSGSFt.116452B19S1B22L13	10	1		sFALGPy.12622B19S1B21L13	34	1		sPGSg.122B19S1B22L10	24	1		sISAGAGy.263412B19S1B12L13	21	2
aSGDLPy.64213B19S1B27L10	24	1		sTSGTSs.16446B19S1B21L14	10	1		sIKGYt.2232B19S1B11L11	34	1		sRTQDYe.62221B19S1B21L10	24	1		sLSDRGSt.342614B19S1B11L13	21	2
sTDPPGGRa.2233415B19S1B11L11	24	1		sTWDSSs.11266B19S1B27L13	10	1		sIRQLn.1625B19S1B16L12	34	1		sTEDq.421B19S1B15L10	24	1		sRLDRAs.62262B19S1B21L13	21	2
sSDSGTGDYs.61243411B19S1B15L16	24	1		sKVAAGAQd.2344331B19S1B23L13	10	1		sKDRGQGALe.22432413B19S1B21L14	34	1		sIFDGt.1221B19S1B23L12	24	1		sTQLPGn.22422B19S1B15L13	21	2
sTEDSGSNSHe.121645122B19S1B27L14	24	1		sVFGDRDe.314221B19S1B21L12	10	1		sMGGAn.1244B19S1B21L11	34	1		sIGGSn.2424B19S1B11L12	24	1		iYRFGs.1121B19S1B15L14	21	2
sKEREVTy.224212B19S1B27L12	24	1		sRVYREIPy.6226212B19S1B12L13	10	1		sMLGTDt.16412B19S1B11L12	34	1		sMRGTTy.16422B19S1B27L12	24	1		sIYHFGVGEGe.221214412B19S1B25L16	21	2
sFDRGGd.22634B19S1B23L12	24	1		sWTLn.136B19S1B11L11	10	1		sPTGn.434B19S1B11L11	34	1		sNGLANn.23541B19S1B21L12	24	1		sIGSy.246B19S1B12L10	21	1
sRFTSSs.52346B19S1B27L12	24	1		sYRDTRn.24212B19S1B15L13	10	1		sSATy.232B19S1B21L11	34	1		sPAGTLy.42436B19S1B27L12	24	1		aSADRGYq.642612B19S1B15L11	21	1
sGEQSn.1225B19S1B16L12	24	1		sTLLAGMAt.3454412B19S1B23L14	9	5		sTRTTPDn.243442B19S1B21L13	34	1		sQTGAs.1342B19S1B27L12	24	1		aSSKEGYq.642241B19S1B15L11	21	1
sRGn.61B19S1B16L09	24	1		sGIGSGPs.131612B19S1B27L13	9	4		sTVAARt.43336B19S1B14L14	34	1		sSGNs.622B19S1B21L12	24	1		aTTPGALNe.1234422B19S1B27L11	21	1
sGQTy.322B19S1B27L10	24	1		aSSDSVn.64264B19S1B11L11	9	2		sWDTRTy.12252B19S1B27L12	34	1		sSTGAYn.63411B19S1B12L12	24	1		sDAGAy.1242B19S1B27L11	21	1
sHLPRGMGn.2444414B19S1B11L15	24	1		iGGRe.246B19S1B21L10	9	2		sWTSs.146B19S1B21L12	34	1		sTDGRIq.42463B19S1B25L12	24	1		sHGTVn.1444B19S1B11L11	21	1
sSHPDRNe.612252B19S1B27L11	24	1		iGGVe.121B19S1B21L10	9	2		iDLWRSRIy.1516642B19S1B12L15	34	1		sTLAGVDe.354311B19S1B21L12	24	1		sKGPQGEDLf.11212216B19S1B21L11	21	1
iDFGGEe.12231B19S1B25L13	24	1		iGPWRATy.211412B19S1B21L15	9	2		iDPTYRIHs.2122631B19S1B15L17	34	1		sVQGQy.3221B19S1B21L12	24	1		sNDRLy.1254B19S1B21L11	21	1
iDFGPRGGn.2244521B19S1B15L16	24	1		sIGTGe.2433B19S1B11L10	9	2		iEGNDe.1421B19S1B21L11	34	1		aTKPGQLMVTe.214323122B19S1B11L13	24	1		sNTGGSe.23426B19S1B27L11	21	1
sSIEFSGGy.6321641B19S1B21L14	24	1		sIKAn.124B19S1B11L11	9	2		iSWDLRy.51243B19S1B12L13	34	1		iVGGFHn.34322B19S1B21L13	24	1		sREAGVd.61343B19S1B23L11	21	1
sIGAGGPPy.2343212B19S1B27L14	24	1		sILLg.144B19S1B13L11	9	2		iTYLLn.3243B19S1B11L13	34	1		sIGPSs.1346B19S1B21L13	24	1		sRPGSt.5321B19S1B23L11	21	1
iGASNQe.44522B19S1B21L12	24	1		sLAAy.642B19S1B21L11	9	2		iVNRPTs.42631B19S1B13L15	34	1		sIWDGNLDg.1123212B19S1B12L13	24	1		sSAGIq.2341B19S1B15L11	21	1
sIGGAGGPVWn.123434441B19S1B21L16	24	1		sMAVn.141B19S1B21L10	9	2		iVQDt.322B19S1B11L11	34	1		sKADRn.2426B19S1B22L13	24	1		sYGGWYt.24412B19S1B11L11	21	1
sIGLn.136B19S1B11L11	24	1		sRSETRQs.561352B19S1B15L14	9	2		iVTGNn.4442B19S1B21L12	34	1		sKGQGSSg.232442B19S1B22L13	24	1		sEGn.24B19S1B22L10	21	1
iGTGRSq.43355B19S1B15L13	24	1		sTGWYGy.22121B19S1B21L13	9	2		sSGTGVGLa.4434415B19S1B24L16	33	2		sKVATAYy.134342B19S1B21L13	24	1		sISy.26B19S1B21L10	21	1
iIARGDq.24621B19S1B15L13	24	1		sRAg.61B19S1B13L09	9	1		iGLGt.462B19S1B11L11	33	2		sLRTSGNSe.1416422B19S1B27L13	24	1		aISGRPPHy.2222342B19S1B12L12	21	1
iLGAGy.1244B19S1B21L13	24	1		sAGPGQRGn.2332242B19S1B15L15	9	1		aTTPGPPq.214332B19S1B25L12	33	1		sMGLAGLDe.1454342B19S1B27L13	24	1		aSNSGALDn.6164452B19S1B21L12	21	1
sILPSDs.26222B19S1B27L13	24	1		sTAGSPQNs.3435322B19S1B27L14	9	1		sGVGGADe.342341B19S1B21L11	33	1		sPTGQGAAe.3432412B19S1B27L13	24	1		iATAn.434B19S1B11L12	21	1
iLSy.46B19S1B21L11	24	1		sAGVRARDq.2136161B19S1B15L14	9	1		sMNRVGe.12612B19S1B27L10	33	1		sSDREMn.52621B19S1B11L13	24	1		iDLASn.1516B19S1B21L12	21	1
sIMTRAHn.111622B19S1B21L13	24	1		aTIAPs.2344B19S1B21L11	9	1		sRDGLGs.62163B19S1B15L13	33	1		sSGLAGSy.635446B19S1B27L13	24	1		iIDTSHe.11441B19S1B21L12	21	1
iQPGn.134B19S1B12L12	24	1		sTAQGTFe.222441B19S1B21L11	9	1		sSLAGPATDq.65422121B19S1B24L12	33	1		sTAIGs.2431B19S1B26L13	24	1		iVGGNn.2242B19S1B21L12	21	1
sISPAKe.11312B19S1B25L12	24	1		sEGQGn.2324B19S1B16L12	9	1		sTGGPn.1234B19S1B22L12	33	1		sVGLAINy.435422B19S1B27L13	24	1		sFVDRVPe.222631B19S1B11L12	21	1
iTSRy.142B19S1B27L11	24	1		aSSFFYGLHn.62111442B19S1B21L13	9	1		sTLTFDTn.264114B19S1B11L13	33	1		sYRAGVn.22344B19S1B11L13	24	1		sIEGARy.22424B19S1B27L12	21	1
iVPGVTn.14334B19S1B21L13	24	1		sFGTGVt.24444B19S1B11L12	9	1		sTSMRGSPn.1115244B19S1B22L15	33	1		aSRLVPAGEn.65212442B19S1B11L14	24	1		sIGQGDy.23232B19S1B12L12	21	1
sNLAGy.1542B19S1B21L11	24	1		sRFMGGYq.521431B19S1B15L12	9	1		sEGQATVy.232442B19S1B12L13	33	1		sIEGGSGy.122444B19S1B21L14	24	1		sKDELGGn.121112B19S1B21L12	21	1
sRLGs.624B19S1B15L11	24	1		sFRTSGSy.241645B19S1B21L14	9	1		sFGANs.2422B19S1B21L13	33	1		sMSRQYs.14421B19S1B15L14	24	1		sPTGPTy.43322B19S1B27L12	21	1
sSLIPGLMn.6134361B19S1B11L14	24	1		sGDDn.411B19S1B14L11	9	1		sFGSRn.1456B19S1B11L12	33	1		sPPTSGFIy.1416412B19S1B27L14	24	1		sRRDRy.2425B19S1B21L12	21	1
sLVTAPADn.4242342B19S1B21L14	24	1		sRGGLy.6233B19S1B12L10	9	1		sFLAGp.2234B19S1B15L10	33	1		sSLSRQSPn.6323261B19S1B12L14	24	1		sSAPEVMGg.6222413B19S1B12L12	21	1
sMAGy.124B19S1B21L11	24	1		sRGPRFs.63422B19S1B13L13	9	1		sGGTSVy.44142B19S1B21L13	33	1		iRFGTSGHn.6141622B19S1B21L15	24	1		sSIRDPy.22422B19S1B27L12	21	1
sMFQGDy.11242B19S1B27L12	24	1		aTNGPs.3231B19S1B15L11	9	1		sGLAGPs.35433B19S1B27L13	33	1		sTTGAGTGDn.24424342B19S1B21L15	24	1		sSQLAs.2234B19S1B27L12	21	1
sMGPASGHTy.14421122B19S1B21L16	24	1		sGSPGd.2423B19S1B23L11	9	1		sIFSQGe.11421B19S1B11L11	33	1		iEGSRGFRPDe.213641442B19S1B11L16	24	1		sSRDRLy.64253B19S1B27L12	21	1
sLMGt.112B19S1B11L09	24	1		aSTGTGs.62434B19S1B21L12	9	1		sIGGAGt.14233B19S1B11L12	33	1		iGGGTFAn.422324B19S1B22L16	24	1		sTVGQAg.21322B19S1B22L12	21	1
sMSWRt.1112B19S1B11L11	24	1		sHRGQDRe.144123B19S1B27L12	9	1		sIPVGIGe.123434B19S1B14L13	33	1		sLPPGTGGRGt.423434232B19S1B11L16	24	1		sTVSs.225B19S1B21L12	21	1
sMTAAy.1422B19S1B12L11	24	1		sIATTGGy.244342B19S1B12L13	9	1		sISRn.132B19S1B11L11	33	1		sIHRVSTGSMn.226334461B19S1B11L17	24	1		sSRSs.666B19S1B21L12	21	1
sMYDSs.1125B19S1B27L12	24	1		sIDDGYDVYDg.212322121B19S1B12L15	9	1		sMGLn.126B19S1B11L11	33	1		sWTLn.122B19S1B11L11	23	3		aTNDRDs.21262B19S1B16L13	21	1
sNSGTELy.224324B19S1B21L14	24	1		iDERTPRn.224146B19S1B21L14	9	1		sMSVn.144B19S1B11L11	33	1		sSYRGLPy.626432B19S1B27L12	23	3		iDRQGRDe.232321B19S1B21L13	21	1
sAPFFDRDHg.42112511B19S1B12L13	24	1		sIDWTLLn.111235B19S1B21L13	9	1		sMVGRGy.13422B19S1B12L12	33	1		sWRAGq.1611B19S1B15L11	23	2		iGTAAy.2232B19S1B21L13	21	1
sKPGNn.1341B19S1B21L10	24	1		sIERETHn.124222B19S1B21L13	9	1		sNPPYAy.12112B19S1B27L12	33	1		sILGSs.2516B19S1B21L13	23	2		sATGWFn.43411B19S1B15L13	21	1
sSPGQGLVs.6222452B19S1B21L15	24	1		sIEVPTAREDq.224434121B19S1B15L16	9	1		sPDGRn.2211B19S1B12L12	33	1		sWTVn.142B19S1B11L11	23	2		sGPGQGy.34323B19S1B21L13	21	1
sPGVn.342B19S1B21L10	24	1		iGARTy.4441B19S1B12L12	9	1		sPRTHPDt.462142B19S1B11L13	33	1		sIAGGPy.14342B19S1B21L12	23	2		sGRLAGGt.335442B19S1B23L13	21	1
aTHPPGLAAt.22343544B19S1B22L14	24	1		iGGt.12B19S1B11L10	9	1		sPRTVVDe.143331B19S1B14L13	33	1		aTAWIs.2112B19S1B26L12	23	2		sIQDSYt.22252B19S1B22L13	21	1
sPTGn.434B19S1B15L11	24	1		sTIGQGSn.213243B19S1B15L13	9	1		sPWGGAIy.413412B19S1B27L13	33	1		sIQWGKe.12131B19S1B25L12	23	2		sIYPGMn.12321B19S1B11L13	21	1
sPWIn.412B19S1B21L10	24	1		sIGQn.132B19S1B12L11	9	1		sQVGAEe.24432B19S1B25L12	33	1		sPGQGs.4321B19S1B27L12	23	2		sPGQGAGy.132412B19S1B27L13	21	1
sKQGLVSGn.2244322B19S1B21L13	24	1		sIGTGEWn.244411B19S1B16L14	9	1		sSTGIs.3342B19S1B27L12	33	1		sGGLAEGn.245422B19S1B21L13	23	2		sRIREMn.52611B19S1B11L13	21	1
sRQVs.214B19S1B26L12	24	1		sIGTRNt.24152B19S1B23L13	9	1		sSTSGSFDe.4164522B19S1B27L13	33	1		sIHRDRGHt.1142612B19S1B11L14	23	2		sSLRTSt.54415B19S1B23L13	21	1
aRGQy.632B19S1B27L08	24	1		sIGTSGn.14163B19S1B22L14	9	1		sSVGTAKd.544311B19S1B23L13	33	1		sLPWEGEDk.4212412B19S1B24L15	23	2		sSPDTGIt.641342B19S1B23L13	21	1
sRDSYRq.32224B19S1B21L10	24	1		iGWGGn.3124B19S1B21L12	9	1		sTSTGVGn.243442B19S1B15L14	33	1		sKDSGSTNKVLn.1141241126B19S1B11L17	23	2		sSRSNWREHe.63421422B19S1B27L13	21	1
sRHTWTe.62312B19S1B27L11	24	1		iIAGNRDe.343141B19S1B21L13	9	1		sVPGQGs.14322B19S1B27L13	33	1		iAQPAGRELVYe.2132142231B19S1B21L17	23	2		sTPLAGGd.245433B19S1B23L13	21	1
sSGRFGe.53321B19S1B11L11	24	1		iKWREVt.11422B19S1B23L14	9	1		sVTGTGNPLRSt.3243422464B19S1B23L18	33	1		iRSt.66B19S1B22L11	23	1		iNRGVGLy.254114B19S1B27L14	21	1
sSSPMGYy.622142B19S1B21L13	24	1		iLAGIn.5442B19S1B21L12	9	1		iGEGARMWEp.42436112B19S1B15L15	33	1		aSLDRGGy.611342B19S1B12L11	23	1		sIFLDDYn.215122B19S1B15L14	21	1
sSSRTGGy.334343B19S1B27L13	24	1		sILLTSGIy.1221641B19S1B21L15	9	1		iGLn.36B19S1B11L11	33	1		aSRTEFAGe.6432122B19S1B27L11	23	1		sIGAGGAGDg.11342211B19S1B12L14	21	1
aSSs.66B19S1B21L09	24	1		sILPGt.2434B19S1B11L11	9	1		iGPSGLRVe.2162141B19S1B21L14	33	1		iAGGNe.3422B19S1B27L11	23	1		sMKAGGPq.124331B19S1B25L14	21	1
sISYRGEp.142642B19S1B15L11	24	1		sILQGESn.212414B19S1B14L14	9	1		iGSALd.2332B19S1B23L12	33	1		iALPe.234B19S1B25L11	23	1		sPRRQGGVe.2232334B19S1B25L14	21	1
sTGIMe.3331B19S1B22L10	24	1		sIMGLAGVGLGn.1135433352B19S1B21L17	9	1		iGTPd.433B19S1B23L11	33	1		iGLAGe.1541B19S1B27L11	23	1		sRDADRAy.614262B19S1B16L14	21	1
sTILAGEGe.1254321B19S1B21L13	24	1		sIPGGSFLe.2434512B19S1B25L14	9	1		iQGMn.241B19S1B11L12	33	1		iGSy.44B19S1B21L11	23	1		sRLNSRSHn.6523652B19S1B15L14	21	1
sTSDRVRy.242646B19S1B23L10	24	1		sIPLSYe.12321B19S1B21L11	9	1		iRLq.66B19S1B25L11	33	1		sAGTAy.2432B19S1B27L11	23	1		sRRFEGSs.621226B19S1B21L14	21	1
sTTSGSLDe.3164622B19S1B27L13	24	1		iRAGVPGe.343122B19S1B27L13	9	1		sKGSt.244B19S1B11L09	32	2		sIDRs.225B19S1B27L11	23	1		sRTAGLAGGPEq.6423543421B19S1B21L14	21	1
sSVDGn.6424B19S1B15L11	24	1		sIRGVGe.26222B19S1B22L11	9	1		sNEGLLGe.121131B19S1B21L11	32	2		sIGQGSMDf.2224311B19S1B11L11	23	1		sLRSAIs.44233B19S1B15L14	21	1
sSPLSGRSGe.62364642B19S1B27L13	23	4		sISGAt.1342B19S1B11L11	9	1		sIRSs.242B19S1B27L11	32	2		sISs.21B19S1B15L11	23	1		sSRPAGGIs.6234432B19S1B26L16	21	1
sGWAELGHt.1132422B19S1B23L14	23	4		sIs.1B19S1B23L10	9	1		aSVGRRGa.644433B19S1B11L09	32	1		sKTPSt.1316B19S1B11L11	23	1		sPGn.23B19S1B24L09	21	1
aSEEGSYPPSn.622322246B19S1B21L14	23	3		iTGESPe.34141B19S1B11L12	9	1		aSYRGPt.62632B19S1B11L10	32	1		sMEYLy.1224B19S1B27L11	23	1		iILAs.154B19S1B23L13	20	4
sGGVFy.1312B19S1B27L11	23	3		sITGNs.2142B19S1B21L13	9	1		aYGSAg.2352B19S1B22L09	32	1		sMGs.12B19S1B13L11	23	1		sMPAPAGn.144432B19S1B14L14	20	4
iEGLMDt.22512B19S1B11L13	23	3		sITSGSy.11645B19S1B27L12	9	1		sNLRQGDt.234242B19S1B11L12	32	1		sMRNTy.1422B19S1B27L11	23	1		sSQRSt.6162B19S1B22L11	20	3
sIGLAVe.23542B19S1B27L11	23	3		iVARGYq.22642B19S1B25L14	9	1		sRLIRTGHs.6624342B19S1B26L16	32	1		sNSLAn.1222B19S1B21L11	23	1		sLRDRTy.44262B19S1B27L12	20	3
sIRSs.145B19S1B27L11	23	3		iVGQGTy.43212B19S1B21L14	9	1		sSPGVGTIy.6113423B19S1B27L13	32	1		sRAGGTy.63442B19S1B27L11	23	1		aSRLDRTAn.6562434B19S1B15L13	20	3
sSDFFGTEAy.62124324B19S1B27L11	23	2		sIVVFn.1322B19S1B11L12	9	1		sSPHRSe.62255B19S1B11L10	32	1		sRWTGn.5134B19S1B11L11	23	1		sDWDRETe.212623B19S1B25L13	20	3
iDPGTVSy.224326B19S1B21L15	23	2		sTIWGDRGMn.21142631B19S1B11L15	9	1		sSPTGDQTy.6244222B19S1B27L13	32	1		sRSg.52B19S1B22L08	23	1		iQGSt.236B19S1B11L11	20	2
iDPPGVt.14343B19S1B22L14	23	2		iWGn.14B19S1B11L11	9	1		sSRSGESs.616426B19S1B27L13	32	1		iGGEEf.2422B19S1B21L09	23	1		sREGGTe.51421B19S1B21L10	20	2
sIGGFq.2441B19S1B15L11	23	2		sIWLAn.2134B19S1B11L12	9	1		sTRDRGFLDq.24221221B19S1B15L14	32	1		sMGn.14B19S1B21L09	23	1		sRPADg.4321B19S1B12L10	20	2
sIGTSGSd.241646B19S1B23L13	23	2		sIYGEGt.21424B19S1B11L12	9	1		sTTNRGLVk.2226263B19S1B14L12	32	1		sSWGHg.3141B19S1B12L09	23	1		sPRQGKe.13211B19S1B25L12	20	2
sIKLGPy.22532B19S1B27L12	23	2		sRKEFLn.52112B19S1B11L12	9	1		sARDSLn.24261B19S1B14L13	32	1		sNSLn.156B19S1B11L10	23	1		sPRQGn.1322B19S1B14L12	20	2
sIRGSg.1432B19S1B13L12	23	2		sLFVLRe.32145B19S1B11L11	9	1		sFFGYg.2211B19S1B26L13	32	1		sSSGLn.6614B19S1B21L10	23	1		sTGPRDn.43262B19S1B15L12	20	2
iRSt.34B19S1B22L11	23	2		aRDLGGTSGGSPTDPDy.522341633632232B19S1B27L20	9	1		sIALn.113B19S1B12L11	32	1		sTPYt.242B19S1B22L10	23	1		sTLGLn.2342B19S1B11L12	20	2
iRSTDDe.62411B19S1B21L12	23	2		sILHGAYGEt.21232111B19S1B11L14	9	1		sIAVs.142B19S1B21L12	32	1		iDHGs.124B19S1B27L12	23	1		iGGGGn.2342B19S1B12L13	20	2
aSNKGIt.61242B19S1B23L11	23	2		sSLQGPLDg.6524241B19S1B12L12	9	1		sIPRRAg.24561B19S1B26L14	32	1		iEAAy.242B19S1B21L12	23	1		sARTGVLt.343416B19S1B23L13	20	2
sTPFGGAy.241322B19S1B21L13	23	2		sWLSVGRt.163336B19S1B11L12	9	1		sISGEt.1641B19S1B23L12	32	1		iGSs.42B19S1B21L12	23	1		sGVGDPn.24414B19S1B22L13	20	2
sSGRLy.4341B19S1B27L11	23	2		sSLTGALn.663442B19S1B11L13	9	1		sITGIVn.23423B19S1B11L13	32	1		iVGGAn.2342B19S1B21L12	23	1		sRGQDLGe.532264B19S1B25L13	20	2
sTSTGNy.24342B19S1B21L12	23	2		sSLTTSGIGLGe.6423642161B19S1B21L15	9	1		sLPHVGRAGn.12124611B19S1B21L15	32	1		sFGQAn.2324B19S1B11L12	23	1		sRQDRGs.62262B19S1B15L13	20	2
sTLTGn.2434B19S1B11L12	23	2		sMAVWn.1441B19S1B22L13	9	1		sLSAGLy.63446B19S1B27L12	32	1		sGFESWy.42111B19S1B12L12	23	1		aSHDRSGTKEQq.6213242112B19S1B21L13	20	2
sTRGNPy.22422B19S1B27L12	23	2		sMGGQGt.14422B19S1B11L12	9	1		sLSSVt.3532B19S1B23L12	32	1		sIASSs.2441B19S1B27L12	23	1		sSPGLVDRNy.64461132B19S1B27L14	20	2
sTRQGt.4523B19S1B11L11	23	2		sMGGTGn.13414B19S1B11L13	9	1		sMAGGPYg.143442B19S1B22L13	32	1		sIFGPn.1244B19S1B11L12	23	1		sSEFGSTFTs.52143122B19S1B26L18	20	2
sTVERSy.21266B19S1B12L12	23	2		sMGSEGGq.114221B19S1B15L13	9	1		sMEVSGt.12241B19S1B11L12	32	1		sIGGQQy.13321B19S1B27L12	23	1		sIRSt.226B19S1B22L11	20	1
aTTAGn.2234B19S1B21L09	23	1		sMLREIFn.124222B19S1B21L13	9	1		sMEWPRPLGKe.111453632B19S1B14L16	32	1		sISDSs.1422B19S1B27L12	23	1		aTEDKFs.31212B19S1B27L11	20	1
sKAGTGs.22433B19S1B27L12	23	1		sMRe.14B19S1B25L09	9	1		sMFSGRGPn.1132622B19S1B15L15	32	1		sIYGINn.22412B19S1B21L12	23	1		iPENn.222B19S1B21L11	20	1
aTRAGTNs.222412B19S1B27L12	23	1		sRMTSGTy.611634B19S1B21L13	9	1		sMGSGSe.12645B19S1B21L11	32	1		sKADAy.1412B19S1B21L12	23	1		sGRGEy.3431B19S1B21L11	20	1
sFGTt.142B19S1B11L10	23	1		sTMVADLGHs.21121211B19S1B16L14	9	1		sMGSSGt.11512B19S1B23L13	32	1		sLQGPGn.12434B19S1B21L12	23	1		sIFGWDe.21412B19S1B27L11	20	1
aSLGTVLy.244314B19S1B12L11	23	1		sMVNRGRGNy.11264342B19S1B27L15	9	1		sMGWDGn.11122B19S1B21L12	32	1		sMFITYq.12111B19S1B15L12	23	1		sSTGGVy.62432B19S1B27L11	20	1
iAGVs.344B19S1B23L13	23	1		sNEGSRt.12116B19S1B23L13	9	1		sMSYs.152B19S1B21L12	32	1		sMRAEn.1621B19S1B15L12	23	1		sSYGVNn.61412B19S1B21L11	20	1
iALARNn.45432B19S1B21L13	23	1		sRPDLRGVe.1326521B19S1B11L12	9	1		sMTPn.133B19S1B15L11	32	1		sSEQGTy.61242B19S1B21L12	23	1		sTHGGWt.12341B19S1B11L11	20	1
sIALAGVn.245432B19S1B21L13	23	1		sTPENt.1212B19S1B23L11	9	1		sRTGGt.4332B19S1B23L12	32	1		sTSGQAy.44322B19S1B12L12	23	1		sTTGTGRe.134442B19S1B27L11	20	1
iAVGNn.1442B19S1B15L13	23	1		sPGLAGIe.435432B19S1B27L12	9	1		sSGTGARe.243232B19S1B27L12	32	1		iDLSs.133B19S1B21L13	23	1		sAGTy.444B19S1B27L10	20	1
iAVSs.246B19S1B21L13	23	1		sSPGLAAn.443542B19S1B21L12	9	1		sTHPGPn.21433B19S1B14L13	32	1		iGQDDs.4212B19S1B27L13	23	1		sIARHe.1421B19S1B21L10	20	1
iETWTGLy.211323B19S1B21L15	23	1		sPGLn.216B19S1B11L11	9	1		sTLQGALTy.2124222B19S1B27L14	32	1		iGTSVNn.41622B19S1B21L13	23	1		sPRGSe.2631B19S1B11L10	20	1
sIGLVSe.14421B19S1B11L11	23	1		sKPGQGn.24323B19S1B15L12	9	1		sTQVn.222B19S1B15L11	32	1		iLRVAGEe.334241B19S1B21L13	23	1		sSGRPy.6252B19S1B27L10	20	1
sIIVSq.2235B19S1B15L11	23	1		sSPGTGn.62434B19S1B14L12	9	1		sTRTGSt.46332B19S1B22L13	32	1		iTGGIy.3432B19S1B21L13	23	1		sTAGGLEf.143431B19S1B21L10	20	1
sILGFe.1131B19S1B21L10	23	1		sPGYGDy.32232B19S1B27L12	9	1		sTTs.11B19S1B23L11	32	1		sIGQAGTy.232322B19S1B27L13	23	1		sTASGVg.13411B19S1B12L10	20	1
sILSGREs.266462B19S1B23L15	23	1		sPLSRDHt.142422B19S1B22L14	9	1		iEQYs.121B19S1B15L13	32	1		sILSTSLn.144155B19S1B21L13	23	1		iGRGYq.2511B19S1B15L12	20	1
sISEWAEn.232131B19S1B24L13	23	1		sRPNMn.2411B19S1B11L11	9	1		iGSt.46B19S1B11L10	32	1		sIRQGRPg.232462B19S1B22L13	23	1		sDQRDq.2242B19S1B25L12	20	1
iSGNGy.6412B19S1B21L13	23	1		sPPSWDe.12411B19S1B21L11	9	1		iHGGPg.2342B19S1B22L12	32	1		sISSTs.2241B19S1B13L13	23	1		sKQKGGANe.1114231B19S1B11L12	20	1
iTGEs.331B19S1B27L12	23	1		sPPTn.242B19S1B15L11	9	1		iKWTAVy.21331B19S1B21L14	32	1		sIWTAn.1144B19S1B22L13	23	1		sLRELDn.44262B19S1B21L12	20	1
sIVDRLRy.232642B19S1B21L14	23	1		sPRRDTHt.124222B19S1B23L14	9	1		iLAPEGPf.212131B19S1B11L11	32	1		sLTGIs.1342B19S1B21L13	23	1		sMGGIYt.14412B19S1B11L12	20	1
iVPSq.225B19S1B15L11	23	1		sPRVEAVt.221214B19S1B11L13	9	1		sSRGIGVn.664341B19S1B21L13	31	3		sMDPGVDt.124442B19S1B11L13	23	1		sPGRGFn.43222B19S1B21L12	20	1
iVRQNWk.14211B19S1B24L14	23	1		sRPWDRGPn.5112642B19S1B21L13	9	1		iKGGRVt.11262B19S1B11L13	31	3		sMGTGGs.13342B19S1B27L13	23	1		sRAFVGPy.541412B19S1B27L12	20	1
sRLAEn.6142B19S1B21L10	23	1		aIRQGPVDy.2324212B19S1B12L10	9	1		iLGGHe.6331B19S1B21L11	31	3		sMGVKTn.11122B19S1B15L13	23	1		sRKQGDy.61241B19S1B21L12	20	1
sKLEAGQSn.1224324B19S1B15L14	23	1		sSQGWVAe.621131B19S1B11L11	9	1		sIGSy.246B19S1B12L10	31	2		sNPPLs.2123B19S1B21L13	23	1		sTWTGPn.21342B19S1B15L12	20	1
sLGQLa.2325B19S1B24L13	23	1		sQRs.23B19S1B23L11	9	1		aPAGLn.4336B19S1B16L10	31	1		sPALGDn.22632B19S1B12L13	23	1		aSKLAGGAy.6223212B19S1B21L13	20	1
sLQAPGLNg.3223412B19S1B12L13	23	1		sQSGRAGe.154622B19S1B27L12	9	1		aSLADt.6532B19S1B23L10	31	1		sRQVPWDy.323412B19S1B12L13	23	1		iAGTSIn.14151B19S1B21L13	20	1
sTLWSGMVn.2514414B19S1B21L13	23	1		sTRDSAINe.2422112B19S1B21L12	9	1		aSSMDGSy.621246B19S1B21L12	31	1		sRRDGTSVRt.55242216B19S1B25L13	23	1		iDGLAGn.13543B19S1B21L13	20	1
sMFGTGGRIe.12434312B19S1B27L14	23	1		sRDs.41B19S1B23L11	9	1		sESRNIGAt.2642142B19S1B11L13	31	1		sSDPLSs.12256B19S1B27L13	23	1		iGGDs.441B19S1B23L13	20	1
sMGLAGy.13543B19S1B27L12	23	1		sRDWGGDn.111142B19S1B21L13	9	1		sIGPGFGAe.3444241B19S1B11L12	31	1		sSMVRDATy.6146132B19S1B27L13	23	1		iTGLASAe.435112B19S1B27L13	20	1
sMLAGAGy.154412B19S1B12L13	23	1		sMRGAKSTk.1532122B19S1B24L14	9	1		sIPTSGLt.241642B19S1B22L13	31	1		sSSGTPy.16312B19S1B21L13	23	1		sAGLLGTy.433312B19S1B27L13	20	1
sMRPKn.1622B19S1B11L12	23	1		aSGRLGy.62454B19S1B27L10	9	1		sLGLGDDn.235322B19S1B21L12	31	1		sSVSGTGVSe.61243446B19S1B27L13	23	1		sGFYGLs.42234B19S1B27L13	20	1
sMSGNn.1632B19S1B21L11	23	1		aSTRQGGt.623214B19S1B22L12	9	1		sNPGVGg.13412B19S1B12L10	31	1		sTLGTs.1444B19S1B21L13	23	1		sIFGQGVn.114243B19S1B21L13	20	1
sNDNGTp.22243B19S1B16L11	23	1		sRRQn.661B19S1B22L11	9	1		sRNGDn.5142B19S1B21L10	31	1		sTRGGTRRt.3544342B19S1B11L13	23	1		sIGDYRDn.241162B19S1B21L13	20	1
sPAGYt.3442B19S1B11L11	23	1		sRRETy.6422B19S1B21L12	9	1		sRVQGLLn.532454B19S1B15L13	31	1		sARTTRLn.462236B19S1B11L14	23	1		sIGFLs.2416B19S1B15L13	20	1
sSPDGREg.622431B19S1B12L11	23	1		sSRTQGIDe.6532422B19S1B27L12	9	1		sSGGPy.6422B19S1B21L11	31	1		sISAWREVn.2231422B19S1B21L14	23	1		sIGSGSs.14336B19S1B27L13	20	1
sPIAGVVHn.2343422B19S1B21L14	23	1		sSAKf.432B19S1B21L07	9	1		sSKATSGPs.6131621B19S1B21L15	31	1		sSNGLAAq.223512B19S1B25L14	23	1		sIVPGKSy.223416B19S1B27L13	20	1
sPQETSGRTy.22216454B19S1B23L12	23	1		sRSDRFg.54261B19S1B12L10	9	1		sSPLAGHt.615432B19S1B23L13	31	1		sTRLGPn.45524B19S1B22L14	23	1		sKSGTSs.12416B19S1B21L13	20	1
sTPSGAy.21532B19S1B21L12	23	1		sSFGTGGAe.4143412B19S1B27L13	9	1		sTGGWt.2431B19S1B23L11	31	1		sVNSGRESn.3164522B19S1B21L14	23	1		sRADRAs.64264B19S1B15L13	20	1
sPSMn.421B19S1B11L11	23	1		sISGAt.2442B19S1B11L10	9	1		sYPRDSESWp.12425211B19S1B15L13	31	1		sVTSGSs.11646B19S1B21L14	23	1		sRVEGDYWn.6323221B19S1B21L13	20	1
sPTAGTSKn.2224312B19S1B24L14	23	1		aSGSGGFDq.6134221B19S1B15L12	9	1		sAGLn.245B19S1B11L11	31	1		sWGRDWLSDe.14421621B19S1B21L14	23	1		sSSGGASHe.5644232B19S1B27L13	20	1
sPTRFPLDe.1152121B19S1B21L13	23	1		sSGRKn.6451B19S1B21L11	9	1		sEGVGy.1432B19S1B27L11	31	1		iDPAGSs.14436B19S1B21L15	23	1		sTGQGDVYe.4321121B19S1B21L13	20	1
sTQGLPe.22234B19S1B21L10	23	1		sSGTGKy.24322B19S1B27L12	9	1		sEHNGPGn.212344B19S1B21L13	31	1		sISGGESs.164426B19S1B21L15	23	1		sWGILn.1313B19S1B22L13	20	1
sQGSs.246B19S1B21L12	23	1		sSSGKTTy.563142B19S1B21L14	9	1		sIGGTs.2241B19S1B23L13	31	1		iAGFNDLFNn.44221612B19S1B21L16	23	1		sSTPGQGAn.6223224B19S1B11L14	20	1
sRDe.61B19S1B21L08	23	1		sSSRDSTy.524262B19S1B21L14	9	1		sIIGTSy.22416B19S1B21L13	31	1		iVLPGQGMEn.24132311B19S1B24L16	23	1		iMKLKGMn.111211B19S1B11L15	20	1
sRGLVPy.63512B19S1B27L12	23	1		sTGLHn.4342B19S1B21L11	9	1		sIRVFIs.13122B19S1B26L15	31	1		sIRQGESs.142126B19S1B26L16	23	1		sGAGTGTFGVy.124342234B19S1B27L15	20	1
sSRMWGDy.611142B19S1B12L12	23	1		sTGTSVYy.341612B19S1B27L13	9	1		sISLTy.2244B19S1B12L11	31	1		sIWFTSAGTTLe.1123442334B19S1B27L16	23	1		sRPGTGPPEAt.524342112B19S1B11L15	20	1
sTRTSGNGe.1616423B19S1B25L13	23	1		sTGTVNe.14322B19S1B27L11	9	1		sIYQGYq.11211B19S1B15L12	31	1		sNPTKGPIs.2242422B19S1B21L16	23	1		sTPGHSSs.232236B19S1B16L15	20	1
sTSGQHg.24322B19S1B22L11	23	1		sTLGPt.2642B19S1B11L11	9	1		sKGERSVSFn.21266232B19S1B21L15	31	1		iVDYt.112B19S1B23L12	22	3		sRQKGLEVLAf.512451112B19S1B21L16	20	1
sMSKLDSs.161225B19S1B15L14	23	1		sTTSGRLt.316464B19S1B22L14	9	1		sLPDDn.2112B19S1B21L11	31	1		iDGPETSGy.2442243B19S1B12L15	22	3		iDLFGTSGSLy.151416454B19S1B21L18	20	1
sTAAGLAGGHe.244354341B19S1B21L15	23	1		sSTYSVd.63161B19S1B23L11	9	1		sMIPERDe.123141B19S1B21L12	31	1		sWTVn.143B19S1B12L11	22	2		aTKDGe.2221B19S1B11L08	20	1
sTTEEGDy.342241B19S1B21L13	23	1		sSVAGGGIt.6241432B19S1B11L13	9	1		sNTADe.2331B19S1B21L10	31	1		sYTMn.121B19S1B11L11	22	2		sGKGe.421B19S1B11L08	20	1
sTGAt.442B19S1B11L10	23	1		sVGTGy.1432B19S1B12L11	9	1		sPGHITt.43232B19S1B11L12	31	1		sIGQGy.2322B19S1B27L11	22	2		sTLDe.261B19S1B21L09	20	1
sTLAGSLy.214464B19S1B21L14	23	1		aTTVTGDWn.1444411B19S1B21L12	9	1		sPLGLAGIFe.26354431B19S1B21L14	31	1		sISRSSg.12611B19S1B12L11	22	2		sNPGQGAGe.2432442B19S1B27L12	19	5
sTLPRe.2444B19S1B21L10	23	1		sVTGSn.4344B19S1B15L12	9	1		sPNGy.223B19S1B27L10	31	1		sIPGPy.1442B19S1B27L11	22	2		sIPn.14B19S1B22L10	19	4
sVSWTSGRAFRs.2411646214B19S1B21L19	23	1		sWATLLy.11232B19S1B21L13	9	1		sPPGRGn.12444B19S1B11L13	31	1		sSGTp.241B19S1B15L09	22	2		sSFGTSGSn.6241646B19S1B21L13	19	4
sVVVGQRy.322312B19S1B27L13	23	1		sWDSQGGn.125122B19S1B15L14	9	1		sTDRGQg.22632B19S1B12L11	31	1		sGYRDRe.42425B19S1B11L10	22	2		aSSFGSy.61246B19S1B12L10	19	3
sSWGn.114B19S1B21L09	23	1		sYGPAn.2224B19S1B11L12	9	1		sTGAe.244B19S1B25L10	31	1		sHLGHDq.16411B19S1B15L12	22	2		iVGSGVf.42644B19S1B21L10	19	3
sQWGQGPn.213232B19S1B21L12	23	1		sYGTGRy.14323B19S1B27L12	9	1		sTGGLALd.443542B19S1B23L13	31	1		sGLGTAs.24433B19S1B27L12	22	2		sILGQy.1432B19S1B21L12	19	3
sPFSLGGNe.4164342B19S1B27L12	22	4		sYGTPGa.14243B19S1B11L10	9	1		sTLGGMEd.112411B19S1B23L13	31	1		sKVKGWn.23221B19S1B15L12	22	2		iDSTGGANy.1234242B19S1B21L16	19	3
sRGSQDy.62422B19S1B12L11	22	3		sSSNFy.6512B19S1B27L10	8	5		sTQGTSGVSg.32416422B19S1B22L15	31	1		sPVTn.234B19S1B22L12	22	2		iTPSTe.4162B19S1B27L11	19	2
iAWDg.211B19S1B12L10	22	3		sRTWDNYGt.6212221B19S1B11L13	8	5		sTVGLVKr.213512B19S1B21L11	31	1		sSFFTGGn.622342B19S1B15L13	22	2		sRDVn.224B19S1B11L11	19	2
iDGSt.246B19S1B11L11	22	3		sWTLn.116B19S1B11L11	8	5		sVTGRn.4346B19S1B21L11	31	1		sSHLGTGSg.1244341B19S1B12L13	22	2		sRRDGTGe.642434B19S1B11L11	19	2
iDRGTs.1442B19S1B27L13	22	3		sGTGPs.2344B19S1B15L12	8	4		iDLGQKe.15421B19S1B25L13	31	1		aSRDRAEy.642442B19S1B27L11	22	1		sTSMy.221B19S1B21L11	19	2
sKFSSLTSGn.11441363B19S1B12L16	22	3		iERQLLt.14114B19S1B22L14	8	3		iDRGn.151B19S1B11L12	31	1		aPTGTPNy.224132B19S1B27L11	22	1		sWIGDy.1342B19S1B27L11	19	2
sMGQTy.1422B19S1B27L11	22	3		sIGGSn.1316B19S1B21L11	8	3		iEAe.21B19S1B11L09	31	1		aRPWRGs.64162B19S1B27L11	22	1		sWTVt.132B19S1B23L11	19	2
sNQLYs.2252B19S1B21L13	22	3		sKYLLn.1265B19S1B11L12	8	3		iEGDYs.1211B19S1B15L14	31	1		iQGn.24B19S1B12L11	22	1		aTRTGRn.26312B19S1B21L10	19	2
sRTSGAPt.416424B19S1B23L14	22	3		aTADTTFt.142422B19S1B11L11	8	2		iGAn.44B19S1B11L11	31	1		sAGLTy.4162B19S1B27L11	22	1		sSPGGt.6222B19S1B11L10	19	2
sSHLAVAs.215411B19S1B23L15	22	3		sFRSGq.2662B19S1B15L11	8	2		iGAPy.412B19S1B21L12	31	1		sAGTDy.2432B19S1B12L11	22	1		aISSSGGt.231642B19S1B23L12	19	2
sDSGy.164B19S1B21L11	22	2		iDGAGGAGn.1324242B19S1B15L16	8	2		iGGQSe.3325B19S1B11L11	31	1		sDQGAq.2242B19S1B15L11	22	1		sIGQGVn.23243B19S1B21L12	19	2
iDIGGe.1342B19S1B27L11	22	2		sIGPLt.2224B19S1B11L11	8	2		iTSGy.163B19S1B21L12	31	1		sGRDRy.2426B19S1B27L11	22	1		sPGQSs.4326B19S1B27L12	19	2
iGDGn.424B19S1B11L12	22	2		sLFPPDRGDGg.422426311B19S1B12L15	8	2		iVLVMn.3241B19S1B21L12	31	1		sIGGWDe.14211B19S1B21L11	22	1		iDLGTAy.13432B19S1B27L13	19	2
iRGRLn.3346B19S1B11L13	22	2		sMGTGLTy.143422B19S1B27L13	8	2		sMVSGVAd.136443B19S1B23L12	30	2		sIGMn.221B19S1B11L11	22	1		iRGGAn.2414B19S1B11L13	19	2
sMGGYLt.13224B19S1B11L12	22	2		sTPAWTGGs.2241434B19S1B21L15	8	2		sSTGEGTTRCf.134214321B19S1B15L11	30	2		sIPYt.222B19S1B22L11	22	1		sRLDRSs.66265B19S1B15L13	19	2
aSLPLAGSADe.633543621B19S1B21L13	22	2		sESWDRGAEDg.161261111B19S1B12L14	8	2		sTSVRAGVIe.22244331B19S1B21L13	30	2		sITGNn.1232B19S1B21L11	22	1		sSPDLYGn.642424B19S1B14L13	19	2
aTGQGEYt.232421B19S1B23L12	22	2		aSRTSGEy.631642B19S1B21L12	8	2		aTMLDGq.21213B19S1B15L10	30	1		sLPGQDg.14311B19S1B12L11	22	1		sTLDRSs.21256B19S1B21L13	19	2
sQWTVELTSg.21322136B19S1B22L15	22	2		sWGTGKLGe.1431252B19S1B27L13	8	2		sAGGy.244B19S1B12L09	30	1		sLQGRe.5114B19S1B25L11	22	1		aSRDLQGASn.64212434B19S1B11L14	19	2
sTRGIs.4541B19S1B15L12	22	2		aVMAGAe.11444B19S1B21L09	8	1		sKGg.12B19S1B22L08	30	1		sLQGSPe.52124B19S1B27L11	22	1		iTTGLQGt.444421B19S1B11L14	19	2
sRGn.44B19S1B11L10	22	2		sAGLGGt.23544B19S1B22L13	8	1		sKGLEAy.12612B19S1B21L12	30	1		sMLGLYe.12451B19S1B21L11	22	1		sSTPRTSGSAy.343616462B19S1B21L16	19	2
sTGSGs.2454B19S1B21L13	22	2		sRAPNQAGDk.52112342B19S1B24L15	8	1		sKPRGLAe.226451B19S1B14L12	30	1		sMWs.11B19S1B15L11	22	1		aAAATSs.24331B19S1B27L11	19	1
sTGt.22B19S1B22L10	22	2		sNDEFSGq.122224B19S1B25L13	8	1		sNGWSGRRPy.14132462B19S1B21L15	30	1		sPLGAGe.21444B19S1B21L11	22	1		aIMDSAGt.112542B19S1B11L11	19	1
aSRTSGRDn.6616411B19S1B21L12	22	2		aSRDGn.6423B19S1B16L10	8	1		sNLQGKISe.1124115B19S1B21L12	30	1		sSGQGn.4322B19S1B21L11	22	1		aSKGGERy.322412B19S1B12L11	19	1
sSTSGy.6163B19S1B21L11	22	2		sDLNn.142B19S1B21L10	8	1		sNVGPRSt.221446B19S1B11L12	30	1		sSLGIGn.64434B19S1B21L11	22	1		iAATy.212B19S1B27L11	19	1
sSVSLn.6266B19S1B11L11	22	2		sGDSPy.4242B19S1B21L11	8	1		sNVPGTy.21431B19S1B21L12	30	1		sSRTAy.6644B19S1B21L11	22	1		iIEy.22B19S1B21L11	19	1
sWGRs.146B19S1B27L11	22	2		sREIAGGt.613434B19S1B22L13	8	1		sTVGVAn.41434B19S1B11L12	30	1		sTWGn.313B19S1B11L11	22	1		iRTSDe.4412B19S1B27L11	19	1
sKWLYs.2131B19S1B15L12	22	2		sEVLIDTn.211122B19S1B11L14	8	1		sFt.2B19S1B23L09	30	1		aTGQAGe.23234B19S1B11L09	22	1		sAGRs.425B19S1B27L11	19	1
aSRAMGAe.662141B19S1B11L10	22	1		sNFQGTe.22234B19S1B25L11	8	1		sIDRGPy.22622B19S1B21L13	30	1		iGSe.11B19S1B11L09	22	1		sERDq.262B19S1B25L11	19	1
sVDEAVn.41214B19S1B11L12	22	1		sGDRTt.4252B19S1B23L12	8	1		sIGDRGRn.232622B19S1B15L14	30	1		sRFGGSl.52342B19S1B16L09	22	1		sFGEIg.1422B19S1B22L11	19	1
sRDGQGRYq.6232261B19S1B15L13	22	1		sRGLAGGVAg.63543412B19S1B22L14	8	1		sIISn.126B19S1B14L11	30	1		aTSKGPt.24242B19S1B11L10	22	1		sIRTRe.2615B19S1B25L11	19	1
aSQDHy.6221B19S1B27L09	22	1		sRGLAGRRt.5454342B19S1B22L14	8	1		sILEy.252B19S1B21L11	30	1		sADSy.426B19S1B27L10	22	1		sIWVDDe.11221B19S1B11L11	19	1
aSRDRDSSe.6426151B19S1B21L11	22	1		sRGQs.432B19S1B21L11	8	1		sIPPGAFPLYq.112412251B19S1B15L16	30	1		sARKSe.2616B19S1B27L10	22	1		sRGGTYt.63442B19S1B11L11	19	1
aTRGAt.2333B19S1B14L11	22	1		sRGQTy.6322B19S1B12L10	8	1		sIRRGHg.12611B19S1B12L11	30	1		sMSPt.132B19S1B11L10	22	1		sSEGPRNt.423241B19S1B23L11	19	1
sTGSALSe.143242B19S1B27L11	22	1		aTYGTEy.22431B19S1B21L11	8	1		sISs.26B19S1B26L12	30	1		sNRAs.151B19S1B27L10	22	1		sSLTRy.2643B19S1B21L11	19	1
aTTGTPQMn.1243311B19S1B11L13	22	1		sGTPDn.4321B19S1B16L12	8	1		sITDRARg.142641B19S1B12L12	30	1		sPGTGLa.24343B19S1B11L10	22	1		sSPLSRHKq.6325511B19S1B21L11	19	1
aSSGVGGs.663312B19S1B27L12	22	1		aTSGVVNAd.2344423B19S1B23L12	8	1		sITEGTRYGy.23242114B19S1B12L15	30	1		sPHTYe.2241B19S1B11L10	22	1		sSSLLy.4524B19S1B21L11	19	1
aTEHGy.2214B19S1B27L09	22	1		sTHGSAy.21162B19S1B21L12	8	1		sIVGDq.2242B19S1B15L09	30	1		sRGPSn.6211B19S1B21L10	22	1		sTPTGn.2434B19S1B21L11	19	1
sSHREVn.22624B19S1B22L13	22	1		sHGTLLn.24134B19S1B21L12	8	1		sIYIGTGKSg.12243416B19S1B12L14	30	1		iVSSAe.2153B19S1B25L12	22	1		aSGPPDn.42412B19S1B21L10	19	1
sHRGYn.2632B19S1B15L12	22	1		sHSGGe.2334B19S1B27L10	8	1		sLLAFy.5541B19S1B21L12	30	1		sIFLNn.1112B19S1B15L12	22	1		aSTGESg.63412B19S1B22L10	19	1
iAGGy.432B19S1B27L11	22	1		sIAAGq.2234B19S1B15L11	8	1		sLLSRAPGSn.11642442B19S1B21L15	30	1		sIWGGAVe.214244B19S1B11L12	22	1		sLMy.61B19S1B21L10	19	1
iALGAQDe.144422B19S1B27L13	22	1		iAFRLe.2135B19S1B11L11	8	1		sMGLy.146B19S1B21L11	30	1		sIWGs.212B19S1B21L12	22	1		sMSDq.141B19S1B15L10	19	1
iAVn.24B19S1B11L11	22	1		iAGTGLNg.443461B19S1B12L13	8	1		sMGQLAAp.132343B19S1B16L12	30	1		sKKQGYt.12232B19S1B22L12	22	1		sRWn.61B19S1B11L10	19	1
sIDRAGs.22621B19S1B16L12	22	1		iDGTGGYGn.1434112B19S1B21L15	8	1		sMGRDe.1211B19S1B21L10	30	1		sLGGQy.6342B19S1B21L12	22	1		aTRTARTIQg.24324311B19S1B12L12	19	1
iEVAVn.2432B19S1B11L13	22	1		iDLGLEe.16351B19S1B25L13	8	1		sRGSSg.5415B19S1B12L10	30	1		sMGQGn.1421B19S1B16L12	22	1		aTWTGYGt.213412B19S1B23L12	19	1
sIFGVHe.22421B19S1B21L11	22	1		iDLWHe.1411B19S1B21L11	8	1		sTGPTSGLy.2211614B19S1B21L15	30	1		sMLAGGDe.154421B19S1B21L12	22	1		iAQGSHe.22161B19S1B21L12	19	1
iGLSn.336B19S1B21L11	22	1		sIEAn.111B19S1B12L11	8	1		sTLQGSANWAg.252411211B19S1B13L17	30	1		sMWTGRNe.113442B19S1B27L12	22	1		iDQNGy.1113B19S1B27L12	19	1
iGQGKGn.32324B19S1B21L13	22	1		iEAPSDe.24222B19S1B27L12	8	1		sTTGTAn.32431B19S1B21L12	30	1		sPDRGPg.22642B19S1B22L12	22	1		iERFn.212B19S1B15L12	19	1
sIGQGWy.24231B19S1B21L13	22	1		iEGRLQRYe.2255261B19S1B21L14	8	1		sVTGGy.3342B19S1B12L11	30	1		sPHDGVy.31241B19S1B27L12	22	1		iVGTt.422B19S1B23L12	19	1
sIGRAEHn.136412B19S1B21L13	22	1		iEGSMn.2261B19S1B11L13	8	1		sWRLVy.1612B19S1B27L11	30	1		sPTTGAGg.233421B19S1B12L12	22	1		sAGTGWHe.443412B19S1B27L12	19	1
sIGTALs.12124B19S1B27L13	22	1		sIEGVt.1243B19S1B11L11	8	1		iAGMn.321B19S1B11L12	30	1		sRGGAAn.14412B19S1B21L12	22	1		sGWDRAy.21232B19S1B27L12	19	1
sILLGTVn.261434B19S1B11L14	22	1		sIFENy.2222B19S1B27L11	8	1		iDGTs.142B19S1B26L14	30	1		sRRTALGt.663213B19S1B11L12	22	1		sIAADAGe.143134B19S1B27L12	19	1
sILVDy.2542B19S1B27L11	22	1		iFLVSRVTg.1246141B19S1B26L17	8	1		iDPGLEt.14351B19S1B23L14	30	1		sSWTVn.2144B19S1B11L12	22	1		sIGQGTy.23242B19S1B27L12	19	1
iNLEt.121B19S1B22L12	22	1		sIFSGGKKTy.12644222B19S1B21L16	8	1		iDPYt.242B19S1B23L12	30	1		sTEMGGn.21134B19S1B12L12	22	1		sILGGPy.24342B19S1B27L12	19	1
sTIPGTSDe.2224162B19S1B27L12	22	1		iGALy.144B19S1B27L11	8	1		iGAAg.312B19S1B22L11	30	1		sTGELRt.41136B19S1B11L12	22	1		sILPGYq.22422B19S1B15L12	19	1
sIRAt.134B19S1B22L11	22	1		iGDSTy.1262B19S1B21L13	8	1		iISPSy.2215B19S1B21L13	30	1		sTPSWTTGe.2321341B19S1B21L12	22	1		sNRDFAd.24213B19S1B23L12	19	1
iRITs.632B19S1B13L13	22	1		iGGSSWn.21531B19S1B21L13	8	1		iNSMAVLSHe.12123331B19S1B21L15	30	1		sTSWGAIn.251442B19S1B21L12	22	1		sPGDSGn.14214B19S1B21L12	19	1
sIRSSy.2426B19S1B27L11	22	1		sIGGy.243B19S1B21L11	8	1		iRELLGa.41633B19S1B24L15	30	1		aTTMGGSTy.2414242B19S1B21L13	22	1		sPPIFGGe.221121B19S1B11L12	19	1
iRTRs.435B19S1B23L13	22	1		sIGITSRe.223264B19S1B21L12	8	1		sSPLGGAHn.6263441B19S1B21L13	29	2		aTTPGQGVn.3343243B19S1B15L13	22	1		sRDRDs.4261B19S1B15L12	19	1
sIRTSGAy.141633B19S1B27L13	22	1		sIGQg.132B19S1B13L11	8	1		sTLGGEn.24431B19S1B24L11	29	2		iARLGn.4424B19S1B11L13	22	1		sSPDSYn.61262B19S1B15L12	19	1
sIRVe.211B19S1B21L09	22	1		sIGQGAAe.232441B19S1B21L12	8	1		sIAGPe.1441B19S1B21L10	29	2		iASGAGt.32422B19S1B11L13	22	1		sSVDRTn.22264B19S1B11L12	19	1
sISGSs.1622B19S1B27L12	22	1		sIGQGGt.24212B19S1B11L12	8	1		aRPTSy.5436B19S1B12L09	29	1		iGVAGLn.33414B19S1B21L13	22	1		sTFGQYn.32322B19S1B15L12	19	1
iSVALGn.54364B19S1B21L13	22	1		sIGQGn.1324B19S1B11L12	8	1		aSDTGIHq.623421B19S1B15L11	29	1		iRRTMQe.65412B19S1B25L13	22	1		sTPGERt.21126B19S1B11L12	19	1
iTGNLy.4324B19S1B21L13	22	1		iGQRGn.1262B19S1B15L13	8	1		aTSSGTSGRDAn.2224164624B19S1B22L17	29	1		iSTTGHt.24132B19S1B11L13	22	1		sTTGLAt.24354B19S1B23L12	19	1
sIVGGVDe.144222B19S1B27L12	22	1		sIGSGHe.14422B19S1B27L11	8	1		sGGPHGVVs.3332433B19S1B23L15	29	1		sGVTGQLHq.4343231B19S1B15L13	22	1		sTWTSGDe.211641B19S1B21L12	19	1
sIVRYy.2441B19S1B21L12	22	1		sIGVn.113B19S1B11L11	8	1		sGLGADn.23442B19S1B21L11	29	1		sIFTGs.1121B19S1B15L13	22	1		sVGQGYt.23242B19S1B11L12	19	1
iVt.2B19S1B11L09	22	1		sIGWGGHe.121211B19S1B14L13	8	1		sNLRQGTt.234244B19S1B11L12	29	1		sIGRGDy.22632B19S1B21L13	22	1		aSKEAWGLn.6211141B19S1B11L13	19	1
sKRAGLNy.134342B19S1B27L13	22	1		iKGMTRd.22133B19S1B23L13	8	1		sRASDGSTPg.54423411B19S1B26L16	29	1		sIRDSs.2425B19S1B15L13	22	1		aTDSGTSGy.2224162B19S1B21L13	19	1
aSRLAGWn.635431B19S1B21L11	22	1		iKLGLAGGKe.26154311B19S1B25L16	8	1		sRKGYn.6241B19S1B21L10	29	1		sKPGNs.2341B19S1B15L13	22	1		iAGAWLDi.444122B19S1B24L13	19	1
sTLDPWGn.211312B19S1B15L13	22	1		sILPGQGALWSDy.24432434142B19S1B12L18	8	1		sSGVYy.6422B19S1B21L11	29	1		sLTGVn.2331B19S1B22L13	22	1		iDGRQMe.13521B19S1B25L13	19	1
sLRLAGDs.455432B19S1B27L14	22	1		sIPPd.243B19S1B23L10	8	1		sSHRs.224B19S1B23L11	29	1		sMLSTVn.12433B19S1B11L13	22	1		iEPSLGSe.246615B19S1B21L13	19	1
sMLFRDTGEq.16242431B19S1B25L16	22	1		sIPRLATLWg.22354261B19S1B26L17	8	1		sSPGREFn.624421B19S1B21L12	29	1		sPGNWGRy.341132B19S1B27L13	22	1		iGQGWDn.12312B19S1B21L13	19	1
sPAGTVy.22432B19S1B12L12	22	1		sSIQGIg.62212B19S1B22L11	8	1		sSPRTGRIs.6232351B19S1B16L13	29	1		sRGFVGPDe.1422431B19S1B11L13	22	1		iWDGPn.1221B19S1B12L13	19	1
sPGRGDe.24631B19S1B21L11	22	1		iQGQTPAs.132121B19S1B23L16	8	1		sSQGLVt.62463B19S1B11L11	29	1		sRPPGs.5432B19S1B21L13	22	1		sASSGSs.11626B19S1B27L13	19	1
sNPRGRVn.223434B19S1B11L13	22	1		iQTERDe.23141B19S1B21L12	8	1		sTAGQSPRy.2432212B19S1B12L13	29	1		sRTREGGSd.5142233B19S1B23L13	22	1		sDRTVs.2612B19S1B23L13	19	1
sPTQGy.4321B19S1B27L11	22	1		iRAREGn.62622B19S1B15L14	8	1		sTQTGAn.22344B19S1B12L12	29	1		sSHDRGRTRe.62264314B19S1B27L13	22	1		sFSGTHs.16432B19S1B27L13	19	1
sRLGQGAt.543244B19S1B11L13	22	1		sIRFRAYTn.2125221B19S1B12L15	8	1		sTTQWASGGLPs.2121164144B19S1B26L19	29	1		sTPNPs.2322B19S1B26L13	22	1		sIGGSARn.132212B19S1B21L13	19	1
sRPGTSGRy.4441646B19S1B27L14	22	1		sIRLLs.2554B19S1B27L12	8	1		sAGTSGy.24161B19S1B21L13	29	1		sVRQGTn.33214B19S1B11L13	22	1		sIGLLAy.24552B19S1B21L13	19	1
sSGTSGTSs.6416446B19S1B21L16	22	1		iRSSy.466B19S1B27L11	8	1		sFTQGIGn.132324B19S1B11L14	29	1		iVEGKIy.31422B19S1B21L14	22	1		sIGTGGDt.243422B19S1B11L13	19	1
sSLGRs.5632B19S1B27L12	22	1		sIRSs.166B19S1B27L11	8	1		sGn.4B19S1B11L09	29	1		sAQPGLAGe.1243533B19S1B25L14	22	1		sIRPGLIn.141122B19S1B21L13	19	1
sSLn.56B19S1B11L10	22	1		iSEn.42B19S1B11L11	8	1		sGNSRDTILGn.326422114B19S1B24L16	29	1		sIGDRRYt.242652B19S1B22L14	22	1		sIRQGILy.132414B19S1B27L13	19	1
sGSRGSDe.363141B19S1B21L11	22	1		sISGSs.2646B19S1B27L12	8	1		sHPTGRn.14346B19S1B11L13	29	1		sIRESGRSDe.16264541B19S1B21L14	22	1		sPDLAGLe.425435B19S1B25L13	19	1
sQSVRAMIn.2426412B19S1B11L14	22	1		iSLAy.552B19S1B27L11	8	1		sIDRRAy.22652B19S1B27L12	29	1		sLRTSRAy.262262B19S1B21L14	22	1		sPGTGNs.24342B19S1B27L13	19	1
sRTGGn.6341B19S1B11L11	22	1		sISVTWe.24431B19S1B21L11	8	1		sIGTRAIy.241442B19S1B12L13	29	1		sPWTGAn.21344B19S1B22L14	22	1		sRELDQMn.521221B19S1B11L13	19	1
sTGTSGNs.241642B19S1B27L14	22	1		iTGs.42B19S1B23L12	8	1		sIPPAGGe.214441B19S1B21L12	29	1		sSRLGDRPLn.62442624B19S1B21L14	22	1		sRIGTSVSd.6141613B19S1B23L13	19	1
sTGWSs.3116B19S1B27L12	22	1		iTVVRDs.44442B19S1B21L15	8	1		sIQGGRLAe.1224642B19S1B11L13	29	1		aSSTHYMTPn.62112114B19S1B22L15	22	1		sRLDRSs.66266B19S1B21L13	19	1
sKTSRSLNs.2356432B19S1B21L15	22	1		iVDFALt.42144B19S1B23L14	8	1		sITGn.132B19S1B21L10	29	1		iGPGQGTy.243242B19S1B21L15	22	1		sRLEQGAy.551242B19S1B21L13	19	1
sRTTGASg.521222B19S1B12L11	22	1		sNIVGSGn.224443B19S1B21L12	8	1		sLGQGRn.63246B19S1B11L13	29	1		iPGQGRGn.232164B19S1B11L15	22	1		sRVGQAFn.523221B19S1B14L13	19	1
sTVGSq.2445B19S1B15L10	22	1		iVLGq.321B19S1B15L11	8	1		sLHGTGMSn.3143415B19S1B12L15	29	1		sIDSRVGGPy.22242442B19S1B27L15	22	1		sVRGIn.4441B19S1B22L13	19	1
sVTTGAy.14312B19S1B12L12	22	1		sIWARGNn.111642B19S1B21L13	8	1		sLLGGd.3633B19S1B23L11	29	1		sTLPGTDs.242441B19S1B15L15	22	1		iAGDREn.24262B19S1B15L14	19	1
sKWGEGs.21214B19S1B15L13	21	5		iWASGPy.11643B19S1B21L14	8	1		sLQGSt.5146B19S1B11L11	29	1		sVGTGLVg.443243B19S1B26L15	22	1		iAGQRSs.43236B19S1B27L14	19	1
aSWGLEWf.613521B19S1B21L08	21	4		iWSGASt.13446B19S1B11L13	8	1		sLRDRVy.44262B19S1B27L12	29	1		iDSGGASs.164446B19S1B21L16	22	1		iGSGSTYy.434522B19S1B12L14	19	1
sDGQAGNg.132441B19S1B12L12	21	3		sRKDWTDn.611131B19S1B15L13	8	1		sMETGNs.12341B19S1B15L14	29	1		iGLAGGVDLn.45434424B19S1B21L16	22	1		iQAGSYy.23112B19S1B21L14	19	1
iDWGAGn.11321B19S1B21L13	21	3		sKGLIt.1463B19S1B14L13	8	1		sMKRGNPGDq.11642441B19S1B15L15	29	1		sDPGLAGLn.2435422B19S1B22L16	22	1		sEIKPTGMn.1114341B19S1B11L14	19	1
sIFGSy.2216B19S1B27L11	21	3		aRVKGTy.62212B19S1B27L10	8	1		sNFGRYt.11262B19S1B23L13	29	1		sIGYTQATPn.11132114B19S1B11L16	22	1		sIFTGGGt.223422B19S1B23L14	19	1
iGGTGDd.24341B19S1B23L13	21	3		sKRTAFy.16322B19S1B12L12	8	1		sPGRn.425B19S1B11L11	29	1		sGPGSSYTQa.34225111B19S1B24L17	22	1		sITGTSGGYe.22416411B19S1B21L14	19	1
iRLGn.622B19S1B21L11	21	3		sSLGn.664B19S1B15L10	8	1		sPRETVy.34122B19S1B12L12	29	1		sPGGVMTPHs.32441112B19S1B26L18	22	1		sSISGTIGs.6133221B19S1B27L14	19	1
sSPGTSGIGe.62416421B19S1B21L13	21	3		sLGTKy.4412B19S1B12L11	8	1		sSAGWn.4431B19S1B21L11	29	1		sRDSSs.4256B19S1B26L14	21	4		sTPRTERRDg.22432361B19S1B12L14	19	1
sTPTGTGGy.2224342B19S1B12L13	21	3		sSLGVGLGGDe.653435441B19S1B21L14	8	1		sSLSs.642B19S1B21L12	29	1		sSPGLAGGe.6435431B19S1B21L12	21	3		sTSSAVGKd.4444111B19S1B23L14	19	1
sTLAGGPHe.2543421B19S1B21L13	21	3		sTLGYQGGy.2532242B19S1B12L13	8	1		sSRs.24B19S1B23L11	29	1		iAAAg.412B19S1B26L13	21	3		iDHTSGALy.1216424B19S1B21L16	19	1
sSALWQGSs.6231216B19S1B21L15	21	2		sLQLAGEVAq.41543224B19S1B23L13	8	1		sTTGGGq.23423B19S1B15L12	29	1		aSQVSGs.62244B19S1B26L13	21	3		sIPTGEEFDs.24442121B19S1B15L16	19	1
sSFREEAy.626122B19S1B27L12	21	2		sLQRTs.1251B19S1B15L13	8	1		iDALAs.1252B19S1B21L14	29	1		sMSGGYAg.123421B19S1B13L14	21	3		sTLAGPSYGt.15411422B19S1B23L16	19	1
aSGGGQYt.634322B19S1B11L11	21	2		sLSTGIn.14332B19S1B21L12	8	1		iDRAt.253B19S1B14L13	29	1		sMNSGRLn.114252B19S1B11L14	21	2		sQe.2B19S1B25L07	19	1
iDLWDGn.14114B19S1B11L14	21	2		sMGLy.134B19S1B21L11	8	1		iDSWRn.2414B19S1B22L14	29	1		sWTMn.131B19S1B11L11	21	2		iPGDRSf.24266B19S1B11L09	19	1
iRSs.56B19S1B27L11	21	2		sMGRGTDy.134432B19S1B12L13	8	1		iPYPSSHt.221612B19S1B22L15	29	1		sTLQg.242B19S1B26L11	21	2		iSSe.12B19S1B27L09	19	1
iSGRALe.52614B19S1B27L12	21	2		sMGSGYy.11642B19S1B21L13	8	1		iVFRIPn.12132B19S1B21L13	29	1		sIGGn.244B19S1B11L11	21	2		sRTGn.622B19S1B21L09	19	1
sRLGQGPPIq.63312211B19S1B15L14	21	2		sMLGGQq.14142B19S1B25L13	8	1		iVGLVHn.24342B19S1B21L13	29	1		sSWTVn.6131B19S1B12L11	21	2		sTDLGa.4221B19S1B11L09	19	1
sKLPRPGGGLy.112144232B19S1B21L16	21	2		sMQGGGEy.122432B19S1B12L13	8	1		aTQPELAEy.2141542B19S1B21L13	28	2		sIQGn.221B19S1B16L11	21	2		sRLLANGGGy.23142443B19S1B21L15	18	6
sMGQPy.1422B19S1B27L11	21	2		sMSGGTLy.123425B19S1B21L14	8	1		aTSSGTy.21632B19S1B21L11	28	2		sRQGAKe.32442B19S1B27L11	21	2		sNAGGPLSn.2434136B19S1B21L13	18	4
sMWEs.112B19S1B21L12	21	2		sMWTGGPe.113431B19S1B11L12	8	1		sSGPPGt.61242B19S1B11L11	28	2		aSRn.66B19S1B11L08	21	2		sKTSGRAd.216463B19S1B23L13	18	3
sPRQGVLq.252444B19S1B25L14	21	2		sSNGAGARRGe.624433663B19S1B25L15	8	1		sSQRGAy.22422B19S1B27L12	28	2		sQn.1B19S1B11L09	21	2		sMGSGSRn.116452B19S1B21L13	18	3
sTQTSGRVq.2216462B19S1B25L14	21	2		sSPAEn.3211B19S1B13L10	8	1		sVRSs.246B19S1B27L11	28	2		sSDQGy.4222B19S1B27L10	21	2		sPGTAMn.24441B19S1B11L13	18	3
aSGTGGGNe.6434241B19S1B11L11	21	2		sPASGRy.41641B19S1B21L13	8	1		aRMGt.314B19S1B11L08	28	1		iDRGVDe.26411B19S1B21L12	21	2		sTYQTVRPe.1214261B19S1B11L13	18	3
sATSNy.4151B19S1B27L11	21	1		sAPAVTVe.344123B19S1B11L11	8	1		aSRQETTSGq.63211141B19S1B15L13	28	1		iGQGDHe.32121B19S1B21L12	21	2		sIETGLEDe.1144221B19S1B14L14	18	3
sATVPRt.32341B19S1B11L12	21	1		sPFQGAg.21242B19S1B12L11	8	1		sGLAGGy.35433B19S1B21L12	28	1		sHFQGAWq.212411B19S1B15L12	21	2		sTQTPGIGn.1122134B19S1B22L16	18	3
sTDRVDGn.126422B19S1B15L13	21	1		sPGYGGQGNq.13143232B19S1B15L15	8	1		sKVIGTGDt.1234342B19S1B11L13	28	1		sLQGa.524B19S1B24L12	21	2		sSRRSt.1412B19S1B23L11	18	2
aRRDSPk.56262B19S1B24L11	21	1		sPHLNn.1221B19S1B21L11	8	1		sKVPLGn.22462B19S1B15L12	28	1		sPGLAGEe.435441B19S1B27L12	21	2		sKWTNGe.21421B19S1B14L11	18	2
sEQGAKp.22442B19S1B15L11	21	1		sPIDRVGQGe.42263413B19S1B25L15	8	1		sMEGHSn.12313B19S1B16L12	28	1		iKARGy.1143B19S1B21L13	21	2		sPRLRDe.15461B19S1B21L11	18	2
sNEQGSEy.212241B19S1B12L12	21	1		sKPKQGFGn.1312324B19S1B15L14	8	1		sRGGIIn.42422B19S1B21L11	28	1		sKIGGSs.22446B19S1B21L13	21	2		sESGy.244B19S1B27L10	18	2
sKGGLGn.22212B19S1B21L11	21	1		sPPDRGs.32263B19S1B27L13	8	1		sRRETy.6422B19S1B27L10	28	1		iVQGEq.2142B19S1B25L13	21	2		sIVGGMPf.244311B19S1B11L10	18	2
sVGGPGq.34431B19S1B15L11	21	1		sPRGAGt.24442B19S1B23L13	8	1		sRVSGYYq.523421B19S1B15L12	28	1		iTGVs.343B19S1B21L13	21	2		sRAGTGARt.5243424B19S1B25L12	18	2
sGGTAGy.44422B19S1B27L12	21	1		sLPSGSs.41346B19S1B21L13	8	1		sRWNGGn.51234B19S1B11L12	28	1		aQSRGQDTFLa.142322115B19S1B24L16	21	2		sRVGQKn.54321B19S1B14L12	18	2
sSGLAGPSs.6454226B19S1B27L14	21	1		sRPTGSSn.632414B19S1B11L13	8	1		sSFSGSGRn.6164642B19S1B21L13	28	1		aISTAIg.22221B19S1B13L11	21	1		sSDRNn.2252B19S1B15L12	18	2
sRGTATSDy.5443162B19S1B12L13	21	1		sPWTHy.2112B19S1B21L12	8	1		sSGIRn.6235B19S1B11L11	28	1		aSLGRQn.61342B19S1B12L11	21	1		aSAHHRGAVe.61126224B19S1B25L13	18	2
sSHRTERq.614414B19S1B15L12	21	1		sRQDRSPy.611212B19S1B21L13	8	1		sSIKGn.6122B19S1B21L10	28	1		aSRIGEn.64242B19S1B11L11	21	1		sKMDRSs.21252B19S1B21L13	18	2
sSHYPg.6221B19S1B26L12	21	1		aSGQGs.6321B19S1B21L11	8	1		sSLSLTs.64222B19S1B21L13	28	1		aSSTGTAt.653233B19S1B11L11	21	1		sNYRGSFn.226431B19S1B21L13	18	2
sIAAGGPn.244344B19S1B21L13	21	1		sIQNYs.2222B19S1B27L11	8	1		sSPALSs.63416B19S1B27L12	28	1		aSTGSGt.63412B19S1B22L11	21	1		sQGLYs.2331B19S1B15L13	18	2
iAFLAe.2221B19S1B21L11	21	1		sRQSGPGPTg.62432111B19S1B12L13	8	1		sTPQSTGIVRa.111434226B19S1B11L13	28	1		aTGLDLVAe.2332642B19S1B27L11	21	1		sRFDRNs.62261B19S1B15L13	18	2
iARDe.241B19S1B11L10	21	1		sSQTGAGt.223332B19S1B11L12	8	1		sTSPTSPMn.2213221B19S1B11L14	28	1		iDLVDe.1221B19S1B21L11	21	1		sTEGETGNn.2112342B19S1B21L13	18	2
sIATAGSd.243143B19S1B23L13	21	1		sREDREVNe.6226112B19S1B27L13	8	1		sTSTGIYYn.4234122B19S1B12L14	28	1		iLAy.12B19S1B21L11	21	1		sMGQGLIGt.1321222B19S1B11L14	18	2
iDLFGTGs.152434B19S1B27L15	21	1		aSDRGRVg.626422B19S1B22L11	8	1		sIAAAy.1342B19S1B21L12	28	1		iQGYy.242B19S1B12L11	21	1		sSRRGTGANn.12443442B19S1B15L15	18	2
iDQGNy.1212B19S1B21L13	21	1		sRLASDt.66112B19S1B23L13	8	1		sIAGSGn.24132B19S1B21L12	28	1		sAGQSy.2326B19S1B27L11	21	1		iSVFGTSYs.1314351B19S1B15L17	18	2
iEGQPy.1321B19S1B21L13	21	1		sVRQGESe.132321B19S1B11L11	8	1		sIGQGLTn.232414B19S1B21L13	28	1		sFGEGy.2414B19S1B27L11	21	1		sSRSGTSGRKGRe.61241645123B19S1B25L17	18	2
sIFGQGYGt.2131421B19S1B23L13	21	1		sRRDRHt.34262B19S1B22L13	8	1		sIGSDy.1162B19S1B21L12	28	1		sFQGn.224B19S1B14L11	21	1		sNLGGFFFGRVs.1244122232B19S1B21L19	18	2
sIFIHt.1212B19S1B22L12	21	1		sRRSVGASg.5524412B19S1B26L15	8	1		sIGSSRy.21646B19S1B21L13	28	1		sIEGy.223B19S1B21L11	21	1		sDRGp.261B19S1B15L09	18	2
sIFYs.112B19S1B26L13	21	1		sRTDRn.6123B19S1B21L11	8	1		sIGTGGy.14342B19S1B12L12	28	1		sIGGGSe.24321B19S1B11L11	21	1		sLRSt.432B19S1B22L11	18	1
sIGDRGDt.142612B19S1B11L13	21	1		sNRVSg.1432B19S1B26L12	8	1		sILQAWg.11221B19S1B13L13	28	1		sIGLHs.2341B19S1B16L11	21	1		aSRGPPAy.263222B19S1B27L11	18	1
sIGENs.1111B19S1B15L13	21	1		sTRWGDPg.451212B19S1B22L12	8	1		sIRGn.224B19S1B15L11	28	1		sIIFq.222B19S1B25L11	21	1		aTGQALNn.432252B19S1B21L11	18	1
iGGGLAGVDe.34454312B19S1B21L15	21	1		sRSGLAAy.634541B19S1B21L13	8	1		sIRSSIYGn.1462214B19S1B11L15	28	1		sIIGGn.2241B19S1B21L11	21	1		aTQGGLGt.214264B19S1B11L11	18	1
sIGLAAn.23542B19S1B21L12	21	1		sSGVGRGWn.2444611B19S1B21L14	8	1		sISSASy.11326B19S1B27L12	28	1		sIYLy.223B19S1B21L11	21	1		iEGq.24B19S1B25L11	18	1
sIGQGFt.23242B19S1B11L12	21	1		sRSLn.526B19S1B22L11	8	1		sISVs.224B19S1B11L11	28	1		sMFSt.122B19S1B22L11	21	1		iQGGt.222B19S1B11L11	18	1
iLQGy.124B19S1B27L11	21	1		sRSq.65B19S1B15L08	8	1		sNTGPGLGIFe.212435411B19S1B21L15	28	1		sMGVy.132B19S1B21L11	21	1		sDRDRy.2422B19S1B27L11	18	1
iLWGAe.4142B19S1B27L11	21	1		sTSREYLa.224125B19S1B24L14	8	1		sPFLVRg.32541B19S1B12L11	28	1		sRSGRAHe.664621B19S1B21L11	21	1		sIRRNy.2262B19S1B27L11	18	1
sIMGGs.1143B19S1B15L13	21	1		sSSSGTSFy.6624152B19S1B27L13	8	1		sPRTSGNDe.4416421B19S1B21L13	28	1		sSMDRAn.61262B19S1B21L11	21	1		sISRYt.1462B19S1B11L11	18	1
iPGRGq.4433B19S1B15L12	21	1		sFSTRGDe.242631B19S1B21L11	8	1		sPSGTLGGe.1244141B19S1B21L13	28	1		sSPGLPGe.443514B19S1B27L11	21	1		sKLVSEn.26151B19S1B24L11	18	1
iQGSAd.2443B19S1B23L12	21	1		sSTSs.416B19S1B21L12	8	1		sRGd.63B19S1B23L09	28	1		sSPSGGt.62642B19S1B11L11	21	1		sLSEYt.5412B19S1B11L11	18	1
iRARy.611B19S1B21L12	21	1		sTARGTGs.122432B19S1B16L13	8	1		sRPTRGSSg.6323125B19S1B12L13	28	1		sSTTGVNe.643422B19S1B27L11	21	1		sNHPRDe.22161B19S1B21L11	18	1
iRLVGRDe.554421B19S1B21L13	21	1		sTGLAAy.43541B19S1B21L13	8	1		sSKRGPEDy.6261121B19S1B27L14	28	1		sTNDRTq.11263B19S1B15L11	21	1		sNSGSSDe.264521B19S1B21L11	18	1
sIRSs.222B19S1B27L11	21	1		sTGLs.342B19S1B27L11	8	1		sTLQRAn.21254B19S1B11L13	28	1		sVGVy.142B19S1B21L11	21	1		sPPNPy.1412B19S1B27L11	18	1
iSGERGt.44142B19S1B11L13	21	1		aSWTGNMn.613221B19S1B11L12	8	1		sTQGQGIGa.2232413B19S1B11L12	28	1		sWGASt.1446B19S1B11L11	21	1		sSMTSAy.61244B19S1B12L11	18	1
sISTGDPn.223423B19S1B15L14	21	1		aTSTGPSn.143432B19S1B15L12	8	1		sTVAy.232B19S1B21L11	28	1		aFLAy.164B19S1B27L08	21	1		sSTHKe.4211B19S1B25L11	18	1
iVPWTe.2214B19S1B25L12	21	1		sTGTAs.2433B19S1B15L13	8	1		sVSGTs.2342B19S1B27L12	28	1		sAAy.22B19S1B27L09	21	1		sTRLRDSVTf.41442622B19S1B11L11	18	1
sIVRESGe.224211B19S1B21L12	21	1		sNTLWTGVSHe.141134422B19S1B21L14	8	1		sWSARPy.12442B19S1B21L13	28	1		sFSy.16B19S1B12L09	21	1		aASSLGn.26544B19S1B21L10	18	1
iVVGRGNn.324512B19S1B21L14	21	1		sSTPGGDSGe.62144252B19S1B27L13	8	1		iALDt.142B19S1B11L11	28	1		sIDHn.122B19S1B21L10	21	1		sENRGt.1243B19S1B11L10	18	1
sIYLGSn.21144B19S1B11L13	21	1		sTPTLLDg.222441B19S1B12L12	8	1		iALTDe.2341B19S1B21L11	28	1		sIFSDe.2241B19S1B21L10	21	1		sGVRDe.4262B19S1B27L10	18	1
sSKSDGe.61622B19S1B27L10	21	1		sRTQLAGGPDe.621543411B19S1B21L14	8	1		iDALFs.2241B19S1B15L14	28	1		sIPy.22B19S1B21L10	21	1		sIRGSe.2611B19S1B11L10	18	1
sLKGRSy.41316B19S1B12L12	21	1		sTRDYs.2611B19S1B15L13	8	1		iDLYRDRGGs.13242614B19S1B16L16	28	1		sRDGTy.6232B19S1B27L10	21	1		sPSGSe.1645B19S1B21L10	18	1
sLTGGTDt.334242B19S1B11L13	21	1		aISTSGNy.241632B19S1B21L12	8	1		iEGVRq.1435B19S1B15L12	28	1		sSPGRy.6132B19S1B27L10	21	1		sRTSFAe.51514B19S1B22L10	18	1
sMEVGMn.12341B19S1B11L13	21	1		sTSGPy.1642B19S1B21L12	8	1		iFGPGy.2442B19S1B12L12	28	1		sSRGn.664B19S1B11L10	21	1		sSPRNSPANf.63422441B19S1B14L10	18	1
sSMGLGPy.613542B19S1B27L12	21	1		aTGTSGRs.241645B19S1B27L12	8	1		iGs.2B19S1B13L11	28	1		sTQGAt.2244B19S1B11L10	21	1		sSSTGNg.64441B19S1B12L10	18	1
sMPTSGe.14162B19S1B27L11	21	1		sRTSGREINn.62644222B19S1B21L14	8	1		iGQGn.223B19S1B24L11	28	1		iDYGt.122B19S1B23L12	21	1		sTSGy.162B19S1B27L10	18	1
sNPSDt.2242B19S1B25L10	21	1		aTKTSGYRy.2216423B19S1B21L13	8	1		iGRe.24B19S1B11L09	28	1		iVSTn.222B19S1B12L12	21	1		sFRAAe.2342B19S1B27L10	18	1
sPARGRNEf.2251422B19S1B21L11	21	1		sSTSRTGSWg.63443451B19S1B12L13	8	1		iMGn.11B19S1B22L12	28	1		sAGGSDAe.131214B19S1B25L12	21	1		aSRDRDLn.642522B19S1B11L12	18	1
sTPETGGTy.2223442B19S1B27L13	21	1		sTTAPGt.42244B19S1B25L11	8	1		iQLAATy.25412B19S1B21L14	28	1		sFRYMDy.24211B19S1B27L12	21	1		iGGAs.342B19S1B27L12	18	1
sPGFy.132B19S1B21L11	21	1		aTTTTGVGn.2424334B19S1B21L12	8	1		iVQGLSGLn.4223623B19S1B22L17	28	1		sIIGAGn.12424B19S1B21L12	21	1		sAGTGADe.343411B19S1B21L12	18	1
sPGGLIFVRs.34342146B19S1B27L16	21	1		sTWTSGNGn.3116412B19S1B21L14	8	1		iVSGFGy.13222B19S1B12L13	28	1		sINSWGHe.225122B19S1B27L12	21	1		sIDRGLq.12643B19S1B15L12	18	1
sSPGQNn.64322B19S1B21L11	21	1		sVDLSNn.22162B19S1B21L12	8	1		sSDIGVe.61241B19S1B21L10	27	3		sKMFREDq.112611B19S1B15L12	21	1		sIIAGAy.12443B19S1B27L12	18	1
sPGQy.232B19S1B27L10	21	1		sVWGPn.2124B19S1B11L11	8	1		aSHSGQALn.6213246B19S1B15L13	27	2		sMEGLGHe.122232B19S1B27L12	21	1		sIPGASt.14436B19S1B11L12	18	1
sPGTAy.2444B19S1B12L11	21	1		sSYRGLGt.626122B19S1B11L12	8	1		sKGGTGFPe.2143321B19S1B11L12	27	2		sRKGPSGDe.5234221B19S1B21L12	21	1		sIRDVGNe.221421B19S1B11L12	18	1
sPGTAPy.34423B19S1B27L12	21	1		sYSPs.262B19S1B27L11	8	1		sIRLLn.1344B19S1B21L11	27	2		sSGQETs.63223B19S1B27L12	21	1		sLPTAIy.64322B19S1B12L12	18	1
sRPLAGGNn.6354312B19S1B21L13	21	1		iDGs.23B19S1B27L11	7	4		sTRGGTPPd.2334214B19S1B23L14	27	2		sSGTGGWe.243421B19S1B22L12	21	1		sMTGGn.1344B19S1B11L12	18	1
sPSLGt.1322B19S1B22L12	21	1		iENPy.221B19S1B21L12	7	4		iGVSAPRSAq.22522142B19S1B25L14	27	2		sSHAGTQEp.6224322B19S1B15L12	21	1		sMWGTMn.11431B19S1B11L12	18	1
sPWDKNn.41222B19S1B21L12	21	1		iGGt.42B19S1B11L10	7	3		aARDRGVSDq.24264341B19S1B15L13	27	1		sSPGNYy.62422B19S1B27L12	21	1		sPEAGt.2212B19S1B23L12	18	1
sRQLAGSIHn.61544522B19S1B21L14	21	1		iTPSGSHe.416461B19S1B21L13	7	3		aSVEGn.6413B19S1B11L10	27	1		sSPQRy.5322B19S1B21L12	21	1		sRVGNHYt.643212B19S1B11L12	18	1
sRAYTLRy.622442B19S1B12L13	21	1		sLWDn.311B19S1B11L11	7	3		aTGQGEn.23232B19S1B21L10	27	1		sTRESy.1426B19S1B21L12	21	1		sSLSEt.6642B19S1B14L12	18	1
sLRGDg.2632B19S1B22L10	21	1		sPLEGt.3222B19S1B11L11	7	3		aTSDYGNy.242141B19S1B21L12	27	1		sWGQLn.1426B19S1B11L12	21	1		sSPGGSt.23416B19S1B11L12	18	1
sPRGTGFy.164342B19S1B27L12	21	1		iDLTGVRt.164323B19S1B22L15	7	2		sIGLDs.1241B19S1B27L11	27	1		sWSTGAy.14342B19S1B27L12	21	1		sSPGTAn.62434B19S1B16L12	18	1
sRGy.53B19S1B21L10	21	1		sIDYe.121B19S1B21L09	7	2		sNFLKGs.22113B19S1B26L14	27	1		iAMGMn.4111B19S1B11L13	21	1		sSPTSSt.61235B19S1B23L12	18	1
sRKGSYt.62442B19S1B22L13	21	1		iGAMn.421B19S1B11L12	7	2		sNPPGYs.11141B19S1B15L13	27	1		iDFFGGSGa.1124323B19S1B11L13	21	1		sSRESVy.64261B19S1B21L12	18	1
sRLGNPy.52212B19S1B27L12	21	1		sIGSGRGYe.2364541B19S1B21L13	7	2		sRDRGIDe.626421B19S1B21L11	27	1		iGRRTs.3663B19S1B27L13	21	1		sTQTGGVt.323432B19S1B11L12	18	1
sSRVn.624B19S1B15L10	21	1		sIGTGTLe.143226B19S1B27L12	7	2		sRTGLDg.63431B19S1B12L10	27	1		iTGGTSy.24416B19S1B27L13	21	1		sTTERn.4326B19S1B11L12	18	1
sISGs.332B19S1B21L11	21	1		iHPGt.222B19S1B11L11	7	2		sSAGTs.6413B19S1B21L12	27	1		sIGWDRVNe.1412612B19S1B27L13	21	1		aTQSYGPASd.21223144B19S1B23L13	18	1
sSHy.32B19S1B27L09	21	1		iRTWEFs.61111B19S1B15L15	7	2		sSGGLDLRg.6435214B19S1B26L15	27	1		sILAGGt.15442B19S1B23L13	21	1		iDATTt.2432B19S1B22L13	18	1
aTSSs.256B19S1B26L11	21	1		iSATGy.4112B19S1B27L12	7	2		sSGLAGy.63542B19S1B27L11	27	1		sITVYs.1441B19S1B15L13	21	1		iDLGDs.1522B19S1B27L13	18	1
aTDTGDHs.213411B19S1B16L11	21	1		iSSGs.561B19S1B23L13	7	2		sTAGTIn.12412B19S1B21L11	27	1		sMGSGSGn.116443B19S1B21L13	21	1		iFDSs.216B19S1B21L13	18	1
sTGLALVVf.4354212B19S1B21L10	21	1		sMRSAg.1442B19S1B22L11	7	2		sTETGAPGg.2244241B19S1B12L12	27	1		sPGQGHs.23242B19S1B27L13	21	1		sFGGGLDt.124252B19S1B11L13	18	1
sTYSPDYQGn.22442122B19S1B21L15	21	1		sTRs.21B19S1B23L11	7	2		sTIAKLAGSt.23422342B19S1B22L15	27	1		sPRDGKn.34232B19S1B14L13	21	1		sGLSGGLy.346315B19S1B27L13	18	1
sVEGn.422B19S1B12L11	21	1		sADSVRGe.422244B19S1B25L13	7	1		sTPRLDRGFy.24322621B19S1B21L15	27	1		sPRDSPLy.462523B19S1B27L13	21	1		sIASGIAn.116432B19S1B21L13	18	1
sMVGPGs.11212B19S1B26L14	21	1		aISAEGPd.224243B19S1B23L11	7	1		sAEPGLNn.214332B19S1B21L13	27	1		sPSMLVn.32164B19S1B11L13	21	1		sIGRGPAy.226432B19S1B27L13	18	1
sVTGSt.2346B19S1B11L11	21	1		sSAGAVy.64332B19S1B27L11	7	1		sAGTWy.2431B19S1B21L12	27	1		sRGDREy.14262B19S1B21L13	21	1		sKERWQFGn.1241122B19S1B21L13	18	1
sTGGLe.4434B19S1B27L10	20	4		sSAGGi.6243B19S1B24L09	7	1		sAGWt.441B19S1B11L10	27	1		sSLGGGPSn.6414446B19S1B21L13	21	1		sMFLGTy.12242B19S1B21L13	18	1
aSSGSTLEt.6312222B19S1B23L13	20	3		sRARGGn.62613B19S1B14L12	7	1		sDGTSGDYy.1416422B19S1B27L14	27	1		sSQLAGANn.6154432B19S1B21L13	21	1		sPRVAGt.24333B19S1B23L13	18	1
sKTMn.221B19S1B11L11	20	3		sARSAg.2632B19S1B22L11	7	1		sFIPRLAg.134442B19S1B22L13	27	1		sSRTGTGGHe.62243421B19S1B21L13	21	1		sPSLDTYt.226212B19S1B11L13	18	1
sPRDGRq.23213B19S1B25L13	20	3		sTARTGSs.224346B19S1B26L15	7	1		sGASGPy.41632B19S1B27L12	27	1		sTRDNRDy.242162B19S1B27L13	21	1		sPTGAYt.23442B19S1B22L13	18	1
aSRERGt.64242B19S1B23L11	20	2		sAWQGVy.31232B19S1B27L12	7	1		sIGSt.113B19S1B11L10	27	1		sVGTQIs.34212B19S1B27L13	21	1		sRTDQPLn.632126B19S1B11L13	18	1
sFAVs.241B19S1B27L11	20	2		sDDSFy.1232B19S1B21L12	7	1		sIRSVy.2652B19S1B21L12	27	1		aSGLAGALa.3354421B19S1B24L14	21	1		sSGTGs.2434B19S1B21L13	18	1
iDGGn.124B19S1B21L11	20	2		sSDGWn.6211B19S1B22L12	7	1		sISGGTy.13432B19S1B21L13	27	1		iGVGPs.3441B19S1B21L14	21	1		sSLGTLPy.124231B19S1B21L13	18	1
iGGQt.122B19S1B22L12	20	2		sTDLAGGPn.2254322B19S1B21L13	7	1		sIVSGYt.23642B19S1B23L13	27	1		iGYRGLKLe.1261213B19S1B11L14	21	1		sSQSGNPn.612424B19S1B11L13	18	1
iGGSSPy.43662B19S1B21L14	20	2		sSDRAy.6141B19S1B27L10	7	1		sKYDGWDQLGq.122212261B19S1B21L14	27	1		iLGTGPTy.643443B19S1B27L14	21	1		sTHQLQGFt.2215242B19S1B11L13	18	1
iSSQGAGy.432412B19S1B12L14	20	2		sEDSGe.2244B19S1B25L11	7	1		sMAVn.134B19S1B11L11	27	1		nMDSGRGDt.1231332B19S1B11L14	21	1		sTLAGGPGe.2543441B19S1B21L13	18	1
sITGTGFSGVy.224321634B19S1B21L17	20	2		sEELAGLAy.2114352B19S1B21L15	7	1		sMVAn.124B19S1B22L12	27	1		sIESGGLn.124432B19S1B11L14	21	1		sTLGGs.1323B19S1B23L13	18	1
sMAVe.131B19S1B11L09	20	2		sREGGt.5213B19S1B11L10	7	1		sPWLAVRTy.1154452B19S1B27L14	27	1		sIMWGGs.21142B19S1B21L14	21	1		sTSTRAAn.244644B19S1B11L13	18	1
sPGTSGSt.441646B19S1B25L12	20	2		sESGAPg.23432B19S1B22L12	7	1		sRDTLAGGYGPRg.42154342245B19S1B26L20	27	1		sIMWQGFn.111242B19S1B15L14	21	1		iETGTGn.22434B19S1B15L14	18	1
sPPGQGDq.223241B19S1B15L13	20	2		sEVYRVe.21261B19S1B11L11	7	1		sRPGMNn.54312B19S1B21L12	27	1		sMEMGTLAy.1114142B19S1B27L14	21	1		iFTGGADt.134242B19S1B11L14	18	1
sNPPLGLDYVQq.1232451222B19S1B27L14	20	2		sSFGRDSPn.6124262B19S1B12L14	7	1		sTSLGQGVYSDt.2263241142B19S1B22L18	27	1		sMGGQALLy.1322244B19S1B27L14	21	1		iSLSGSAn.636462B19S1B21L14	18	1
sNQFGTYs.212432B19S1B21L14	20	2		sFPAGTRVe.2224151B19S1B21L13	7	1		sTTPTLRYq.4112642B19S1B25L15	27	1		sMMPGGNPHg.11342221B19S1B12L14	21	1		sGDRGRRy.326115B19S1B21L14	18	1
sQGTSGSVDe.24164521B19S1B21L14	20	2		sKFQGELe.222324B19S1B27L11	7	1		sWVAGGRLPe.13432344B19S1B25L15	27	1		sMNEEVAy.112242B19S1B21L14	21	1		sGGQIGs.33231B19S1B23L14	18	1
sTSSPATREe.32243151B19S1B25L14	20	2		sFRs.25B19S1B23L11	7	1		sYTGGFn.22422B19S1B15L13	27	1		sRRTSGRVAn.66164622B19S1B21L14	21	1		sIDAGHLPg.1143242B19S1B22L14	18	1
sSVSSs.6146B19S1B21L12	20	2		sTGGGt.4442B19S1B11L10	7	1		iAAy.42B19S1B21L11	27	1		sSLTIGTLDt.65424362B19S1B11L14	21	1		sIGTSGSt.141642B19S1B22L14	18	1
sAEGQMn.22311B19S1B11L13	20	1		sGGQTQILy.1322111B19S1B21L15	7	1		iAGEDt.4312B19S1B23L13	27	1		sSVRGGAFt.6224322B19S1B23L14	21	1		sIPTGSLy.243412B19S1B21L14	18	1
sARTGTs.26341B19S1B15L14	20	1		sSGGTSGTLq.62416413B19S1B25L15	7	1		iDPERHIs.122422B19S1B21L16	27	1		sTTRIDRDs.2142262B19S1B12L14	21	1		sPSTGTDy.232431B19S1B21L14	18	1
sRDPGEDe.621421B19S1B21L11	20	1		aSHGHQn.62322B19S1B11L11	7	1		iGEVe.411B19S1B21L10	27	1		sTTTGYs.34341B19S1B15L14	21	1		sRDTKRs.42324B19S1B16L14	18	1
sGDSLn.2262B19S1B11L11	20	1		sTGHYt.2411B19S1B23L09	7	1		iGMn.41B19S1B11L11	27	1		iAPNEGREe.2412441B19S1B14L15	21	1		sSRTGNRLGt.64341622B19S1B11L14	18	1
sELGAEDn.133422B19S1B21L13	20	1		sRGLAEGDe.6354141B19S1B21L12	7	1		iGPDe.131B19S1B11L10	27	1		iASLEGHy.224142B19S1B21L15	21	1		sTGTLRn.24116B19S1B22L14	18	1
sHSPRDRGGKt.232426142B19S1B11L16	20	1		sRGLAGGn.635433B19S1B21L12	7	1		iIGAPe.2221B19S1B11L11	27	1		iVGYRSs.34265B19S1B15L15	21	1		sTSGESs.41316B19S1B16L14	18	1
sIAEn.132B19S1B11L11	20	1		sMGQPt.1323B19S1B14L12	7	1		iPGQLAg.43261B19S1B12L12	27	1		sMWRENPNFy.11422221B19S1B27L15	21	1		iPGTGLMn.343261B19S1B11L15	18	1
iAFGIPTy.224242B19S1B27L14	20	1		aLRGRMAg.564612B19S1B22L11	7	1		iSGGGe.1333B19S1B25L12	27	1		sPYPRPPGq.3241322B19S1B25L15	21	1		sIHRYGSs.114146B19S1B21L15	18	1
iDGGVPy.14332B19S1B21L14	20	1		sGSGAPn.43422B19S1B15L13	7	1		iVGNn.432B19S1B21L11	27	1		sQGPPFDPSt.21322246B19S1B11L15	21	1		sMLTSGSs.121646B19S1B21L15	18	1
iDRGAYt.14422B19S1B11L13	20	1		sPGSHt.2432B19S1B22L11	7	1		iVGSs.232B19S1B21L13	27	1		sSTGTGGIy.1243432B19S1B16L15	21	1		sMVSGEDs.143422B19S1B21L15	18	1
iDSGTy.1432B19S1B21L13	20	1		sTGSVASe.342341B19S1B21L11	7	1		iYGQGGDe.132141B19S1B21L13	27	1		aTPAPGAGAp.23324423B19S1B16L12	20	3		sTRQGLMn.241341B19S1B22L15	18	1
iDVRSPy.11452B19S1B27L13	20	1		aFYHGDRn.222426B19S1B22L13	7	1		sSVt.51B19S1B22L10	26	3		sTILSs.2245B19S1B26L13	20	3		sLKGSGGLMn.32234241B19S1B11L16	18	1
sIEGRSHGAd.21441143B19S1B23L15	20	1		sIAAVVy.13442B19S1B21L13	7	1		aTEGFSDg.224151B19S1B12L10	26	2		iGPs.33B19S1B27L11	20	2		sAQNRq.4126B19S1B21L09	18	1
iFPGNe.2442B19S1B27L11	20	1		sIALAGASe.2254332B19S1B27L13	7	1		aTTLGAGSt.2144335B19S1B22L13	26	2		sNGAYy.1432B19S1B27L11	20	2		sEGn.14B19S1B21L09	18	1
sIGFPg.1412B19S1B22L11	20	1		sIALVRe.22635B19S1B21L11	7	1		sLIWGPn.61132B19S1B15L13	26	2		sLQWn.121B19S1B21L10	20	2		sGPy.44B19S1B12L09	18	1
iGGNGy.2412B19S1B21L13	20	1		iAQGy.224B19S1B21L12	7	1		sLLSRTLy.446624B19S1B12L13	26	2		sMGSy.116B19S1B27L10	20	2		sDQDRETe.222623B19S1B25L13	17	5
sIGGWDRVs.2311262B19S1B27L15	20	1		iDKGAe.1241B19S1B11L11	7	1		sPIISGDVRVLe.3134111625B19S1B25L17	26	2		sMTGMn.1331B19S1B11L12	20	2		iQGRVt.2142B19S1B22L13	17	3
iGPAGVAd.434311B19S1B23L14	20	1		iDLATHy.16312B19S1B27L13	7	1		sSTTGTGGSa.33243414B19S1B11L13	26	2		sKGNREAg.222622B19S1B22L12	20	2		sIAVGQPYq.2233211B19S1B15L14	17	3
iGTGGDe.43441B19S1B11L12	20	1		iDLLYIGYt.2321121B19S1B12L12	7	1		aTGGFLn.24416B19S1B11L11	26	1		sRLAEVVFe.3531421B19S1B21L13	20	2		aTRSFGLRYf.22214542B19S1B16L09	17	3
iNGNs.242B19S1B21L13	20	1		iDRDRPk.23263B19S1B14L12	7	1		sNEAWKVt.122112B19S1B22L13	26	1		sDGTAAn.24321B19S1B12L13	20	2		iDRn.26B19S1B15L11	17	2
sIRGAIYt.144112B19S1B22L14	20	1		iDSTSGy.14162B19S1B27L13	7	1		sRDPSGVy.621643B19S1B21L13	26	1		iVGGQGn.44323B19S1B21L13	20	2		sGGTLt.4414B19S1B11L11	17	2
sIRGLDq.26261B19S1B15L12	20	1		iEQRn.124B19S1B11L12	7	1		sRQGy.623B19S1B21L10	26	1		sIYYSDt.22152B19S1B22L13	20	2		sGQSLy.3224B19S1B27L11	17	2
iRQFSt.2214B19S1B23L13	20	1		iGDSs.426B19S1B21L13	7	1		sRQGSMn.52351B19S1B11L12	26	1		sLGQEIHEQd.53222112B19S1B23L14	20	2		sIKGSt.2211B19S1B11L11	17	2
iSGLAGGn.236343B19S1B21L14	20	1		sIGETGGRt.2323445B19S1B11L14	7	1		sRYSGFn.62641B19S1B15L12	26	1		iASFTLGd.142214B19S1B23L14	20	2		sWGAn.134B19S1B21L10	17	2
sISGSYq.16242B19S1B25L13	20	1		iGGn.24B19S1B11L11	7	1		sSLTGq.6421B19S1B15L10	26	1		sIQLVMGy.215311B19S1B21L14	20	2		iELPGd.1423B19S1B23L12	17	2
sITGRLn.13326B19S1B11L13	20	1		sIGGt.142B19S1B11L10	7	1		sTAGQGLGDe.24324122B19S1B27L13	26	1		sTRSDt.2462B19S1B11L11	20	1		iRDRTy.4252B19S1B27L12	17	2
iTSGSAy.16462B19S1B21L14	20	1		sIGIs.241B19S1B21L12	7	1		sTQTPFy.22132B19S1B12L11	26	1		sIRADy.1441B19S1B12L11	20	1		sELAGAg.15432B19S1B22L12	17	2
sIVGGGGSq.1424214B19S1B21L12	20	1		iGLAGFy.35431B19S1B21L14	7	1		sDDRSLy.22521B19S1B21L13	26	1		aISGGLDn.134252B19S1B21L11	20	1		sETGGSy.23446B19S1B27L12	17	2
sIYGGRLSs.1224516B19S1B21L16	20	1		sIGQGAFq.132421B19S1B15L13	7	1		sFGRGt.2264B19S1B22L12	26	1		aSGGQGs.62424B19S1B27L11	20	1		sIGTAn.2434B19S1B11L12	17	2
sLGLAGy.53543B19S1B21L13	20	1		sIGQSs.2326B19S1B21L13	7	1		sFGVMRe.23414B19S1B25L12	26	1		aSRGRTt.62342B19S1B23L11	20	1		sIIGGGt.12432B19S1B11L12	17	2
sSLGTy.4442B19S1B27L10	20	1		sIGRYy.2262B19S1B12L11	7	1		sIFRSs.1151B19S1B15L13	26	1		aTGTGEIy.233213B19S1B12L11	20	1		iMAGGRn.14345B19S1B21L13	17	2
sSLHGTVGy.6324322B19S1B27L13	20	1		iGSGEHy.43422B19S1B27L13	7	1		sIGTSGRSe.2116465B19S1B21L13	26	1		aTMDSPDHe.2126422B19S1B27L11	20	1		sAPWTIDn.211312B19S1B21L13	17	2
sSLTGLAGIt.64235432B19S1B23L15	20	1		sTIGTGIFy.2343422B19S1B27L13	7	1		sIWSPLTGNs.21236412B19S1B13L17	26	1		aTRGTDs.16432B19S1B27L11	20	1		sNLDRSs.26255B19S1B13L13	17	2
sSLTSGYNn.6216412B19S1B21L13	20	1		iGVGLGGDe.4434242B19S1B27L14	7	1		sIYGTVSVDg.22432141B19S1B12L14	26	1		iGLn.16B19S1B11L11	20	1		sREDRSs.61256B19S1B21L13	17	2
sMAy.12B19S1B21L10	20	1		iGVy.42B19S1B12L10	7	1		sLDGATl.32322B19S1B16L10	26	1		iGSEd.161B19S1B23L11	20	1		sRLDRSs.62256B19S1B13L13	17	2
sMGLGs.1324B19S1B27L12	20	1		iIHRRAq.12242B19S1B15L11	7	1		sMGEPy.1412B19S1B27L11	26	1		iSRSt.252B19S1B11L11	20	1		sRMDRSs.51264B19S1B15L13	17	2
sMGQLSTe.132312B19S1B27L12	20	1		iILDRe.1124B19S1B25L12	7	1		sMGKTy.1322B19S1B27L11	26	1		sGWAn.212B19S1B15L11	20	1		sRPDRSs.64266B19S1B21L13	17	2
sMRRTGn.16643B19S1B11L13	20	1		iIWANGRNn.2131442B19S1B21L15	7	1		sMSLAGDPe.1654311B19S1B21L13	26	1		sIGLYt.1342B19S1B11L11	20	1		sTLTRELNg.2222261B19S1B12L13	17	2
sMVTn.141B19S1B12L11	20	1		sIKTVWSt.114416B19S1B11L13	7	1		sPLAGGGn.254334B19S1B22L15	26	1		sKRQGDq.14211B19S1B15L11	20	1		sTPLSGGKGe.22654413B19S1B21L13	17	2
sNNAGQTn.113323B19S1B16L13	20	1		iLDSVGg.22131B19S1B26L15	7	1		sPNTPs.2212B19S1B27L12	26	1		sLSLTGQq.416322B19S1B21L11	20	1		sTPSGAn.22342B19S1B15L13	17	2
sNPSTGDs.224342B19S1B21L15	20	1		sILd.21B19S1B23L09	7	1		sPRDRDy.34262B19S1B27L12	26	1		sMLLn.142B19S1B11L11	20	1		sTRHGARAe.2324461B19S1B11L13	17	2
sTPGPLq.22423B19S1B15L11	20	1		sILGFe.1241B19S1B11L10	7	1		sPRLAGGAy.2354311B19S1B21L15	26	1		sMSPYYYe.121211B19S1B21L11	20	1		sINGGGIAd.1223423B19S1B23L14	17	2
sSPGQGTAe.6332442B19S1B27L12	20	1		sILREGGn.264242B19S1B21L13	7	1		sPRWGAYLDq.24144161B19S1B15L15	26	1		sMTPRGe.12332B19S1B27L11	20	1		sSPIGQEAn.6314221B19S1B12L14	17	2
aRSPGTFy.562412B19S1B27L11	20	1		iLRTGHLa.363425B19S1B24L16	7	1		sRDPGQEFYs.12432121B19S1B15L17	26	1		sRITGTy.61342B19S1B27L11	20	1		sTPGQGARn.2432414B19S1B12L15	17	2
sTPGTGGLAGVPDe.223414543112B19S1B27L17	20	1		sILSGq.2364B19S1B25L12	7	1		sRGLHn.4342B19S1B21L11	26	1		sRPGGt.6243B19S1B23L11	20	1		sSGs.62B19S1B27L09	17	2
sSPGVGAy.634231B19S1B21L13	20	1		iMAGGt.1442B19S1B11L12	7	1		sRRQGAn.53244B19S1B11L13	26	1		sRVSGSIe.516452B19S1B27L11	20	1		sLRSs.426B19S1B27L11	17	1
aILPg.241B19S1B12L07	20	1		sIPAGDs.24341B19S1B16L12	7	1		sTDVSAy.22442B19S1B21L13	26	1		sSGGPNy.21432B19S1B27L11	20	1		aSEVDRGt.624262B19S1B11L11	17	1
aTNPISGQGLg.122323244B19S1B12L13	20	1		iPGTGAy.24344B19S1B21L14	7	1		sTGLVAHt.235432B19S1B23L14	26	1		sSLTAGg.22343B19S1B12L11	20	1		iADGn.122B19S1B21L11	17	1
sSPTAy.6432B19S1B12L10	20	1		sKIPGTGKy.2124341B19S1B21L14	7	1		sVSs.42B19S1B16L12	26	1		sTKAHq.1221B19S1B15L11	20	1		iDPn.24B19S1B11L11	17	1
sAPTGRGs.443462B19S1B21L14	20	1		sIRDe.141B19S1B21L09	7	1		iDDRAn.2264B19S1B22L14	26	1		sTLGAt.4643B19S1B11L11	20	1		iGAn.44B19S1B11L11	17	1
sPWTGNn.41342B19S1B21L12	20	1		sIRFRAYTn.2225221B19S1B12L15	7	1		iDIAQRGGr.1122442B19S1B23L16	26	1		sTPVGHn.24142B19S1B21L11	20	1		iTSTy.362B19S1B27L11	17	1
sREGPy.6222B19S1B21L12	20	1		iRSSDGq.61624B19S1B27L11	7	1		iDLRt.125B19S1B11L11	26	1		sTTLGDe.42221B19S1B21L11	20	1		iYs.1B19S1B15L11	17	1
sTREGQGNg.2423241B19S1B12L12	20	1		sIRYRDPy.242423B19S1B27L13	7	1		iDRWAEe.14122B19S1B21L12	26	1		aSLWGd.6113B19S1B23L09	20	1		sAGPTy.4342B19S1B27L11	17	1
sTRGEIEAg.2532121B19S1B12L12	20	1		iSAAGAg.42112B19S1B22L13	7	1		iEVGAPSKe.2432141B19S1B25L15	26	1		sFGRe.234B19S1B21L09	20	1		sDGGVs.1442B19S1B27L11	17	1
sRGHLPy.53142B19S1B12L12	20	1		sISAGDYt.153412B19S1B11L13	7	1		iGGTGALTYy.14342522B19S1B21L17	26	1		sRWGt.613B19S1B11L09	20	1		sFGVs.241B19S1B27L11	17	1
sSRGn.324B19S1B11L10	20	1		iSASGLSs.416433B19S1B27L15	7	1		iMGRVDq.12621B19S1B15L13	26	1		sTYAn.211B19S1B21L09	20	1		sFQQn.222B19S1B11L11	17	1
sRPPd.623B19S1B23L10	20	1		iSASq.445B19S1B15L11	7	1		iQTLt.226B19S1B11L11	26	1		aAAQAn.4321B19S1B12L10	20	1		sGGIt.312B19S1B23L11	17	1
sRQNq.322B19S1B25L11	20	1		sISDe.121B19S1B21L09	7	1		iRGGYy.1422B19S1B12L12	26	1		aTLHGSt.24136B19S1B11L10	20	1		sIDVGe.2144B19S1B25L11	17	1
sRSRVy.6662B19S1B27L11	20	1		iSERGp.5164B19S1B15L11	7	1		iRSt.62B19S1B23L11	26	1		iGRTALy.36422B19S1B24L10	20	1		sIQPPt.1232B19S1B11L11	17	1
sSDRVRq.22635B19S1B15L12	20	1		sITGGWAn.234214B19S1B21L13	7	1		iSGNn.632B19S1B21L11	26	1		sIGGn.122B19S1B21L10	20	1		sKRQQq.1622B19S1B25L11	17	1
sSGTGGq.41341B19S1B25L13	20	1		sITSGGn.11644B19S1B22L14	7	1		iTGPVy.2442B19S1B12L12	26	1		sIRy.24B19S1B21L10	20	1		sKRVEn.1621B19S1B24L11	17	1
sSSPGQGLd.6223211B19S1B23L13	20	1		iVGDPRy.42114B19S1B12L13	7	1		iTDGESy.42421B19S1B21L14	25	4		sISIGe.1334B19S1B11L10	20	1		sLSVAVn.24341B19S1B21L11	17	1
sSRTGHREg.2532242B19S1B12L13	20	1		iVGGFt.2342B19S1B22L13	7	1		sSPLAGAt.615432B19S1B22L13	25	3		sKGALe.1423B19S1B11L10	20	1		sMGTRRt.14366B19S1B25L11	17	1
sSSTGYSy.643325B19S1B27L12	20	1		sIVGLs.2334B19S1B21L13	7	1		sRNSGRAAd.5164423B19S1B23L13	25	2		sLGTt.232B19S1B11L10	20	1		sNQGTn.1233B19S1B15L11	17	1
sGTGADe.43421B19S1B21L10	20	1		iVGPRRn.41236B19S1B16L14	7	1		sRVGYGDe.621121B19S1B14L12	25	2		sMSGn.162B19S1B15L10	20	1		sPRQGEp.23222B19S1B15L11	17	1
sMTGAEPe.124321B19S1B11L11	20	1		iVGTGt.1434B19S1B11L12	7	1		sIATAVGt.142242B19S1B22L14	25	2		sTSADe.2442B19S1B27L10	20	1		sRDRGYe.62642B19S1B25L11	17	1
sTGTSGs.24162B19S1B27L13	20	1		iWAGAIn.14322B19S1B21L13	7	1		sIQRASPe.216164B19S1B21L12	25	2		iDLVGAe.13421B19S1B11L12	20	1		sSRDGGy.64232B19S1B27L11	17	1
sTHGGGRLYFSg.2112262112B19S1B26L19	20	1		sIWMGDt.11132B19S1B11L12	7	1		sMVGSt.1446B19S1B13L10	25	2		iGGPHn.4412B19S1B21L12	20	1		sTGRNq.4412B19S1B25L11	17	1
sTLAGVPd.254333B19S1B23L13	20	1		sIWPGDg.21341B19S1B12L11	7	1		sPPGLVy.24352B19S1B12L12	25	2		iVGSYt.4452B19S1B11L12	20	1		sTPDGn.2424B19S1B11L11	17	1
sLTLTSGe.425152B19S1B21L11	20	1		iYGIQNn.23222B19S1B21L13	7	1		sTLSGRt.26645B19S1B23L13	25	2		iWDSy.125B19S1B21L12	20	1		sTTGDy.4432B19S1B27L11	17	1
sTSPGRLn.224252B19S1B11L14	20	1		sIKGYt.3222B19S1B22L11	7	1		sTRPILAGSPSs.1133544216B19S1B21L19	25	2		sAGTGSe.24345B19S1B14L12	20	1		sTVYGe.3311B19S1B14L11	17	1
sVGn.44B19S1B21L09	20	1		sTKTGEGe.223411B19S1B14L12	7	1		sVWRRARn.316644B19S1B11L14	25	2		sIALAGSe.222344B19S1B11L12	20	1		sTYLRGIe.124421B19S1B11L11	17	1
sQWEGt.2114B19S1B11L10	20	1		sKVSSGLn.241634B19S1B21L13	7	1		aKPGLGGSe.1436211B19S1B11L11	25	1		sILGTNy.24432B19S1B27L12	20	1		iSAn.32B19S1B21L10	17	1
sYGLSn.1352B19S1B21L11	20	1		sGLAAGGn.354244B19S1B21L12	7	1		aSNTGVPt.623442B19S1B11L11	25	1		sLGQGNHe.232122B19S1B27L12	20	1		sIASn.216B19S1B21L10	17	1
sSYGPQd.62441B19S1B23L11	20	1		sRLAGGPGn.6143442B19S1B21L13	7	1		aSSYGDSTGGe.632422442B19S1B27L13	25	1		sNLGNLn.12413B19S1B12L12	20	1		sIGTGDg.24341B19S1B12L10	17	1
sYRDAPy.24231B19S1B12L12	20	1		sTLAGs.3541B19S1B21L12	7	1		aSTHPGQGLg.61243246B19S1B12L12	25	1		sNRDSLy.24264B19S1B27L12	20	1		sKGQDy.2322B19S1B27L10	17	1
iSGGGEp.34242B19S1B15L12	19	6		aNQLANs.21542B19S1B27L11	7	1		aTTGDPAASTn.224224233B19S1B24L14	25	1		sRQQGVn.52224B19S1B11L12	20	1		sMAn.14B19S1B11L10	17	1
sMTGTSGy.134162B19S1B27L13	19	6		sLGAGn.2342B19S1B21L11	7	1		sALTGTIt.454411B19S1B23L13	25	1		sSDPYQGt.621224B19S1B11L12	20	1		sRQGSn.3226B19S1B21L10	17	1
sIPGn.213B19S1B21L10	19	3		sLLGEVy.46422B19S1B12L12	7	1		sFVAAn.1134B19S1B11L11	25	1		sSGLNy.4342B19S1B21L12	20	1		sSISGn.6253B19S1B21L10	17	1
sIRAt.243B19S1B14L12	19	3		sLQGPPLIy.5244412B19S1B27L14	7	1		sIGSVe.2254B19S1B11L09	25	1		sSPGTy.5242B19S1B21L12	20	1		sTREn.251B19S1B21L10	17	1
sITGPe.1341B19S1B11L10	19	3		sTLRGGQGTy.25543243B19S1B27L14	7	1		sKYAGTGNg.1224342B19S1B12L12	25	1		sSQTSGSy.621646B19S1B27L12	20	1		aSSGIKDt.643322B19S1B22L12	17	1
aAERGTGVt.2154342B19S1B22L13	19	3		sSLRQPGQGWq.645143241B19S1B15L15	7	1		sRFGRn.5216B19S1B21L10	25	1		sSTSGSTe.416462B19S1B27L12	20	1		iAGTIy.2422B19S1B27L12	17	1
sTVTSGy.24162B19S1B27L12	19	3		sLWn.51B19S1B22L11	7	1		sRGSGg.6334B19S1B12L09	25	1		sTHGAt.2113B19S1B14L12	20	1		iEPNs.142B19S1B27L12	17	1
sSTYRITPs.1126122B19S1B21L15	19	3		sMAGTGIt.124342B19S1B23L14	7	1		sRPAVn.5344B19S1B22L12	25	1		sTKPDs.2221B19S1B15L12	20	1		iGPPGDe.12232B19S1B27L12	17	1
sAGFLSn.34126B19S1B21L12	19	2		sMGASFLDe.1416121B19S1B21L13	7	1		sRPDRDRVREs.612426111B19S1B15L17	25	1		sTLPTSy.11411B19S1B12L12	20	1		iGVGDYe.23411B19S1B21L12	17	1
aSGAGGLWRg.64334211B19S1B12L12	19	2		sMGSYLe.11611B19S1B21L11	7	1		sRVGVt.6412B19S1B11L10	25	1		sTVGQs.2432B19S1B23L12	20	1		iPLSIn.2412B19S1B21L12	17	1
sAGTGHLDg.2443141B19S1B12L13	19	2		sMLVQLGNt.1212332B19S1B23L15	7	1		sSDy.42B19S1B21L09	25	1		sVTAYs.2341B19S1B15L12	20	1		iWTSGt.1242B19S1B11L12	17	1
sAVFWSGEGy.12116323B19S1B21L16	19	2		sMLWPGAy.121432B19S1B12L13	7	1		sSPGQGSg.643242B19S1B12L11	25	1		aTKPGQLMVt.21432312B19S1B11L13	20	1		sAGTGVy.24344B19S1B27L12	17	1
aSSGTSGs.624162B19S1B27L12	19	2		sMSQLe.1323B19S1B21L10	7	1		sSPHWTDg.612141B19S1B12L11	25	1		iDSGRANe.264622B19S1B27L13	20	1		sFGSPt.2462B19S1B22L12	17	1
iAAs.32B19S1B27L11	19	2		sMTSGLISg.1161636B19S1B22L14	7	1		sSPPGLAGt.6343542B19S1B22L14	25	1		iFWDREd.21222B19S1B23L13	20	1		sIGDSn.1426B19S1B16L12	17	1
iDGGq.131B19S1B15L11	19	2		sMVGVLLHe.1243521B19S1B21L13	7	1		sSVSNPGQGn.64114324B19S1B11L15	25	1		iVGGGy.4432B19S1B21L13	20	1		sIGQAAy.23222B19S1B27L12	17	1
iDLETRLNe.1623462B19S1B27L14	19	2		aEHMVPLAGNPGRq.111235442146B19S1B24L15	7	1		sTPKTGAPSy.22134222B19S1B12L12	25	1		iYQGLn.2234B19S1B15L13	20	1		sIGTGPy.24322B19S1B27L12	17	1
iDQGAGa.12443B19S1B11L11	19	2		sNLTGFGTg.2632144B19S1B12L13	7	1		sAGTGDy.24342B19S1B27L12	25	1		sAPNTGDq.122331B19S1B15L13	20	1		sIKGHNt.12421B19S1B11L12	17	1
sIGGYt.2222B19S1B22L12	19	2		sNLVGn.1234B19S1B11L12	7	1		sDFGYq.1141B19S1B15L11	25	1		sEPGFAn.13311B19S1B12L13	20	1		sIKTAGGe.224242B19S1B27L12	17	1
sIQGGRDn.222452B19S1B21L13	19	2		sRNMGGPSSLLs.5114212324B19S1B21L18	7	1		sEGIt.242B19S1B11L10	25	1		sGAGPGIGt.4342113B19S1B25L13	20	1		sIQGSq.1246B19S1B25L12	17	1
sIRSs.161B19S1B27L11	19	2		sNRGVFt.14342B19S1B11L12	7	1		sGASs.446B19S1B26L13	25	1		sGHRGPs.22612B19S1B21L13	20	1		sMGLLRGe.134333B19S1B27L12	17	1
sSISAs.6252B19S1B26L13	19	2		sSPDLSy.63262B19S1B12L11	7	1		sIEGFGt.21122B19S1B11L12	25	1		sIQGASPy.114122B19S1B12L13	20	1		sNIGSAn.22434B19S1B11L12	17	1
iSNRRTSe.624622B19S1B27L13	19	2		sPDRy.425B19S1B16L12	7	1		sIGLy.234B19S1B21L11	25	1		sIWASEPd.111613B19S1B23L13	20	1		sPGPLt.4314B19S1B22L12	17	1
iVPPGs.4222B19S1B21L14	19	2		sIPEPAGEYTWe.1423432231B19S1B25L16	7	1		sIGTLn.1431B19S1B16L12	25	1		sIWTGEKVe.1134222B19S1B27L13	20	1		sPGQKn.4322B19S1B15L12	17	1
sSLGs.642B19S1B27L10	19	2		sGPGGRPq.344242B19S1B25L13	7	1		sIGTSGRRDe.14164561B19S1B21L14	25	1		sKGTGAVIe.1444221B19S1B11L13	20	1		sPVDSTy.22252B19S1B27L12	17	1
aSWLLGg.61143B19S1B22L10	19	2		sPLRKGDs.254231B19S1B16L13	7	1		sILAGTt.15432B19S1B23L13	25	1		sMGDRVn.14264B19S1B11L13	20	1		sPWTGPg.41342B19S1B22L12	17	1
sLNRFPy.21312B19S1B27L12	19	2		sSPNLGQFg.6321311B19S1B12L12	7	1		sILGTSSt.254146B19S1B11L13	25	1		sMHRTVNt.124342B19S1B23L13	20	1		sQTGTAe.23141B19S1B14L12	17	1
sMAGGLFt.124342B19S1B22L14	19	2		sGPPLSf.32246B19S1B11L07	7	1		sIPKEh.2422B19S1B15L08	25	1		sNIVSGs.23261B19S1B21L13	20	1		sRPGTWPy.524112B19S1B27L12	17	1
sMIYRGLRt.1126432B19S1B23L15	19	2		aAGPQGISn.3132422B19S1B15L13	7	1		sIPSPLQLy.1232326B19S1B21L15	25	1		sNPGTRNTVa.22436213B19S1B11L13	20	1		sRTGQGn.62322B19S1B16L12	17	1
sTPGASGFq.2341611B19S1B25L14	19	2		sPRDSLq.24264B19S1B25L13	7	1		sIQGYs.1211B19S1B15L13	25	1		sPSGSSNn.364562B19S1B21L13	20	1		sSFTTGPy.624322B19S1B27L12	17	1
sPGTSGy.24162B19S1B27L12	19	2		sNPRGRGPy.2442642B19S1B21L14	7	1		sMDRIe.1251B19S1B11L10	25	1		sSPTGLLSg.6334122B19S1B22L13	20	1		sSPGAEy.23422B19S1B27L12	17	1
sSFTAGSs.114336B19S1B21L15	19	2		sTPRQGLYt.1442362B19S1B22L14	7	1		sMGAVRe.14334B19S1B25L12	25	1		sSRGRNLn.224524B19S1B21L13	20	1		sSPRQGFt.615221B19S1B11L12	17	1
sSKGy.122B19S1B27L10	19	2		sTPSLGGy.234122B19S1B21L13	7	1		sMGPGn.1231B19S1B11L12	25	1		sSSGQGFDi.2432122B19S1B24L13	20	1		sTPGLs.2433B19S1B23L12	17	1
sSRQGTNy.132242B19S1B27L13	19	2		sSPTGTGYSSn.622434154B19S1B21L15	7	1		sMSARGIs.162642B19S1B13L15	25	1		sSSRGTPDg.1264441B19S1B12L13	20	1		aTSLGQTn.323422B19S1B22L13	17	1
sTHVRGs.21244B19S1B21L14	19	2		sPWREVDn.314222B19S1B21L13	7	1		sMTGAd.1344B19S1B23L11	25	1		sTGTSVy.14161B19S1B21L13	20	1		iALHPs.3412B19S1B27L13	17	1
sSAGTSVy.624162B19S1B27L12	19	1		sTQALGASGe.22254452B19S1B27L13	7	1		sMTKGt.1412B19S1B11L11	25	1		sTPSAGGPg.2264342B19S1B22L13	20	1		iGLAGy.4542B19S1B21L13	17	1
sAGTTy.4342B19S1B27L11	19	1		sQQGAt.1243B19S1B11L10	7	1		sNTGDPt.23422B19S1B23L13	25	1		sTPWSSGIFe.34116412B19S1B21L13	20	1		iGQGGVAe.423411B19S1B21L13	17	1
sASLy.264B19S1B12L10	19	1		sSQGn.624B19S1B15L10	7	1		sPFYGVDt.121442B19S1B22L14	25	1		sTRAGGs.23332B19S1B27L13	20	1		iRITMn.5121B19S1B11L13	17	1
sTATEDt.24312B19S1B22L12	19	1		sTQQGVGn.212412B19S1B15L13	7	1		sPGASe.2321B19S1B11L10	25	1		sTRQGPHn.152422B19S1B21L13	20	1		sAPGRGDt.241442B19S1B11L13	17	1
aTMAVYSGRNe.112113422B19S1B27L13	19	1		sQRs.16B19S1B23L11	7	1		sPGVGt.3443B19S1B11L11	25	1		sTRQLESRn.1125132B19S1B21L13	20	1		sIGGARGt.134442B19S1B11L13	17	1
sTEVFGVGFVa.222244324B19S1B11L13	19	1		sSRDEAt.66223B19S1B14L13	7	1		sPGVGy.4442B19S1B27L11	25	1		aSRTGSSMs.6434511B19S1B15L14	20	1		sIGTGAs.14341B19S1B27L13	17	1
sFGLRy.2362B19S1B27L11	19	1		sRDn.42B19S1B21L09	7	1		sPIAGEy.13442B19S1B21L13	25	1		iDTRVg.1241B19S1B26L14	20	1		sIPSGLAg.216432B19S1B22L13	17	1
sMGFGt.1114B19S1B22L11	19	1		sRGGRAGg.224632B19S1B22L13	7	1		sPQGn.321B19S1B12L11	25	1		iFSAEGPy.124234B19S1B27L14	20	1		sISSGSs.11646B19S1B27L13	17	1
sGLAGLe.35436B19S1B25L12	19	1		sSRGQGSVq.6132444B19S1B15L13	7	1		sPRILGt.21262B19S1B11L12	25	1		iSAGSDAg.424412B19S1B22L14	20	1		sMHRDGTy.124232B19S1B27L13	17	1
sSGs.31B19S1B21L10	19	1		sSRGWDe.66311B19S1B21L10	7	1		sQSRIy.1122B19S1B12L11	25	1		sAIQGVAn.432414B19S1B11L14	20	1		sMSSTEWSe.1413215B19S1B11L13	17	1
sTGWTPTDt.3311342B19S1B11L13	19	1		sRIAGGYy.634322B19S1B21L14	7	1		sRGSs.545B19S1B16L10	25	1		sIDSDREn.224262B19S1B11L14	20	1		sMTGTSWDe.1241612B19S1B27L13	17	1
sHERYt.1242B19S1B23L12	19	1		sTRIGGNn.232442B19S1B21L12	7	1		sRTPPGQEQDy.331432111B19S1B27L16	25	1		sIISGSNQn.2364211B19S1B21L14	20	1		sMTSGRAd.116453B19S1B23L13	17	1
sSHGTGRKDy.62434322B19S1B27L14	19	1		sRQGDy.5242B19S1B27L11	7	1		sSLAGGq.55433B19S1B25L13	25	1		sIRRDSGn.146252B19S1B15L14	20	1		sQPTSGLy.241623B19S1B21L13	17	1
iAAGNq.2442B19S1B25L13	19	1		sRRNAd.5622B19S1B23L11	7	1		sSLSGYDg.564412B19S1B22L13	25	1		sLNERGLSt.4216462B19S1B11L14	20	1		sRPDRSs.54266B19S1B21L13	17	1
iADAy.422B19S1B21L12	19	1		sRRSGLVRy.5243514B19S1B21L14	7	1		sSRIAAPy.513433B19S1B21L14	25	1		sMVGGPAy.133312B19S1B21L14	20	1		sSPDRGAn.612644B19S1B11L13	17	1
sRIAGAs.63442B19S1B21L13	19	1		sRSLn.416B19S1B11L11	7	1		sTLTGRGt.243454B19S1B11L13	25	1		sNGMGTs.24141B19S1B23L14	20	1		sTLAGGPVe.2143441B19S1B21L13	17	1
iAGQGSn.34236B19S1B21L13	19	1		sRRs.52B19S1B21L10	7	1		sTQEn.212B19S1B11L11	25	1		sPLRAGs.34444B19S1B23L14	20	1		sTPGTAHFFg.32432221B19S1B12L13	17	1
sIAGWt.2441B19S1B11L11	19	1		sSRTGTGGe.6124342B19S1B27L12	7	1		sWGVTNAd.134223B19S1B23L13	25	1		sPNWGAn.41144B19S1B22L14	20	1		sTPGTAs.22434B19S1B27L13	17	1
iAPGs.141B19S1B21L13	19	1		sTSEAy.4322B19S1B27L10	7	1		iDGTGMn.14431B19S1B11L14	25	1		sRPIRDRELDg.632626121B19S1B12L14	20	1		sVDRNLGKt.4262632B19S1B25L13	17	1
iDATGPn.24342B19S1B21L13	19	1		sSGGIGe.21324B19S1B27L11	7	1		iEEREAGy.224224B19S1B21L15	25	1		sRRQGLTn.552124B19S1B11L14	20	1		sIRADs.1622B19S1B21L13	17	1
iDRGGy.1341B19S1B27L12	19	1		sSSGPs.6442B19S1B15L12	7	1		iEGRKt.2421B19S1B11L12	25	1		sSPHVGQGFGe.621232124B19S1B27L14	20	1		aTHRPGGTg.1113431B19S1B26L14	17	1
sIEGQNn.22321B19S1B15L13	19	1		sSHSPGn.42244B19S1B21L12	7	1		iGARWSSs.414146B19S1B21L16	25	1		sSYRTGRIDq.62533611B19S1B15L14	20	1		iDLRRIn.13461B19S1B14L14	17	1
iEVRDs.2442B19S1B21L14	19	1		sSLAGQLt.354124B19S1B22L14	7	1		iGGGt.342B19S1B11L11	25	1		sTPGLAGVGn.24254342B19S1B21L14	20	1		iLRQYn.2522B19S1B22L14	17	1
sIFSGIs.21643B19S1B21L14	19	1		aTSSLELVELAGIIe.2324121154312B19S1B25L18	7	1		iGSe.32B19S1B11L09	25	1		sTPVPGRn.241134B19S1B22L14	20	1		iRTGTSGn.324161B19S1B21L14	17	1
iGEs.31B19S1B27L11	19	1		sRSPGAVDt.4244142B19S1B11L13	7	1		iLSGGn.3244B19S1B11L13	25	1		iADRGGRFDe.32621421B19S1B21L15	20	1		sHRDSYs.24241B19S1B15L14	17	1
sIGGAGn.23411B19S1B11L13	19	1		aSKSPGGs.622342B19S1B21L13	7	1		iPPGq.344B19S1B21L09	25	1		iDSGTGVLn.1143414B19S1B21L15	20	1		sIGFRGLn.212643B19S1B11L14	17	1
iGGGYq.3421B19S1B15L12	19	1		aTLSQAn.26414B19S1B11L11	7	1		iWGVGn.1422B19S1B15L13	25	1		iRIAGDSy.134326B19S1B21L15	20	1		sIGGRAn.24424B19S1B22L14	17	1
iGLGn.343B19S1B21L11	19	1		sSWTVs.2132B19S1B27L12	7	1		iGSASTDTq.2436314B19S1B15L13	24	6		iSGQGTn.23234B19S1B22L15	20	1		sIVGTASy.134345B19S1B21L14	17	1
sIGQGPy.23122B19S1B27L12	19	1		sHTAAn.1234B19S1B11L11	7	1		sLGGPDy.24442B19S1B12L11	24	3		iSGTGWs.24341B19S1B21L15	20	1		sMEGTPWGy.1144311B19S1B27L14	17	1
sIGQGRn.13214B19S1B24L12	19	1		sTFGLAVSs.4235446B19S1B21L16	7	1		sTLGLAGIDe.23354421B19S1B21L13	24	2		iVNWGGDn.221142B19S1B15L15	20	1		sMGVGEQNn.1334122B19S1B21L14	17	1
sIGQGLAIDn.13211412B19S1B21L15	19	1		sTGDRFy.44251B19S1B12L12	7	1		sALQTa.3422B19S1B24L13	24	2		sKQDREVPDn.11262222B19S1B21L15	20	1		sSLAGVIGt.1543413B19S1B23L14	17	1
iGTGTSg.43412B19S1B22L13	19	1		sRTGGGMn.624111B19S1B11L13	7	1		sLSPn.561B19S1B16L11	24	2		sQQGSIs.12312B19S1B26L15	20	1		sSPRERLDn.5242652B19S1B21L14	17	1
sIGVn.224B19S1B11L11	19	1		sTGLAESPNe.43542522B19S1B27L14	7	1		sPWTSGSy.211646B19S1B21L14	24	2		sTPLGSGWs.2142431B19S1B15L15	20	1		sSSRVRQVn.6264524B19S1B12L14	17	1
sIKGLSGNe.1115542B19S1B27L13	19	1		sTGNs.221B19S1B15L12	7	1		iGTSETn.41622B19S1B21L13	24	2		sYAISGLQt.1224361B19S1B22L15	20	1		sTWGNQRs.414222B19S1B21L14	17	1
sILAGWAy.164212B19S1B27L13	19	1		sTGQRINn.232612B19S1B21L13	7	1		aLRAGGTy.464342B19S1B27L11	24	1		sMGTSGGEGq.14164222B19S1B25L16	20	1		sVAGTQVVy.2241142B19S1B27L14	17	1
iLDRLy.5251B19S1B21L13	19	1		sTTLAGGAg.2254322B19S1B22L13	7	1		aSADYRn.61222B19S1B21L10	24	1		sTRTGIFQGDy.243411222B19S1B12L16	20	1		iAGRSs.2266B19S1B26L15	17	1
sIMGAe.1132B19S1B27L10	19	1		sTPRTGSn.412422B19S1B21L13	7	1		aSLGIEe.62412B19S1B21L09	24	1		sTPGRTGGVPg.224434231B19S1B26L17	20	1		iALTGQNAy.1143222B19S1B27L15	17	1
iMPy.12B19S1B21L11	19	1		sTQGGGDRn.2234216B19S1B21L14	7	1		aTNWGAGt.221422B19S1B11L11	24	1		sSPDSn.6226B19S1B21L10	19	3		sIPPLAGGLGe.221544431B19S1B21L15	17	1
sSIPGVPy.624422B19S1B21L13	19	1		sTRQGPVYt.2524442B19S1B11L14	7	1		sGLGGSy.42136B19S1B12L11	24	1		sMGIn.142B19S1B21L10	19	3		sISRQGGYy.2462341B19S1B21L15	17	1
sIRAt.261B19S1B22L11	19	1		sTRQHn.4222B19S1B21L11	7	1		sIDRVn.2262B19S1B11L11	24	1		sTQGAGGq.424241B19S1B15L12	19	3		sNVWTVNs.231221B19S1B23L15	17	1
iRRGTSe.56221B19S1B11L12	19	1		sRTSGn.4132B19S1B21L10	7	1		sIGETYy.14222B19S1B12L11	24	1		sLGDRGPDt.2426422B19S1B11L13	19	2		iDRQLSNs.142422B19S1B26L17	17	1
sIRYq.141B19S1B15L10	19	1		aTRTSGSd.161645B19S1B23L11	7	1		sIPGEGPDe.2122121B19S1B21L12	24	1		sSRDTTy.64242B19S1B21L12	19	2		sKNn.22B19S1B21L09	17	1
sISAGPy.23443B19S1B21L13	19	1		aTGTSVy.34162B19S1B21L11	7	1		sKWTTDs.21411B19S1B16L11	24	1		sTPGGTAe.214432B19S1B27L11	19	2		sLSSn.142B19S1B21L09	17	1
iSGGGNGYLn.24412222B19S1B11L17	19	1		sTTSGLe.21614B19S1B21L11	7	1		sRTTSGAy.641642B19S1B27L12	24	1		sATGGDg.43412B19S1B22L12	19	2		sSQFy.612B19S1B12L09	17	1
sISGLAGNn.2435432B19S1B21L14	19	1		sSTWRn.6416B19S1B11L11	7	1		sSLARAHy.662622B19S1B12L12	24	1		sWGQGSg.12142B19S1B22L12	19	2		sDRDGETe.242423B19S1B25L13	16	6
iSGSs.646B19S1B21L13	19	1		sVGPLAGDGAAn.1141342441B19S1B14L18	7	1		sSLASVVVEp.66424412B19S1B15L13	24	1		sAGRFs.4322B19S1B21L12	19	2		sRKTSGGPq.6216442B19S1B25L14	16	5
sISRAGt.12624B19S1B22L13	19	1		sRVGRGGn.624533B19S1B24L12	7	1		sSPLGg.6213B19S1B26L12	24	1		sTLGDs.1432B19S1B21L12	19	2		sIQGg.221B19S1B22L10	16	3
sISSDy.1242B19S1B27L11	19	1		sVLAGDe.35442B19S1B27L11	7	1		sTDRDs.2262B19S1B13L12	24	1		sIGGGKNGe.1424211B19S1B21L13	19	2		aKSGIRs.15411B19S1B15L12	16	3
sISTGLn.14322B19S1B11L13	19	1		aSLVMTn.66312B19S1B12L11	7	1		sTGLGHy.44632B19S1B12L11	24	1		sRAGGLy.54343B19S1B21L13	19	2		sSHGTPHGe.6244212B19S1B27L12	16	3
iTGAe.341B19S1B11L10	19	1		sVPGTGAy.224332B19S1B21L14	7	1		sTIVHLt.23414B19S1B22L12	24	1		sIQRSIs.22451B19S1B27L13	19	2		sLGGPRGn.234143B19S1B24L13	16	3
iVPGy.221B19S1B27L11	19	1		sRVRAAn.62424B19S1B11L12	7	1		sTPGTGTLGe.22434353B19S1B25L14	24	1		sSLPGLRSNn.64235432B19S1B21L14	19	2		sSRLAGGn.235441B19S1B21L13	16	3
sKGPGs.1422B19S1B27L12	19	1		sRVSQGSn.523234B19S1B11L13	7	1		sTPGWQPHe.2241121B19S1B21L12	24	1		sNDRPPMn.226121B19S1B11L14	19	2		aSTYRAGTe.6214442B19S1B11L11	16	2
sTKQGGGe.212142B19S1B27L11	19	1		sNWAn.111B19S1B12L10	7	1		sTRDRVg.24262B19S1B12L10	24	1		tIAGGFLPYCn.233324411B19S1B11L17	19	2		sKAGn.232B19S1B15L11	16	2
sKRGSLy.22452B19S1B27L12	19	1		sWDy.11B19S1B21L10	7	1		sDPAAn.2421B19S1B12L12	24	1		sIGGYt.1422B19S1B11L11	19	1		sRKGDy.3242B19S1B27L11	16	2
sKRs.13B19S1B23L11	19	1		sRWEn.611B19S1B24L09	7	1		sFGGGPy.11422B19S1B21L13	24	1		aSVRQGn.61321B19S1B11L11	19	1		iTGAy.342B19S1B21L12	16	2
sLFRDe.6262B19S1B21L10	19	1		sWGSn.146B19S1B21L10	7	1		sFHPGn.1214B19S1B11L12	24	1		aTEDSLs.22264B19S1B27L11	19	1		sSLSEt.6461B19S1B14L12	16	2
sSLGGPREe.6433161B19S1B27L12	19	1		sWTGTALTAn.12432421B19S1B14L16	7	1		sGGSIENSd.1221113B19S1B23L14	24	1		iALn.12B19S1B11L11	19	1		iDAELn.1412B19S1B11L13	16	2
sILGGWWq.254311B19S1B15L12	19	1		sLWTSt.2126B19S1B11L10	7	1		sIGn.24B19S1B22L11	24	1		iDIPGe.1211B19S1B21L11	19	1		sRQDRSPIq.5226521B19S1B15L13	16	2
sLGTSRDe.441661B19S1B21L12	19	1		aSAWVVn.24134B19S1B11L11	7	1		sIGt.21B19S1B11L09	24	1		iGLGn.361B19S1B21L11	19	1		sRRDRSIq.642652B19S1B25L13	16	2
sLLGGn.4644B19S1B11L12	19	1		sNYHt.222B19S1B11L09	7	1		sIQGAAy.22422B19S1B27L12	24	1		iGVn.14B19S1B11L11	19	1		sTRDSSn.24261B19S1B14L13	16	2
sLPRDMn.62621B19S1B11L13	19	1		sRYPGLTDn.5143542B19S1B21L13	7	1		sIRSt.216B19S1B22L11	24	1		sEGLn.236B19S1B11L11	19	1		aTVPGQGESs.22432416B19S1B21L15	16	2
sSLSGRLSt.6564642B19S1B23L14	19	1		sIESGGVEDe.21613311B19S1B21L14	6	4		sIRTVQy.24341B19S1B12L12	24	1		sIGLGy.1133B19S1B27L11	19	1		iVGTAPGVRt.44142446B19S1B11L16	16	2
sQLSGTVn.112444B19S1B22L14	19	1		sIFIGd.1213B19S1B23L11	6	4		sISASGYESVLy.1516222624B19S1B21L18	24	1		sIQDSy.2226B19S1B27L11	19	1		aTKGGNe.22411B19S1B11L09	16	2
aSALSIGQDQs.644523222B19S1B15L16	19	1		iSQHg.221B19S1B22L11	6	4		sISGn.134B19S1B11L11	24	1		sKKGLGWp.121231B19S1B15L11	19	1		sGRSGMAq.331114B19S1B23L11	16	1
aTRLVAENs.1263422B19S1B21L14	19	1		sRTSGy.4161B19S1B21L12	6	4		sITSGATy.216444B19S1B27L13	24	1		sLAGy.211B19S1B21L11	19	1		iRSSy.666B19S1B27L11	16	1
sMEFFy.1222B19S1B27L11	19	1		sIGPGGHt.123432B19S1B23L14	6	3		sIWGy.114B19S1B21L11	24	1		sMGMGNe.14142B19S1B27L11	19	1		sMRSt.152B19S1B22L11	16	1
sMGRGKp.13442B19S1B15L11	19	1		sTGSGPs.31612B19S1B27L13	6	3		sLTLn.612B19S1B11L11	24	1		sMRGn.154B19S1B11L11	19	1		aSDDSLn.62253B19S1B15L11	16	1
sMGTGGy.14332B19S1B27L12	19	1		sRETDn.6232B19S1B11L11	6	2		sLYTSGPSHe.22163221B19S1B21L14	24	1		sMTVn.144B19S1B11L11	19	1		aSGLAGPn.635422B19S1B21L11	16	1
sMLSGLy.13134B19S1B21L13	19	1		aSRGSGDt.164632B19S1B11L11	6	2		sMGVs.134B19S1B16L10	24	1		sRARGAg.62122B19S1B22L11	19	1		iDGs.23B19S1B27L11	16	1
sMRQGg.1321B19S1B12L10	19	1		sIGPAy.2242B19S1B27L11	6	2		sMVWGSYe.131261B19S1B21L12	24	1		sSTGIs.4332B19S1B16L11	19	1		sEAGGd.2243B19S1B23L11	16	1
sTNLPGKGLt.22433231B19S1B22L15	19	1		iRSs.46B19S1B27L11	6	2		sNGERLIn.141462B19S1B11L14	24	1		sTGASFe.44251B19S1B11L11	19	1		sIASWDt.22212B19S1B13L11	16	1
sRNPFRAGASt.522264332B19S1B23L16	19	1		sPDRDRGNn.2242632B19S1B21L14	6	2		sPGLAn.4353B19S1B21L11	24	1		sTLSYt.1312B19S1B11L11	19	1		sIRPGn.1142B19S1B21L11	16	1
sPDSRy.2214B19S1B21L12	19	1		sTQLAGGn.212343B19S1B12L13	6	2		sPRs.21B19S1B23L11	24	1		sTSLn.426B19S1B11L11	19	1		sLAAGAEe.344431B19S1B21L11	16	1
sNPDSs.2326B19S1B13L12	19	1		aATSGn.1364B19S1B15L10	6	2		sPRIWTGNn.2421341B19S1B16L15	24	1		sVLASn.3533B19S1B21L11	19	1		sMLGn.141B19S1B12L11	16	1
sPGGs.341B19S1B27L11	19	1		aTRVPn.1321B19S1B11L10	6	2		sPRPDYFRPAy.152212322B19S1B21L17	24	1		sYSTGt.2644B19S1B11L11	19	1		sNGQGDq.14221B19S1B15L11	16	1
aIPPGLAGSREPy.13141432412B19S1B21L17	19	1		sTAAGPn.24422B19S1B21L11	6	1		sPSSy.216B19S1B21L11	24	1		sLy.4B19S1B12L07	19	1		sRAGDt.6342B19S1B11L11	16	1
sKPGQGYq.143242B19S1B25L13	19	1		sADQPPy.22132B19S1B27L12	6	1		sSETGSYt.223362B19S1B23L14	24	1		aTFRGe.3264B19S1B11L08	19	1		sRGGVYq.54411B19S1B15L11	16	1
sSPGTSGy.624161B19S1B27L12	19	1		sAEGQGn.22323B19S1B15L13	6	1		sSFSHt.2222B19S1B11L11	24	1		iGERa.412B19S1B11L09	19	1		sSASGGGe.623424B19S1B27L11	16	1
sPGTVLAGVGn.232354342B19S1B21L16	19	1		sTAGn.444B19S1B22L11	6	1		sSQGRRHHq.1234321B19S1B15L14	24	1		sIWGe.211B19S1B21L09	19	1		sSFGVs.6242B19S1B27L11	16	1
sPKIGYe.32211B19S1B25L12	19	1		sAGQGIAy.232122B19S1B27L13	6	1		sSREGHe.62222B19S1B27L11	24	1		aSSQGIDe.632412B19S1B27L10	19	1		sSRQIn.6321B19S1B12L11	16	1
sPKPIy.2242B19S1B12L11	19	1		aSRAGSVKe.6441621B19S1B25L12	6	1		sTHSFs.2122B19S1B27L12	24	1		aTQGLRPe.223611B19S1B11L10	19	1		sSVDGq.6424B19S1B15L11	16	1
sIPSEGy.12421B19S1B21L12	19	1		sASGVLYq.234231B19S1B15L13	6	1		sTLRAGVDq.2443411B19S1B15L14	24	1		aTRGRt.4432B19S1B22L10	19	1		sTIGPSg.33111B19S1B12L11	16	1
sPSGNGn.16412B19S1B21L12	19	1		sASLAg.4422B19S1B22L11	6	1		sTRPWDg.31412B19S1B22L12	24	1		sADRn.422B19S1B21L10	19	1		sTTGVDe.13442B19S1B27L11	16	1
sSPSGTs.64341B19S1B13L13	19	1		sTAVIGn.22123B19S1B24L11	6	1		sTSLNVEy.251122B19S1B21L14	24	1		sLGPd.213B19S1B23L10	19	1		sTTRQGDg.124231B19S1B12L11	16	1
sNPTGGIGs.2434321B19S1B16L13	19	1		sAWIGTSGKPCy.2124164132B19S1B27L17	6	1		sWGSTIGESe.12642411B19S1B11L14	24	1		sQGLt.224B19S1B22L10	19	1		sGSn.24B19S1B15L10	16	1
sSPVGGADt.6144242B19S1B11L13	19	1		sTDERGCHg.1126411B19S1B12L12	6	1		sWWAGs.1124B19S1B15L13	24	1		sRSLDGk.34123B19S1B14L10	19	1		sKIn.22B19S1B15L10	16	1
sVQPGn.4124B19S1B21L10	19	1		sIDIRKRe.212511B19S1B21L11	6	1		iAGYs.341B19S1B15L13	24	1		sSEWAt.4212B19S1B11L10	19	1		sMPg.11B19S1B13L10	16	1
aTRQPs.1522B19S1B26L12	19	1		sDDPp.124B19S1B15L08	6	1		iALWEn.2512B19S1B11L13	24	1		sWGARe.1433B19S1B27L10	19	1		sRQEn.622B19S1B11L10	16	1
sQRTITGDe.1612421B19S1B21L13	19	1		sEFISs.1136B19S1B27L12	6	1		iDRVEYRNn.1411221B19S1B12L16	24	1		iDSTGIg.12342B19S1B12L12	19	1		sSANSs.4112B19S1B16L10	16	1
sGRANFNe.263222B19S1B27L11	19	1		sEGPGy.1344B19S1B27L11	6	1		iGGn.24B19S1B11L11	24	1		iNPGn.124B19S1B11L12	19	1		sSPWGq.6411B19S1B15L10	16	1
sKREn.262B19S1B11L10	19	1		sRENSGYYt.6116222B19S1B23L14	6	1		iGGIPSYn.233162B19S1B15L15	24	1		iSQGSy.2234B19S1B27L12	19	1		sTGQTy.4322B19S1B27L10	16	1
sTSFPRGIGq.22126111B19S1B15L14	19	1		sTERn.324B19S1B21L09	6	1		iGGQGt.4323B19S1B23L13	24	1		sIDRPt.1262B19S1B23L12	19	1		aISSTGGn.214342B19S1B11L12	16	1
sKSGPTAy.122234B19S1B12L12	19	1		sGETGTTAMn.42314431B19S1B11L15	6	1		iGGTAy.4432B19S1B12L12	24	1		sIGQATy.24222B19S1B27L12	19	1		iGQGIg.3232B19S1B22L12	16	1
sGSGTGRd.344345B19S1B23L12	19	1		aSRFGGQn.642432B19S1B11L12	6	1		iGLGGHWe.262211B19S1B25L14	24	1		sILGQATg.223111B19S1B12L12	19	1		iNPEs.141B19S1B27L12	16	1
sSLLe.315B19S1B21L09	19	1		sRFGGSGRRe.61116465B19S1B21L13	6	1		iGPRGPt.22642B19S1B11L13	24	1		sIQEAYGp.111414B19S1B15L12	19	1		iVASPn.3162B19S1B21L12	16	1
sTSQGEVy.332412B19S1B21L13	19	1		sSFPVPGt.624112B19S1B11L12	6	1		iGRDt.462B19S1B11L11	24	1		sKGQGDy.23221B19S1B12L12	19	1		sASKKVSe.242222B19S1B27L12	16	1
sSQGTGt.42443B19S1B11L12	19	1		aTWGEFSq.214225B19S1B15L11	6	1		iGSRGe.4534B19S1B25L12	24	1		sMGHs.132B19S1B15L12	19	1		sFGGLGt.14222B19S1B11L12	16	1
sSVASy.2346B19S1B27L11	19	1		sGELLWSt.414415B19S1B23L12	6	1		iLLDRDRy.442623B19S1B27L14	24	1		sMMGRHy.11342B19S1B12L12	19	1		sFSDGFRAe.1223221B19S1B11L12	16	1
sTSWRAe.22161B19S1B11L10	19	1		sGFPGTGYt.2224342B19S1B22L15	6	1		iQSs.26B19S1B21L12	24	1		sMVKGAg.14242B19S1B22L12	19	1		sIFRGAy.11622B19S1B27L12	16	1
sNTDt.241B19S1B11L09	19	1		aSSGGQNRe.6242212B19S1B27L11	6	1		iRTGIq.6341B19S1B15L12	24	1		sPAGPs.3444B19S1B27L12	19	1		sIFTGTy.12342B19S1B27L12	16	1
sSTGLn.6346B19S1B11L11	19	1		aRKGHKDy.623212B19S1B27L11	6	1		iSVt.42B19S1B11L10	24	1		sPTTGGHe.443422B19S1B27L12	19	1		sIMGVy.1142B19S1B21L12	16	1
sFTGMSs.13416B19S1B21L13	19	1		aSLGLEDy.653421B19S1B21L12	6	1		sMGTt.114B19S1B11L10	23	6		sQGQLn.2316B19S1B11L12	19	1		sISRDTDe.254221B19S1B11L12	16	1
sTPSGSSt.243445B19S1B23L12	19	1		sKGNSYn.14252B19S1B12L12	6	1		sSMGQKn.11321B19S1B15L12	23	2		sSPFGVPGe.6424242B19S1B27L12	19	1		sLDRGt.6262B19S1B23L12	16	1
sTREGIRt.242325B19S1B23L14	19	1		sGPRWGFAGe.14614144B19S1B25L15	6	1		sFYTy.122B19S1B21L11	23	2		sSQTPDRn.612425B19S1B24L12	19	1		sRGASRDe.644542B19S1B27L12	16	1
sTRERRe.22146B19S1B25L12	19	1		sRGSSs.5166B19S1B21L12	6	1		sISPGQGYt.2543242B19S1B11L14	23	2		sSRVIt.4612B19S1B22L12	19	1		sSPGHn.6432B19S1B22L12	16	1
sTSPRTe.45262B19S1B27L11	19	1		aSRGTAGTSRLYRf.644324366214B19S1B21L14	6	1		sMGFGGd.11123B19S1B23L12	23	2		sTAGGWt.33421B19S1B11L12	19	1		sTTQGFy.33212B19S1B27L12	16	1
sRTTAy.6432B19S1B27L10	19	1		sIGTAs.3432B19S1B27L11	6	1		sNNPLLGn.212564B19S1B11L14	23	2		sTGLTADi.236232B19S1B24L12	19	1		sTVDSLSg.222631B19S1B12L12	16	1
sTWAGTGs.313411B19S1B15L15	19	1		sTGTSVMn.241631B19S1B22L14	6	1		sPARQGVy.244232B19S1B27L13	23	2		sTRGVPPy.143322B19S1B27L12	19	1		sWRGs.152B19S1B21L12	16	1
sTWTGVn.41341B19S1B14L13	19	1		aSSGTSy.62416B19S1B21L11	6	1		iLAVt.541B19S1B23L12	23	2		sTTGGDy.33422B19S1B12L12	19	1		aTGRPGTs.235342B19S1B13L13	16	1
sSYRRGQVVt.22213212B19S1B22L15	19	1		sTGTVy.2431B19S1B21L11	6	1		iRSSg.242B19S1B22L11	23	2		sTWLNt.1142B19S1B23L12	19	1		iAGARt.4346B19S1B22L13	16	1
sIGYs.131B19S1B15L12	18	4		sIGTYy.2441B19S1B21L11	6	1		aTEVDy.2142B19S1B12L09	23	1		sVQGAGt.32412B19S1B11L12	19	1		iATSs.146B19S1B21L13	16	1
sRLGWGEGADi.564122442B19S1B24L14	18	4		sRGYALf.62124B19S1B21L08	6	1		aTGDSLn.24226B19S1B11L11	23	1		aRAQGNGHSn.63242326B19S1B21L13	19	1		iDPEGDt.14241B19S1B11L13	16	1
sFGTRGHe.243442B19S1B27L12	18	3		sSGYGAGDy.6224342B19S1B12L13	6	1		aTNLAGAy.225442B19S1B21L12	23	1		aSQGLLDRSy.62411146B19S1B12L13	19	1		iERGs.164B19S1B21L13	16	1
iGARGt.4261B19S1B11L12	18	3		iAGEe.441B19S1B25L11	6	1		aTRDRGPy.242612B19S1B27L11	23	1		aTLSLEYs.252621B19S1B15L13	19	1		iEVGVn.2444B19S1B11L13	16	1
iGRDRSy.24255B19S1B27L13	18	3		iAGGPNn.43422B19S1B21L13	6	1		aTTGGn.4244B19S1B12L10	23	1		aTREGRGYSg.24136112B19S1B22L13	19	1		sAIAGs.2343B19S1B23L13	16	1
iGRGRRGt.362542B19S1B22L15	18	3		sIAGMn.2211B19S1B11L12	6	1		sNLGQGAVFNg.263241212B19S1B12L14	23	1		aTSKISLs.132143B19S1B13L13	19	1		sIFLAANy.215432B19S1B27L13	16	1
iLGSy.635B19S1B27L11	18	3		sIAGQLn.22326B19S1B21L12	6	1		sNPPNLRQGARAd.13115524253B19S1B23L17	23	1		aTYPGRDs.222451B19S1B15L13	19	1		sIPGQGQn.143211B19S1B21L13	16	1
sLWTGGTSSLn.413434566B19S1B11L17	18	3		aSNIALQGRTt.612332164B19S1B23L15	6	1		sRLGGn.6542B19S1B15L11	23	1		iDLGAYy.14442B19S1B12L13	19	1		sISAVVt.24412B19S1B22L13	16	1
sMDVn.124B19S1B22L12	18	3		iCs.2B19S1B15L11	6	1		sRLRDGNy.544222B19S1B21L13	23	1		iIGVGGn.24134B19S1B11L13	19	1		sISGKSs.24426B19S1B27L13	16	1
sMPSVAs.13423B19S1B26L15	18	3		iDLFGTAn.161444B19S1B22L16	6	1		sRRDSLs.54263B19S1B15L13	23	1		iQALPy.2253B19S1B21L13	19	1		sISPGKDt.153422B19S1B11L13	16	1
sPPYSAt.21263B19S1B14L14	18	3		sIDLNs.2212B19S1B13L13	6	1		sRRTILIEGGy.621361232B19S1B21L16	23	1		iRADNy.4322B19S1B21L13	19	1		sISSGGAn.216442B19S1B21L13	16	1
sTDWGt.2212B19S1B23L11	18	2		iDPIRTGTn.2114344B19S1B11L16	6	1		sRVAGRn.63426B19S1B15L12	23	1		iWTGMGt.13412B19S1B11L13	19	1		sLQGSGHt.124432B19S1B11L13	16	1
iDGGn.143B19S1B21L11	18	2		iDRNVNGn.141322B19S1B15L15	6	1		sSDRGLVy.626452B19S1B21L13	23	1		iYQGAIt.22422B19S1B11L13	19	1		sMRGDs.1411B19S1B15L13	16	1
sIFAGGPHe.2143322B19S1B27L13	18	2		sIDSt.222B19S1B23L11	6	1		sSEKRTVQl.6214431B19S1B14L11	23	1		sFPSRGAt.222644B19S1B11L13	19	1		sNPRPAAt.223342B19S1B23L13	16	1
sIGGRn.1446B19S1B11L12	18	2		sSIEDGTy.632242B19S1B21L13	6	1		sSFTSREQn.6122412B19S1B11L14	23	1		sGKGIs.4132B19S1B26L13	19	1		sPGGGPy.22422B19S1B21L13	16	1
iGLLASGq.266162B19S1B25L15	18	2		iEGLPt.1422B19S1B23L13	6	1		sSHTn.214B19S1B11L10	23	1		sIAGIs.2231B19S1B23L13	19	1		sPGQGNs.43242B19S1B27L13	16	1
sIPNAHTGi.1412222B19S1B24L13	18	2		sSIFLGs.62121B19S1B16L11	6	1		sSLGSGt.64143B19S1B11L11	23	1		sIGSGVSDg.1124341B19S1B12L13	19	1		sRPDTRs.62244B19S1B15L13	16	1
sIRSs.255B19S1B27L11	18	2		iGAd.44B19S1B23L10	6	1		sSPGRVGn.614611B19S1B15L13	23	1		sIGTGVRq.114434B19S1B15L13	19	1		sTIADAn.23124B19S1B22L13	16	1
iTSGRGVn.164642B19S1B21L14	18	2		iGEGLVq.42441B19S1B15L13	6	1		sSRQGFAt.232122B19S1B11L12	23	1		sIRPGs.1444B19S1B21L13	19	1		sTTQLGn.41232B19S1B15L13	16	1
sMGGRDLn.124624B19S1B21L13	18	2		sIGGIRy.14412B19S1B27L12	6	1		sSSQAVGt.622442B19S1B23L13	23	1		sIRTGVy.16344B19S1B21L13	19	1		aAQTPGQATt.11443232B19S1B22L14	16	1
sMGSLs.1363B19S1B15L13	18	2		sIGGLAATGe.14354341B19S1B21L14	6	1		sTLDGGn.26242B19S1B15L12	23	1		sISGLGGn.213523B19S1B24L13	19	1		aTSSRGLDYVKKa.25664522211B19S1B11L14	16	1
sPPGGWGt.133412B19S1B11L13	18	2		iGGPe.431B19S1B11L10	6	1		sTPAGSHn.234452B19S1B21L12	23	1		sISSGGIDe.1164421B19S1B21L13	19	1		iAGTAGGt.244442B19S1B11L14	16	1
sPWGQVn.31324B19S1B11L13	18	2		sIGPGq.1322B19S1B25L12	6	1		sTWEGn.2124B19S1B11L11	23	1		sLGLAGFy.335431B19S1B27L13	19	1		iDSGTg.1511B19S1B26L14	16	1
aSGRGQGYy.6463212B19S1B27L12	18	2		sIGPy.132B19S1B12L10	6	1		sVSGTGYs.424341B19S1B26L15	23	1		sLRDSs.4426B19S1B21L13	19	1		iFSGAAy.12242B19S1B21L14	16	1
sTGGGn.3331B19S1B11L12	18	2		iGQWDt.4212B19S1B11L12	6	1		sANQGQGRt.2223234B19S1B25L13	23	1		sMGVVTy.14332B19S1B21L13	19	1		iQGKHs.2411B19S1B15L14	16	1
sVRPGNWe.243411B19S1B25L13	18	2		iGRTENn.36411B19S1B14L14	6	1		sDAGTVIy.224342B19S1B21L14	23	1		sMMDRGTy.112632B19S1B27L13	19	1		sAQGRDSMn.2224261B19S1B11L14	16	1
sVTGTs.4323B19S1B23L13	18	2		sIGVNn.1122B19S1B21L11	6	1		sDQGHWe.22321B19S1B22L11	23	1		sMSGRSTn.164534B19S1B21L13	19	1		sIGWREIRn.1314234B19S1B21L14	16	1
sYKy.12B19S1B21L10	18	2		sIGWt.241B19S1B22L11	6	1		sGLMn.461B19S1B11L11	23	1		sPDPRGTy.324312B19S1B27L13	19	1		sILAGVn.22433B19S1B22L14	16	1
sATGPLQd.124231B19S1B23L13	18	1		sILAQd.1542B19S1B23L11	6	1		sIEGTGy.11431B19S1B21L13	23	1		sPRQGGn.13234B19S1B15L13	19	1		sISRGNQn.224412B19S1B11L14	16	1
aGSDKNy.44222B19S1B27L10	18	1		sILGDt.1522B19S1B11L11	6	1		sIFSGGSGe.1264431B19S1B21L13	23	1		sRATDRLt.642254B19S1B23L13	19	1		sMASGANt.116422B19S1B23L14	16	1
sETSGTSe.216443B19S1B25L13	18	1		iLGQGLSe.232325B19S1B21L13	6	1		sIGTGYq.24211B19S1B15L12	23	1		sRSAGIKq.634322B19S1B25L13	19	1		sPPRVGTIt.1242332B19S1B11L14	16	1
sFLAGn.2432B19S1B15L12	18	1		iLIt.32B19S1B23L11	6	1		sIMDt.112B19S1B11L10	23	1		sRTGQTGDe.6242221B19S1B21L13	19	1		sPWDRGGt.212542B19S1B22L14	16	1
sFPGLPy.12362B19S1B27L12	18	1		iNFPn.212B19S1B21L11	6	1		sIRAGDy.26332B19S1B21L13	23	1		sSPGYMn.22411B19S1B11L13	19	1		sRPGTGWy.524341B19S1B16L14	16	1
sTGAy.241B19S1B27L09	18	1		iNRn.26B19S1B11L11	6	1		sIREVt.2413B19S1B14L13	23	1		sTLSGSs.23636B19S1B21L13	19	1		sTGSGGDGn.1334222B19S1B15L14	16	1
sKGPPSy.23134B19S1B12L11	18	1		sINTy.224B19S1B21L11	6	1		sISASn.1416B19S1B21L11	23	1		sTRTGLy.24343B19S1B21L13	19	1		sTKAGGPAn.4144413B19S1B21L14	16	1
sGRDRAAy.242622B19S1B27L13	18	1		sIQGQLn.12326B19S1B11L13	6	1		sISATn.1411B19S1B12L12	23	1		sTRTSGPy.241644B19S1B21L13	19	1		sTQGARYn.224442B19S1B15L14	16	1
sSHSGRFe.622461B19S1B11L11	18	1		sIRSs.165B19S1B27L11	6	1		sISLn.116B19S1B11L11	23	1		iEQGSGy.12452B19S1B21L14	19	1		sPLEGTPn.242324B19S1B22L15	16	1
sIAGLs.2434B19S1B27L12	18	1		iRSTy.652B19S1B27L11	6	1		sISSGGFn.213422B19S1B21L13	23	1		iGGPQAAg.343222B19S1B22L14	19	1		sPQSTSLLy.2121534B19S1B21L15	16	1
iAGQTs.4321B19S1B27L13	18	1		sIRWn.261B19S1B21L10	6	1		sISSSGYYg.1262322B19S1B22L14	23	1		iPKVGGn.12232B19S1B12L14	19	1		sSGGPLSt.133243B19S1B14L15	16	1
iAYSs.116B19S1B21L13	18	1		sIRYPPSGy.1512162B19S1B21L15	6	1		sISTPAGt.143343B19S1B11L13	23	1		iQGEFs.2111B19S1B21L14	19	1		sSGTSGPKGt.24164112B19S1B23L15	16	1
iDAGe.114B19S1B21L10	18	1		sISGe.254B19S1B27L09	6	1		sIVGy.244B19S1B21L11	23	1		sFGGLLa.21315B19S1B24L14	19	1		sTPAEDRKPy.32222512B19S1B27L15	16	1
iDGGAGq.14133B19S1B15L13	18	1		sISGGQEIn.1443223B19S1B15L15	6	1		sLHSSTy.22642B19S1B21L13	23	1		sIRGDGLs.152224B19S1B27L14	19	1		sWTTGNRGs.1413242B19S1B27L15	16	1
iDGTSSn.14164B19S1B24L13	18	1		iSGs.63B19S1B23L12	6	1		sMGLFYGTDHs.131214311B19S1B15L18	23	1		sLGLKGs.62324B19S1B21L14	19	1		sERGPFPDs.2624141B19S1B15L16	16	1
iDHRGPFt.226222B19S1B12L11	18	1		sISGSFSGt.1646124B19S1B25L13	6	1		sMGLGy.1264B19S1B27L11	23	1		sLGTSGGGn.4416434B19S1B21L14	19	1		sIDVRTSTVs.12244622B19S1B27L16	16	1
iDIGGVn.12442B19S1B21L13	18	1		sISGVTy.11432B19S1B21L13	6	1		sMGLSs.1226B19S1B21L13	23	1		sNDQAAYs.122121B19S1B15L14	19	1		sIRDRASRn.2426364B19S1B22L16	16	1
iDKGTAYt.214322B19S1B23L15	18	1		sISLAGGPGIt.135432342B19S1B22L17	6	1		sMYVy.123B19S1B21L11	23	1		sPPRFELn.241222B19S1B11L14	19	1		sSHRRLAGGDn.221354341B19S1B21L16	16	1
iDSGLASNe.1535222B19S1B27L14	18	1		iSQGGn.2222B19S1B15L13	6	1		sPADLe.4426B19S1B21L10	23	1		sSPRQGTs.645244B19S1B27L14	19	1		sTAPYYLVTy.44312622B19S1B21L16	16	1
iEGPTy.1312B19S1B16L14	18	1		sISQGs.1322B19S1B15L13	6	1		sPFLAGQGSVn.326432351B19S1B12L17	23	1		sTGRDRGYq.1242631B19S1B15L14	19	1		sTRITGQGYt.45143242B19S1B22L16	16	1
iEKGNSn.11322B19S1B11L14	18	1		iSRDRGRLVGy.542641541B19S1B21L18	6	1		sPSGTPTn.114341B19S1B12L14	23	1		sVPTGPs.21141B19S1B21L14	19	1		sKRASGIRs.2616422B19S1B21L16	16	1
sIGGSs.1436B19S1B21L13	18	1		iSRRGPy.61644B19S1B21L14	6	1		sRTEn.632B19S1B11L11	23	1		sYMTGGIAd.1134223B19S1B23L14	19	1		iMLRPILSs.1364256B19S1B21L17	16	1
iGHGDg.2241B19S1B12L11	18	1		iSSMEAe.36124B19S1B21L12	6	1		sSAGEDy.24312B19S1B27L12	23	1		sDGRWTPNs.2161342B19S1B27L15	19	1		sDIRe.231B19S1B11L09	16	1
iGIFDq.4121B19S1B15L12	18	1		sISSn.156B19S1B12L11	6	1		sSGLAGVn.435431B19S1B21L13	23	1		sMDRAPYs.126311B19S1B15L15	19	1		sIGLSQAf.144122B19S1B21L09	16	1
iGIGs.334B19S1B21L13	18	1		iSTPd.423B19S1B23L11	6	1		sSGLAPq.63543B19S1B21L10	23	1		sSRLAGGQy.3354341B19S1B21L15	19	1		sLGRe.244B19S1B21L09	16	1
iGLALRDe.354261B19S1B21L13	18	1		sISVn.144B19S1B11L11	6	1		sSRQEIYs.332121B19S1B15L15	23	1		sMEGTGSLLMGe.1143423111B19S1B21L16	19	1		sQGn.13B19S1B24L09	16	1
sIGLGVRe.246432B19S1B27L12	18	1		iTAGIGq.23411B19S1B15L13	6	1		sSSGGTe.66342B19S1B11L11	23	1		sITPATSGRVGn.1214164642B19S1B21L17	19	1		sSGGy.633B19S1B27L09	16	1
sIGRLn.2144B19S1B15L12	18	1		sITGGLn.23432B19S1B11L13	6	1		sTGGGq.3421B19S1B15L11	23	1		sSRLAGGTMAAs.2554322132B19S1B21L19	19	1		sWIDe.121B19S1B21L09	16	1
sIGVSs.2415B19S1B15L13	18	1		sITGWt.1341B19S1B11L11	6	1		sTLPDRGWDy.16226312B19S1B12L15	23	1		sSPQGNs.62231B19S1B15L13	18	2		aSASGHs.61642B19S1B21L12	15	4
sIHGTGn.21431B19S1B11L13	18	1		iTLGPSy.36315B19S1B21L14	6	1		sVGLRy.4366B19S1B21L12	23	1		iSAn.34B19S1B11L11	18	2		sNAGGPLNn.2444132B19S1B21L13	15	4
sIKGNRGy.213251B19S1B27L13	18	1		sITLGLGNn.2323532B19S1B21L14	6	1		sWDIy.122B19S1B21L11	23	1		sIGGYe.2141B19S1B21L10	18	2		iRGRQn.5461B19S1B16L13	15	3
iLTGTGSg.242341B19S1B12L13	18	1		sITPAGy.21422B19S1B27L12	6	1		sYSGn.164B19S1B21L10	23	1		sTDRYn.4262B19S1B15L12	18	2		sRLDRSs.55264B19S1B21L13	15	3
iMGGTVt.14121B19S1B22L14	18	1		iVGWVNn.44142B19S1B21L13	6	1		iAGGSy.4331B19S1B21L13	23	1		sISLGVAt.226424B19S1B11L13	18	2		sTFREGTLn.2141324B19S1B11L15	15	3
sIPRAe.2261B19S1B21L10	18	1		sKAPAGPEITy.223442112B19S1B27L16	6	1		iDGGSs.1246B19S1B21L14	23	1		sMTGAn.1344B19S1B22L13	18	2		sMPGTGGAt.1243243B19S1B14L16	15	3
sIPRHt.1242B19S1B11L11	18	1		sKDy.22B19S1B12L09	6	1		iDLHe.142B19S1B27L10	23	1		iGVAGy.4332B19S1B21L13	18	2		sIGSy.225B19S1B12L10	15	2
sIPWQNs.14122B19S1B13L14	18	1		sKGQGFt.13232B19S1B11L12	6	1		iGn.4B19S1B21L09	23	1		sTPLEGPRDg.11224261B19S1B12L13	18	2		iDRGVAa.14421B19S1B11L11	15	2
sIQGGRq.21334B19S1B15L12	18	1		sKGSSGSn.241645B19S1B21L13	6	1		iGGLe.342B19S1B11L10	23	1		sPPRGRGGFn.21444422B19S1B21L15	18	2		sRIPGGp.62244B19S1B15L10	15	2
iQPVSGKNq.1426421B19S1B24L13	18	1		sKRTSGSYDe.16164511B19S1B21L14	6	1		iGQKn.222B19S1B15L12	23	1		sIRSTs.2551B19S1B16L11	18	1		aSHSGPSn.614344B19S1B11L12	15	2
iQQGAVGDi.1243312B19S1B24L14	18	1		sKYGSTVSRt.12143214B19S1B22L16	6	1		iGRTy.442B19S1B27L11	23	1		sSRSn.165B19S1B15L11	18	1		sKVDGs.1223B19S1B15L12	15	2
iQSs.26B19S1B21L12	18	1		sSLAGn.6542B19S1B21L10	6	1		iMRGLn.1434B19S1B21L12	23	1		aSRLAGSy.635446B19S1B27L11	18	1		sNLAGAt.25434B19S1B23L12	15	2
sIRATEVTLn.26142222B19S1B11L16	18	1		sLAGSVn.14342B19S1B21L12	6	1		iRGGTGy.42434B19S1B21L14	23	1		iQGt.22B19S1B22L11	18	1		sPGVWt.2421B19S1B22L12	15	2
iRRDSYt.46212B19S1B23L14	18	1		sLDRSe.2261B19S1B25L11	6	1		iRGLAd.6143B19S1B23L12	23	1		iTGSq.442B19S1B15L11	18	1		sTRDRGHg.142631B19S1B12L12	15	2
sIRSAy.2422B19S1B27L11	18	1		sLDSGGSe.625441B19S1B11L12	6	1		iTSGTAd.16123B19S1B23L13	23	1		iVGGy.132B19S1B27L11	18	1		aTRKDRAt.232263B19S1B14L13	15	2
sISAGFt.14342B19S1B11L12	18	1		sLDt.62B19S1B22L10	6	1		iVGASGy.23242B19S1B21L14	23	1		sGTSLn.4325B19S1B15L11	18	1		iVQRTRPe.113121B19S1B11L13	15	2
sISGn.123B19S1B22L12	18	1		sLEFLNt.51221B19S1B23L11	6	1		sHSGGSGg.124321B19S1B12L12	22	5		sIISGn.2132B19S1B21L11	18	1		sIRQVGt.12224B19S1B23L13	15	2
iSMn.21B19S1B11L11	18	1		sSLGLAGVYt.62354341B19S1B23L13	6	1		sIRQGLVDe.2224121B19S1B21L13	22	4		sILGGGt.12344B19S1B11L11	18	1		sMSGGRy.13416B19S1B21L13	15	2
sITAGVGIn.2343422B19S1B21L14	18	1		sSLGLAy.66352B19S1B27L11	6	1		sDRVGSAPe.2344541B19S1B11L13	22	3		sIPs.22B19S1B13L11	18	1		sRGARGa.24243B19S1B24L13	15	2
sIYKn.112B19S1B15L11	18	1		sNLGLIs.11422B19S1B21L13	6	1		sNNFn.221B19S1B16L10	22	2		sISGFn.1142B19S1B21L11	18	1		sRQEIIn.42111B19S1B12L13	15	2
sRLAGs.6543B19S1B27L11	18	1		sLPPGDq.52242B19S1B15L12	6	1		sSPLGLRWDq.62645611B19S1B15L14	22	2		sISIs.123B19S1B27L11	18	1		iDPGRSn.13434B19S1B11L14	15	2
sSLDNy.6421B19S1B21L11	18	1		sLRSt.552B19S1B22L11	6	1		sDGSLTPd.116323B19S1B23L13	22	2		sISLSn.2562B19S1B21L11	18	1		iEGRSs.1446B19S1B23L14	15	2
sLDRGQt.22641B19S1B23L13	18	1		aTTLTGANt.3263431B19S1B11L12	6	1		sFGVAs.1331B19S1B23L13	22	2		sKRQAn.1322B19S1B15L11	18	1		rEPGGLQd.243442B19S1B23L14	15	2
aTTLGGn.23141B19S1B11L11	18	1		sMAVYt.1232B19S1B11L11	6	1		sIQRTSPe.216164B19S1B27L12	22	2		sLGLVHe.23511B19S1B21L11	18	1		sRHHRDNy.222622B19S1B21L14	15	2
sSLGTSHy.644161B19S1B21L13	18	1		sMDGSy.1236B19S1B12L11	6	1		sPGTy.241B19S1B21L11	22	2		sMGQGt.1323B19S1B11L11	18	1		sSPGPRFTy.2232322B19S1B27L14	15	2
sLRSq.352B19S1B25L11	18	1		sMERGTy.12412B19S1B21L13	6	1		aLKGAHSDt.5142142B19S1B11L12	22	1		sMSRINe.12231B19S1B11L11	18	1		sPWTPTSGEn.21132442B19S1B21L15	15	2
sLRTGEFSe.2434222B19S1B27L13	18	1		sMGGVGAe.123242B19S1B27L12	6	1		aRPLSGLAGGLe.5152354343B19S1B21L14	22	1		sMTAy.131B19S1B21L11	18	1		sTSVGTGFn.2214311B19S1B16L15	15	2
sTLSGGn.23614B19S1B21L11	18	1		sMGPASd.12223B19S1B23L12	6	1		aSKYSGSAe.6224261B19S1B11L11	22	1		sRTDAAy.61122B19S1B27L11	18	1		aARRn.246B19S1B11L09	15	2
sLSGRLNn.364632B19S1B21L13	18	1		sMGTVn.1431B19S1B16L12	6	1		aSQFPRSLVe.62246362B19S1B27L12	22	1		sSEDSTy.62262B19S1B27L11	18	1		aVEGQLn.32312B19S1B11L11	15	1
sMAGDy.1312B19S1B12L11	18	1		sMHPGPPTDi.11434142B19S1B24L14	6	1		aSRSAGRPd.6144163B19S1B23L12	22	1		sSGYy.622B19S1B21L11	18	1		iAAs.24B19S1B27L11	15	1
sMDSs.125B19S1B21L12	18	1		sMLAGGGe.154332B19S1B27L12	6	1		aSSDTVn.23224B19S1B11L11	22	1		sSHTGYHe.623422B19S1B27L11	18	1		iARAg.262B19S1B22L11	15	1
sMGRTGKLLg.11432266B19S1B12L14	18	1		sMLGVs.1241B19S1B16L11	6	1		aSSRLADe.663541B19S1B21L10	22	1		sSTGQGn.64321B19S1B21L11	18	1		iEGLn.145B19S1B21L11	15	1
sMSGTGWt.144341B19S1B11L13	18	1		sMNSPRTy.113214B19S1B27L13	6	1		aTDARn.3234B19S1B11L10	22	1		sTGLGn.3332B19S1B21L11	18	1		iQFn.21B19S1B15L11	15	1
sMVTGANe.132422B19S1B27L12	18	1		sMWEGGLn.112414B19S1B21L13	6	1		aTRFy.231B19S1B12L08	22	1		sTYTn.214B19S1B22L11	18	1		sIEGMn.2241B19S1B11L11	15	1
sMWTGGPy.113442B19S1B27L13	18	1		sNAGATn.14442B19S1B21L12	6	1		aTSFHe.2421B19S1B21L08	22	1		sWRGn.154B19S1B11L11	18	1		sISERt.1424B19S1B11L11	15	1
aISNEDg.34122B19S1B12L09	18	1		sENEy.221B19S1B21L10	6	1		aTSTRAAISg.24263222B19S1B22L13	22	1		sIADRt.2414B19S1B25L09	18	1		sISQGy.2224B19S1B27L11	15	1
sTNPDSPSYy.32225122B19S1B12L14	18	1		sNGt.14B19S1B22L10	6	1		sKGAn.244B19S1B22L11	22	1		sPGTe.243B19S1B21L09	18	1		sMAGYy.1332B19S1B27L11	15	1
sPEAy.422B19S1B21L11	18	1		sNLAGYt.15432B19S1B22L13	6	1		sKPRQGLRNg.14524332B19S1B22L14	22	1		sSGGe.642B19S1B27L09	18	1		sMTDs.112B19S1B13L11	15	1
sSPFPg.6121B19S1B26L12	18	1		sLNLPg.6112B19S1B22L10	6	1		sNLGLSGVt.1243412B19S1B11L13	22	1		aTSVGs.1342B19S1B27L10	18	1		sNGRGNn.12642B19S1B21L11	15	1
sSPGLMy.61351B19S1B27L11	18	1		sRNLYn.4211B19S1B11L11	6	1		sNSMTGIPn.1413424B19S1B11L14	22	1		iGGn.44B19S1B21L10	18	1		sNQGMAe.12411B19S1B11L11	15	1
sSPGLPPy.643524B19S1B21L13	18	1		sTNPGGAALn.22144246B19S1B11L15	6	1		sRDPRKDq.622112B19S1B15L12	22	1		sRGn.64B19S1B11L10	18	1		sPGVDq.3441B19S1B15L11	15	1
sIPGQAn.24324B19S1B11L12	18	1		sNPGTGVDe.2243441B19S1B21L13	6	1		sRGITGIVGn.43334132B19S1B15L15	22	1		sTDSWe.1251B19S1B25L10	18	1		sRDSPy.6212B19S1B21L11	15	1
aTQPGQSn.214325B19S1B14L12	18	1		sNQGMn.1241B19S1B11L12	6	1		sRLTSGRSn.6216464B19S1B22L15	22	1		aSHWAGGTDe.61142441B19S1B21L12	18	1		sRGLn.236B19S1B11L11	15	1
sPGTNSFy.322232B19S1B12L13	18	1		sNy.2B19S1B21L09	6	1		sRNPKTGSRTRRTf.522234632351B19S1B11L15	22	1		aSTGRASRSe.62444461B19S1B11L12	18	1		sRGTAn.6431B19S1B11L11	15	1
sPGTTy.2432B19S1B27L11	18	1		aTSPDWTMTGAe.4222131141B19S1B21L14	6	1		sRSDSSIt.242212B19S1B22L13	22	1		aTLTSGMt.231641B19S1B22L12	18	1		sRGTGDt.54342B19S1B11L11	15	1
sPLAGGNe.214312B19S1B27L12	18	1		sPGAGRy.34321B19S1B21L13	6	1		sSFRDEGGWSa.624222215B19S1B11L13	22	1		aTRLRGNn.242542B19S1B15L12	18	1		sRRQDs.5322B19S1B27L11	15	1
sSPPGTRGe.6223234B19S1B25L13	18	1		sPGPVSAf.432362B19S1B12L09	6	1		sSGRs.645B19S1B23L11	22	1		iAGTGy.2422B19S1B27L12	18	1		sRTPGn.5124B19S1B11L11	15	1
sIPPHRPd.214244B19S1B23L12	18	1		sPGTLRSy.244656B19S1B12L11	6	1		sSIFs.221B19S1B15L11	22	1		iDRPGAe.12141B19S1B11L12	18	1		sSLQGAHg.612411B19S1B12L11	15	1
sPRGGs.2241B19S1B21L13	18	1		sSPGTPNn.624122B19S1B21L12	6	1		sSLALGDGa.6516414B19S1B11L11	22	1		iEREIt.1422B19S1B11L12	18	1		sSPGQAy.64312B19S1B27L11	15	1
sSPRQGs.62424B19S1B27L12	18	1		sNPGTVn.12431B19S1B11L12	6	1		sSMQGn.6122B19S1B12L11	22	1		sARQGTy.35242B19S1B21L12	18	1		sSSDs.632B19S1B27L11	15	1
sPRQVPn.25234B19S1B22L14	18	1		sPHIGGLGe.1133411B19S1B21L13	6	1		sSNLPGVEn.6244212B19S1B11L14	22	1		sATGITy.43412B19S1B27L12	18	1		aSDGTGAe.624341B19S1B11L10	15	1
sPSLAGGPNt.22143431B19S1B23L14	18	1		sRPIGDn.61342B19S1B21L11	6	1		sTFNPGGMPg.22242412B19S1B12L13	22	1		sDDRLy.2254B19S1B21L12	18	1		aSDTGAg.62342B19S1B22L10	15	1
sPSPSGPy.351642B19S1B27L13	18	1		sPKGGLGy.224442B19S1B21L14	6	1		sTHSDSy.22213B19S1B12L11	22	1		sGDTEDYq.422111B19S1B15L12	18	1		rEq.2B19S1B25L10	15	1
sNPTGs.2224B19S1B16L13	18	1		sTPMGLSGPn.22134421B19S1B12L15	6	1		sTLAGGPLGe.25434244B19S1B21L13	22	1		sIEVs.121B19S1B15L12	18	1		sDGVGe.2431B19S1B11L10	15	1
sQSDSYq.12251B19S1B15L12	18	1		sSPNRAWa.642611B19S1B11L10	6	1		sTPGEGVt.224233B19S1B11L12	22	1		sIFTGTq.12341B19S1B15L12	18	1		sGDSy.426B19S1B27L10	15	1
sRRGGt.5241B19S1B23L11	18	1		sPNRGATYt.2262322B19S1B11L14	6	1		sTPGSLs.14414B19S1B13L13	22	1		sIGAAn.2444B19S1B11L12	18	1		sIGDt.242B19S1B11L10	15	1
sSRTSDs.64162B19S1B27L12	18	1		sPPFLGLFGDe.221614141B19S1B21L15	6	1		sTRGGn.2244B19S1B21L10	22	1		sIGAGAy.13432B19S1B27L12	18	1		sRGHPn.6321B19S1B21L10	15	1
sRTWGTGFDe.51113412B19S1B27L14	18	1		sPPPGQGPSg.31432423B19S1B12L14	6	1		sYSGRGt.16232B19S1B23L12	22	1		sIGLGNn.13542B19S1B21L12	18	1		sTTAd.443B19S1B23L10	15	1
sSDGQKHy.223212B19S1B27L13	18	1		sSPRLAGIVWe.623543111B19S1B21L14	6	1		sAGFGt.4422B19S1B23L12	22	1		sILSTDGe.252421B19S1B11L12	18	1		sVYt.22B19S1B22L10	15	1
sTSGRSs.16466B19S1B21L13	18	1		sPSLGRn.32246B19S1B11L13	6	1		sDLIy.243B19S1B12L10	22	1		sIPGTy.1342B19S1B21L12	18	1		iAGVPd.3423B19S1B23L12	15	1
sNSGTGPLt.2243424B19S1B11L13	18	1		sPSLWKn.46112B19S1B21L12	6	1		sDLSSTRt.251112B19S1B23L14	22	1		sIRRDGn.12422B19S1B15L12	18	1		iFFGVDe.11422B19S1B27L12	15	1
sSSGTSFGDe.61412241B19S1B21L13	18	1		sSPTGSRLn.6224523B19S1B12L14	6	1		sEKILNRAGMn.122213341B19S1B14L17	22	1		sISGSGy.16452B19S1B27L12	18	1		iPGTt.242B19S1B23L12	15	1
sSMDPHYs.312122B19S1B27L14	18	1		sTPVGEEn.211122B19S1B11L13	6	1		sGTGFGn.33422B19S1B21L12	22	1		sKLQGADq.112441B19S1B15L12	18	1		sDRGQGAy.264232B19S1B27L12	15	1
sSPGLRn.62452B19S1B15L13	18	1		sQAALn.1312B19S1B11L12	6	1		sHRy.23B19S1B21L10	22	1		sKPRGLGe.224324B19S1B25L12	18	1		sESGENy.26412B19S1B21L12	15	1
sSPGYFDt.622222B19S1B13L12	18	1		sRQDLLDg.322342B19S1B12L11	6	1		sIARFn.2431B19S1B14L12	22	1		sLSGGy.2643B19S1B21L12	18	1		sIELs.123B19S1B15L12	15	1
sSQGYs.6241B19S1B15L13	18	1		sTQGTSDFPy.21431122B19S1B21L15	6	1		sIEQGASn.212441B19S1B12L14	22	1		sMAQGAy.13241B19S1B27L12	18	1		sIGDLGq.14254B19S1B15L12	15	1
sSTLs.245B19S1B27L11	18	1		sRDSVASs.616326B19S1B21L15	6	1		sIFYRNn.21262B19S1B15L13	22	1		sMITs.132B19S1B13L12	18	1		sIGGLWt.14311B19S1B11L12	15	1
sTDRVPs.22633B19S1B27L13	18	1		sNRGGPGn.233442B19S1B21L12	6	1		sIGASy.1426B19S1B27L11	22	1		sPEDQq.2222B19S1B25L12	18	1		sIQSs.126B19S1B21L12	15	1
sTDRWNg.42611B19S1B12L11	18	1		sKRGHFGSPDe.254113222B19S1B27L14	6	1		sIGGGGy.21412B19S1B21L13	22	1		sRGGs.622B19S1B21L12	18	1		sLQGTAy.42421B19S1B27L12	15	1
sTGQVDPQg.4321222B19S1B12L13	18	1		sRHSIDn.51222B19S1B21L12	6	1		sIGISERAf.2314242B19S1B12L10	22	1		sSPGQGFDe.1432121B19S1B11L12	18	1		sPSDRPGe.252522B19S1B27L12	15	1
sTLPFGVn.242142B19S1B21L13	18	1		sRLAGFSSRGn.654322642B19S1B21L16	6	1		sIGLKy.1441B19S1B27L11	22	1		sSPMGGLNg.6314432B19S1B12L12	18	1		sPTEn.432B19S1B22L12	15	1
sTPTGSGTTHGISs.344444122426B19S1B21L21	18	1		sRLt.44B19S1B22L10	6	1		sIGYn.112B19S1B11L11	22	1		sTMWDs.2112B19S1B15L12	18	1		sPTTGVDe.243442B19S1B27L12	15	1
sTRPe.242B19S1B25L10	18	1		sRPDn.642B19S1B21L10	6	1		sIIQGSt.23232B19S1B11L12	22	1		sTPGTNPd.124223B19S1B23L12	18	1		sPWTADt.21342B19S1B11L12	15	1
sTRTSGs.24164B19S1B23L14	18	1		sSRRSAd.65443B19S1B23L11	6	1		sILRGKa.24641B19S1B11L10	22	1		sTQTSAn.22161B19S1B21L12	18	1		sRADYLRPe.6222511B19S1B21L12	15	1
sTSGGFESq.2441222B19S1B15L12	18	1		sSSFRDg.63261B19S1B12L10	6	1		sIMGn.111B19S1B11L11	22	1		sTRGQGy.24322B19S1B27L12	18	1		sRFGTPNPe.5243424B19S1B22L12	15	1
sTTGGYy.13422B19S1B21L13	18	1		sSGPGRHe.633461B19S1B21L12	6	1		sIVASGSs.241646B19S1B21L15	22	1		sTTSGVNn.116342B19S1B21L12	18	1		sRGLARt.63542B19S1B23L12	15	1
sTTGRn.4346B19S1B11L12	18	1		sSGy.31B19S1B21L10	6	1		sLGTGSn.44331B19S1B12L13	22	1		sVTGGWt.13411B19S1B11L12	18	1		sRSLARVDe.6251441B19S1B21L12	15	1
sTVLAGAGy.2254332B19S1B27L13	18	1		sSQTGGILAn.32442164B19S1B11L16	6	1		sLWNTGLAGVVq.6114354334B19S1B21L15	22	1		sWTGDNHn.144122B19S1B21L12	18	1		sRTVGGTs.644441B19S1B16L12	15	1
sVLRGTy.24642B19S1B12L12	18	1		sTSRGn.2444B19S1B14L11	6	1		sMGLt.124B19S1B11L10	22	1		sYRRGSt.26416B19S1B22L12	18	1		sWASGSy.11646B19S1B27L12	15	1
sVTGRn.3246B19S1B22L13	18	1		sSTGTQGTe.2244221B19S1B21L13	6	1		sMGTAFs.14312B19S1B27L13	22	1		aSNRAGSs.616416B19S1B21L13	18	1		aSGTGFs.64341B19S1B26L13	15	1
sWGn.11B19S1B21L09	18	1		sTAFSRe.41156B19S1B22L11	6	1		sMYREMn.12621B19S1B11L13	22	1		iAGTSRn.24162B19S1B21L13	18	1		aSQDLAGVPn.62154322B19S1B21L13	15	1
sSWSASGDn.6141642B19S1B21L13	18	1		sTAGTVy.22431B19S1B21L13	6	1		sPGVAn.3423B19S1B13L11	22	1		iAPGRTy.22462B19S1B27L13	18	1		iAWGMn.1131B19S1B11L13	15	1
iVQGSe.1236B19S1B27L11	17	4		sTDREWDe.126111B19S1B21L12	6	1		sPPPWDPHq.2121211B19S1B15L14	22	1		iAPSs.336B19S1B21L13	18	1		iDPDSSy.14262B19S1B12L13	15	1
sSPTRERs.644622B19S1B27L13	17	4		sTEPEe.1121B19S1B25L11	6	1		sPRVGGSy.424336B19S1B12L13	22	1		iDHTMGq.12411B19S1B15L13	18	1		iGWQAEDe.412422B19S1B27L13	15	1
sKDRVGy.12612B19S1B21L12	17	3		sTEWGAy.32142B19S1B21L13	6	1		sPSDLe.2425B19S1B11L10	22	1		iGAGGLFe.344441B19S1B21L13	18	1		iTYRGn.2244B19S1B11L13	15	1
iNPRGt.2243B19S1B11L12	17	3		sTGDe.342B19S1B27L09	6	1		sPYPGTAYs.4224311B19S1B15L16	22	1		iRLPVn.6244B19S1B11L13	18	1		sHGDs.242B19S1B16L13	15	1
iQGLGSy.23244B19S1B21L14	17	3		sGTGEWt.23421B19S1B11L11	6	1		sQIs.11B19S1B15L11	22	1		iVMTGTn.31343B19S1B21L13	18	1		sIGYPs.1121B19S1B23L13	15	1
sIRGs.251B19S1B27L11	17	3		sTGGSs.3413B19S1B27L12	6	1		sRDNy.622B19S1B21L11	22	1		sAGTSGy.44161B19S1B21L13	18	1		sIPLGDn.22142B19S1B15L13	15	1
sTRGQYt.46322B19S1B23L12	17	3		sTGLAAy.43534B19S1B21L13	6	1		sRPQGVSPn.5422261B19S1B12L15	22	1		sIGFGGs.21142B19S1B27L13	18	1		sISGTGLAe.2243442B19S1B27L13	15	1
sSDGs.224B19S1B27L11	17	3		aSGTGRVe.643464B19S1B25L11	6	1		sRTGGFt.43411B19S1B11L12	22	1		sILLDRGe.251264B19S1B25L13	18	1		sLGLAGTy.435432B19S1B27L13	15	1
sGTGTDy.22432B19S1B27L11	17	3		sTGSSLSq.242222B19S1B21L11	6	1		sSGLLn.4354B19S1B21L11	22	1		sIRRERy.16426B19S1B21L13	18	1		sMGTSGTn.141642B19S1B21L13	15	1
sKWVn.214B19S1B22L11	17	3		sTGTGRLGAq.24344314B19S1B23L13	6	1		sSQSGREq.623341B19S1B27L11	22	1		sIVPQAVy.143142B19S1B27L13	18	1		sMPRQGq.14523B19S1B25L13	15	1
sASPREGPHe.22242221B19S1B21L14	17	2		aSGTGVy.64342B19S1B27L10	6	1		sSRVQGDe.522232B19S1B27L12	22	1		sIVPTGn.13224B19S1B16L13	18	1		sMVQNs.1321B19S1B15L13	15	1
sRGPPFy.31122B19S1B27L11	17	2		sTHRDLf.22622B19S1B14L09	6	1		sSTSGRt.41646B19S1B23L13	22	1		sKWDSGSDq.2125121B19S1B15L13	18	1		sPGQEVPy.232142B19S1B27L13	15	1
sIAGTGSy.224346B19S1B27L13	17	2		sTLVt.242B19S1B11L10	6	1		sTAEGGPVn.4423341B19S1B11L15	22	1		sLRDAt.4513B19S1B14L13	18	1		sPSGAGKDe.2434322B19S1B27L13	15	1
iDPGs.234B19S1B21L13	17	2		sTLWTGEn.151342B19S1B21L13	6	1		sVGTPTHn.144422B19S1B21L13	22	1		sMSSGGQq.113421B19S1B15L13	18	1		sRSDSIn.64262B19S1B15L13	15	1
iDPGFt.1342B19S1B22L13	17	2		aSGTPNLn.643322B19S1B11L12	6	1		sVVTGRVn.243464B19S1B21L13	22	1		sPNGAs.4144B19S1B15L13	18	1		sSMGDQSn.614211B19S1B12L13	15	1
sIERGTp.21444B19S1B15L11	17	2		sTPRTGRt.224344B19S1B11L13	6	1		sWGQDTy.13223B19S1B27L12	22	1		sPSSGRy.11646B19S1B21L13	18	1		sTDGTPn.22431B19S1B15L13	15	1
sIFATs.1241B19S1B27L12	17	2		sTRDRGAt.242243B19S1B14L15	6	1		sWGQQy.1311B19S1B27L11	22	1		sRGPAGPy.632432B19S1B21L13	18	1		sTDRIGYt.426242B19S1B23L13	15	1
iGGHn.142B19S1B21L11	17	2		sTRETGPNg.1412421B19S1B12L13	6	1		sWRGVGt.13412B19S1B11L12	22	1		sSIAGGRy.334341B19S1B21L13	18	1		sTLAAs.2541B19S1B23L13	15	1
sILPGGGt.243422B19S1B22L14	17	2		sTRSSSe.22162B19S1B27L11	6	1		iAASGYNn.416422B19S1B21L14	22	1		sSPSLASIn.6223412B19S1B21L13	18	1		sTSGLMn.24341B19S1B11L13	15	1
sIRSs.266B19S1B27L11	17	2		sSTSAGMy.422431B19S1B21L13	6	1		iAGRGVGRe.1341122B19S1B11L14	22	1		sSQTGRs.62342B19S1B21L13	18	1		sVQGQKn.22322B19S1B11L13	15	1
iSWGt.412B19S1B23L12	17	2		sTSSn.421B19S1B12L11	6	1		iAQQLn.1124B19S1B21L12	22	1		sTEGDRPn.224262B19S1B15L13	18	1		iISGGSSg.164116B19S1B22L14	15	1
iTGASk.3422B19S1B24L13	17	2		sTy.1B19S1B21L09	6	1		iARLn.224B19S1B21L11	22	1		sTLGPGEGq.2624321B19S1B15L13	18	1		iNADRGn.24264B19S1B15L14	15	1
sLAGGILe.643433B19S1B21L12	17	2		sVGTGTAy.343222B19S1B27L13	6	1		iDEVGn.1244B19S1B11L13	22	1		sTSRPSs.12116B19S1B21L13	18	1		iVGTGAn.24342B19S1B15L14	15	1
sLDYMn.6121B19S1B11L12	17	2		sSVNPTGGe.6311141B19S1B21L12	6	1		iDSVAEVIAn.14132112B19S1B21L16	22	1		sTSWQGs.21121B19S1B15L13	18	1		sETRGRs.12432B19S1B21L14	15	1
sTLGQPFt.243221B19S1B11L12	17	2		sVPQGARNt.1324431B19S1B23L13	6	1		iEKLGn.1134B19S1B11L13	22	1		sTWDRAYq.212641B19S1B15L13	18	1		sGARAILn.424436B19S1B15L14	15	1
sLGTAQa.64221B19S1B11L10	17	2		sVQYn.412B19S1B11L11	6	1		iFGDt.241B19S1B23L12	22	1		iDLAGLn.12323B19S1B12L14	18	1		sIGGTLYt.241242B19S1B23L14	15	1
sMGGGYy.13422B19S1B27L12	17	2		sVTSGn.4162B19S1B21L11	6	1		iFLRSRGDq.1442621B19S1B15L15	22	1		iGAGRLn.31252B19S1B11L14	18	1		sIGLARPt.145142B19S1B22L14	15	1
sSPGGn.6411B19S1B21L10	17	2		sWAAQEFy.123112B19S1B27L13	6	1		iFYDRGDGHg.21261211B19S1B12L15	22	1		iSSSGSy.45645B19S1B21L14	18	1		sIVTGPLn.234332B19S1B11L14	15	1
sTPGPLAPn.2341134B19S1B11L14	17	2		sWAGRDy.13462B19S1B12L10	6	1		iGAGt.422B19S1B11L11	22	1		sGGYRDRVGy.31232632B19S1B12L14	18	1		sRNGQTGLWn.62322321B19S1B21L14	15	1
sTPLGNs.11211B19S1B15L13	17	2		sWGLt.144B19S1B11L10	6	1		iGGTPLGRq.2244615B19S1B15L15	22	1		sIGLLFs.23542B19S1B21L14	18	1		sSDIPRDSYy.61134262B19S1B27L14	15	1
aSDPLTGNAe.62223321B19S1B11L12	17	2		sWIVn.134B19S1B11L11	6	1		iGLy.24B19S1B21L11	22	1		sITGLSs.23412B19S1B21L14	18	1		sSTPSGSFLg.62264626B19S1B22L14	15	1
sSRDRGSn.642646B19S1B21L12	17	2		sWLQREFGe.1424221B19S1B21L13	6	1		iGLRAe.3152B19S1B11L11	22	1		sIWRGYs.21442B19S1B21L14	18	1		sTVLSFPPRt.23452244B19S1B11L14	15	1
sRTGTSGn.624162B19S1B21L13	17	2		sWTFGn.1412B19S1B21L11	6	1		iGPRFt.1242B19S1B11L12	22	1		sPGGGLs.12443B19S1B15L14	18	1		iDHRQGGVNe.12322122B19S1B27L15	15	1
sRSRSs.6366B19S1B27L11	17	2		sWTGGy.1342B19S1B27L11	6	1		iLYGGDe.22241B19S1B21L12	22	1		sRGAYIs.13422B19S1B21L14	18	1		iDRREGLHy.1442232B19S1B27L15	15	1
sSTGDPLNn.6242212B19S1B21L13	17	2		sTYHGLAGDPy.122354312B19S1B21L16	6	1		iSDGy.422B19S1B27L11	22	1		sRVLGDSn.412314B19S1B11L14	18	1		iDSGALIy.164433B19S1B21L15	15	1
sVRSAy.1442B19S1B27L11	17	2		aTGYNs.4422B19S1B21L11	6	1		iSSRSTNy.566631B19S1B21L15	22	1		sSRDRTs.12261B19S1B15L14	18	1		iGRVTVQTy.3513312B19S1B27L15	15	1
sWSGGRIg.162131B19S1B13L14	17	2		sYQGTn.1214B19S1B21L11	6	1		iVGKn.342B19S1B11L12	22	1		sTGTGVPYy.2434222B19S1B12L14	18	1		sIHGQGWNn.2232311B19S1B12L15	15	1
sAEPGYRVt.3131244B19S1B25L13	17	1		sARDPk.2423B19S1B24L12	5	4		iVGNe.342B19S1B27L10	22	1		sTLAGPPHn.3543222B19S1B21L14	18	1		sPTSGGDs.416412B19S1B21L15	15	1
sAGTTLs.24144B19S1B27L13	17	1		sILGGIe.12243B19S1B25L12	5	4		iYGTGRy.14332B19S1B21L14	22	1		sTLTSGNPe.2216423B19S1B23L14	18	1		sTPAQGGYy.2222432B19S1B21L15	15	1
sAIGTGs.32434B19S1B27L13	17	1		sTDPGAVt.222322B19S1B23L13	5	3		sHPNSGTGPy.23224341B19S1B21L16	21	3		sVPWAGLRLAq.221324122B19S1B15L14	18	1		sTPLLAGGs.1435434B19S1B21L15	15	1
sSASDQIAd.6222123B19S1B23L13	17	1		iQGINe.2422B19S1B27L11	5	3		sSWTHGs.61122B19S1B21L13	21	2		iTSPTs.2622B19S1B26L15	18	1		sTPNLDRGQn.21122641B19S1B11L15	15	1
aTRASGSTy.2416462B19S1B21L13	17	1		sIQWGPDg.221242B19S1B22L13	5	3		sTGQGGKe.232342B19S1B25L13	21	2		sRRTGQGPMn.52432311B19S1B11L15	18	1		iPGSTSGKGy.23416423B19S1B21L17	15	1
sAWGGDg.21341B19S1B13L13	17	1		sSLSGRAy.646462B19S1B27L12	5	3		iGRTGAe.44344B19S1B25L13	21	2		sSILAGVDQDe.515434122B19S1B27L15	18	1		sNSWRGVGSWNIDe.261442441221B19S1B21L17	15	1
sSDGt.612B19S1B23L10	17	1		sTGTPYy.24221B19S1B21L13	5	3		aTSVGGt.21242B19S1B11L10	21	1		sTPWPSQGKn.22124222B19S1B11L15	18	1		iDPLRLPLDSDt.1143536251B19S1B11L18	15	1
sDGVFGTRGe.21423463B19S1B25L15	17	1		iEGLAVn.23541B19S1B21L13	5	2		sATVSEs.43242B19S1B16L11	21	1		sPGLADSWYt.43521412B19S1B22L16	18	1		sIDt.12B19S1B11L08	15	1
sADRDRn.42616B19S1B21L11	17	1		iGGAe.413B19S1B25L11	5	2		sGPGPLSPp.4432163B19S1B16L12	21	1		sSGLAGGPFVFn.6354312212B19S1B21L16	18	1		iSVe.41B19S1B21L09	15	1
sTEGVDRGYt.22322642B19S1B11L14	17	1		sIGLy.143B19S1B21L11	5	2		sIGETGSs.142346B19S1B16L15	21	1		sTPGQGPYs.3432411B19S1B15L16	18	1		sAGDt.342B19S1B11L09	15	1
sFAGLAGDRLf.243543134B19S1B21L12	17	1		sIKDAFVRy.1222236B19S1B21L15	5	2		sIPGTGVy.224342B19S1B12L12	21	1		sPGLAGVGSs.33543126B19S1B21L17	18	1		sDRDRKTe.242623B19S1B25L13	14	5
sRGEIKSy.541216B19S1B12L12	17	1		iVEGVGDe.223141B19S1B21L13	5	2		sKEQGAd.21223B19S1B23L11	21	1		sRPQGADe.642422B19S1B27L11	17	3		sNAGGPLNDe.24341321B19S1B21L13	14	5
aTRGe.464B19S1B25L08	17	1		sRLAPGId.551121B19S1B23L12	5	2		sKTGSs.1346B19S1B21L12	21	1		sTPLLGSg.234512B19S1B22L12	17	3		sVPTDSy.24426B19S1B12L12	14	4
aSTGGs.6344B19S1B21L11	17	1		sMGSGPs.11612B19S1B27L13	5	2		sNGGSs.1436B19S1B21L12	21	1		aSQVGGHt.623422B19S1B11L11	17	2		sDFVNt.1141B19S1B23L10	14	3
sRGGWt.6341B19S1B11L10	17	1		sMRGQVAy.143242B19S1B12L13	5	2		sRLSWGPg.541141B19S1B13L13	21	1		iATYy.242B19S1B27L11	17	2		sRDTWd.5111B19S1B23L10	14	3
sGQGRd.2214B19S1B23L11	17	1		sIPMGAs.13132B19S1B21L13	5	2		sSDSGQAPPGe.614322212B19S1B27L14	21	1		sFGIs.211B19S1B27L11	17	2		sIRDRTy.24264B19S1B27L12	14	3
sRGQGRt.63216B19S1B22L12	17	1		sPRLGAPRDe.22443131B19S1B21L14	5	2		sSLTGWn.62331B19S1B11L12	21	1		aTRRGGn.26531B19S1B21L10	17	2		sSLRDSHt.644262B19S1B23L13	14	3
sGSTt.253B19S1B14L12	17	1		aARTGIVg.163413B19S1B22L11	5	2		sSPGQTHq.143212B19S1B15L12	21	1		sKGTVIs.24342B19S1B27L12	17	2		aTYYy.312B19S1B21L09	14	3
sRGTSGSPe.6416452B19S1B27L12	17	1		sTGTSGRn.341645B19S1B21L13	5	2		sSPGVYs.63331B19S1B15L13	21	1		iGGIy.441B19S1B21L12	17	2		sSGRs.636B19S1B23L11	14	2
sRGWVQGDt.5212242B19S1B11L13	17	1		sRTQDNYGt.6222221B19S1B11L13	5	2		sSRAGGVRVe.62224163B19S1B25L14	21	1		sAGTGDt.24332B19S1B11L12	17	2		sGRSGHe.41521B19S1B21L11	14	2
sHLQGLAGGSDe.2423543411B19S1B21L16	17	1		sYTALy.1334B19S1B12L11	5	2		sSRVDDy.64312B19S1B12L11	21	1		sVGAGs.4432B19S1B21L12	17	2		sIQn.11B19S1B15L10	14	2
sIHREVy.12422B19S1B21L12	17	1		sMf.1B19S1B24L04	5	1		sSTRDSNy.624222B19S1B27L12	21	1		aSSAGQFGy.6643222B19S1B27L12	17	2		sMRMd.161B19S1B23L10	14	2
iAAAs.132B19S1B27L12	17	1		sADSVe.2262B19S1B27L10	5	1		sTAGTt.4242B19S1B11L10	21	1		sSIGTGELLe.61434144B19S1B27L13	17	2		sSFt.62B19S1B23L10	14	2
iAGIQn.1322B19S1B11L13	17	1		aTWAGGDq.213421B19S1B15L11	5	1		sTAWn.331B19S1B11L10	21	1		sSETGSPt.613422B19S1B22L13	17	2		iAGGq.342B19S1B25L12	14	2
iAGRLSs.33436B19S1B21L15	17	1		sNAGg.232B19S1B22L09	5	1		sTIASGQGn.2224323B19S1B12L14	21	1		iDGRKNy.24612B19S1B27L13	17	2		iNREn.262B19S1B11L12	14	2
sIALAGGGNDq.241434412B19S1B21L14	17	1		sSAGPAATe.6234112B19S1B27L12	5	1		sTLSDGTGGt.14414342B19S1B11L14	21	1		sSPGGSPy.624252B19S1B21L13	17	2		sMGQGDe.13241B19S1B14L12	14	2
sIARGn.2442B19S1B21L11	17	1		sAGSs.346B19S1B27L11	5	1		sTQGGLe.22113B19S1B11L10	21	1		sIPQGAs.13211B19S1B15L14	17	2		sMTSGMDe.116412B19S1B27L12	14	2
iASTs.162B19S1B27L12	17	1		sARs.24B19S1B23L11	5	1		sTTPGRs.22244B19S1B23L13	21	1		sSIRRGQRn.6214325B19S1B11L14	17	2		sRGGGGAGPq.54244213B19S1B21L12	14	2
sSIATy.6334B19S1B21L11	17	1		sSASGRGDe.6164621B19S1B21L12	5	1		sAGn.21B19S1B12L10	21	1		sSRSt.241B19S1B22L11	17	1		sRLAGEy.35432B19S1B27L12	14	2
iDHLPPDRPLa.223242645B19S1B24L19	17	1		sASTGAt.12333B19S1B14L14	5	1		sAGHGSTe.432441B19S1B21L12	21	1		aSGPGPIy.634342B19S1B12L11	17	1		sTPGAq.1241B19S1B25L12	14	2
iDLGGGRRNe.15434142B19S1B27L15	17	1		sRDGAGt.62412B19S1B11L11	5	1		sASGLs.2344B19S1B26L14	21	1		aTLAGESy.214316B19S1B27L11	17	1		sTRGGRDe.243461B19S1B21L12	14	2
sIDn.22B19S1B12L10	17	1		sDGTGGy.14342B19S1B27L12	5	1		sIESGGDy.221422B19S1B27L13	21	1		aTSRIGg.13421B19S1B13L11	17	1		sTRVLn.2436B19S1B22L12	14	2
sIDPGVy.12443B19S1B21L13	17	1		sMDRRGn.11464B19S1B11L12	5	1		sIGGt.242B19S1B11L10	21	1		iAGGy.442B19S1B27L11	17	1		sTTGILn.23414B19S1B21L12	14	2
iDPVAGFNe.1434322B19S1B27L14	17	1		aCWDTGVEp.2122112B19S1B15L11	5	1		sIGGRVSs.224646B19S1B21L15	21	1		iASWn.321B19S1B21L11	17	1		iVPDPRGe.142334B19S1B27L13	14	2
iDQGRGn.11262B19S1B15L14	17	1		sGDy.22B19S1B27L08	5	1		sIGQGLLAe.2421421B19S1B11L13	21	1		iDGy.11B19S1B21L11	17	1		sIHSLVSe.126614B19S1B25L13	14	2
sSIDRATETy.62264111B19S1B27L14	17	1		sEAGATy.14322B19S1B27L12	5	1		sIISGAq.11631B19S1B25L13	21	1		iGGRDe.4422B19S1B11L11	17	1		sNPDRSFLy.2426624B19S1B12L13	14	2
sIDSGMWDe.1164111B19S1B21L13	17	1		sIEAGSt.21435B19S1B23L12	5	1		sIITGPKGn.1132124B19S1B21L14	21	1		iGGTy.342B19S1B27L11	17	1		sRGLASGq.312163B19S1B25L13	14	2
sIEGPs.2242B19S1B27L12	17	1		sEGLAGGLIRSs.2354343366B19S1B21L19	5	1		sILDEGt.13111B19S1B23L11	21	1		iRQGAe.4221B19S1B11L11	17	1		sRIGTSn.52112B19S1B15L13	14	2
sIGDRs.2422B19S1B27L12	17	1		sTEQGARVn.2124411B19S1B21L13	5	1		sIPGTSGIHLs.124162324B19S1B21L18	21	1		iSNy.62B19S1B21L11	17	1		sTPGTGYYq.2243411B19S1B15L13	14	2
sIGDRVADf.2426341B19S1B23L10	17	1		sETSGSIIn.1164523B19S1B21L14	5	1		sIQGPSYn.124352B19S1B15L14	21	1		sEVAGd.2343B19S1B23L11	17	1		iGAGPPn.43422B19S1B15L14	14	2
sIGGLIt.21363B19S1B22L13	17	1		sTETYRGFn.2222642B19S1B21L13	5	1		sISASHy.14312B19S1B12L12	21	1		sGLSs.236B19S1B21L11	17	1		sIFPGTGn.212421B19S1B11L14	14	2
sIGGVe.2141B19S1B11L10	17	1		sTFGSSs.42446B19S1B21L13	5	1		sISSs.226B19S1B27L11	21	1		sIAVy.133B19S1B21L11	17	1		sIPGQGARq.1232435B19S1B15L14	14	2
sIGGYGDt.141212B19S1B11L13	17	1		sFMGTy.1132B19S1B27L11	5	1		sITHPDGe.121411B19S1B21L12	21	1		sILGn.254B19S1B11L11	17	1		sMASGLLn.114344B19S1B15L14	14	2
sIGHQGDt.242122B19S1B11L13	17	1		sFQGs.222B19S1B27L11	5	1		sIVGGAy.21244B19S1B21L13	21	1		sIPQPn.1222B19S1B15L11	17	1		sMNRAAGFSe.12634216B19S1B27L14	14	2
sIGLLGVy.225522B19S1B27L13	17	1		sNFRGTe.22434B19S1B25L11	5	1		sKRDRGQDe.1426421B19S1B21L13	21	1		sIQPn.124B19S1B11L11	17	1		sSWGLAKq.313542B19S1B25L14	14	2
sIGLn.233B19S1B11L11	17	1		sSGARTy.64252B19S1B21L12	5	1		sLSGLHn.54352B19S1B21L12	21	1		sITANy.1432B19S1B27L11	17	1		iQQAARMn.224341B19S1B11L15	14	2
sIGLn.246B19S1B11L11	17	1		sNGASFDe.141511B19S1B21L11	5	1		sMAHRs.1324B19S1B27L12	21	1		sIVRNn.1142B19S1B21L11	17	1		sIWTSGNLy.1116421B19S1B21L15	14	2
iGPTGSe.22341B19S1B11L12	17	1		sMGFRAGESGn.141343122B19S1B21L15	5	1		sMGLFy.1362B19S1B12L09	21	1		sIYLn.116B19S1B11L11	17	1		sMGQGFGELn.13241116B19S1B13L15	14	2
sIGSGSALKGt.244261614B19S1B11L16	17	1		aSRGGAn.64443B19S1B21L10	5	1		sMGTRFt.12352B19S1B11L12	21	1		sKQGSt.1235B19S1B11L11	17	1		sSHRADn.62632B19S1B21L11	14	1
iGTSGy.4162B19S1B21L13	17	1		sSGGGRGIg.6224642B19S1B22L13	5	1		sMLVAGGPGy.12343444B19S1B21L16	21	1		sKRQGy.1313B19S1B21L11	17	1		aITGNGDt.144142B19S1B11L11	14	1
iGVGPe.2211B19S1B11L11	17	1		sRGGGs.6342B19S1B21L12	5	1		sMPGWAe.11111B19S1B11L11	21	1		sLGTGt.4412B19S1B11L11	17	1		aSTSVGGTe.6244422B19S1B27L11	14	1
sIIQREn.13242B19S1B21L12	17	1		sKGGSg.2432B19S1B26L12	5	1		sMTSGt.1162B19S1B23L12	21	1		sLQGFy.5232B19S1B12L11	17	1		aSWAAVn.61314B19S1B11L11	14	1
sILRGRATe.2424621B19S1B21L13	17	1		sVGQLn.2322B19S1B11L11	5	1		sMYGVAAs.124434B19S1B15L15	21	1		sMFGYq.1121B19S1B15L11	17	1		iGLEn.352B19S1B21L11	14	1
iLVGDy.3232B19S1B21L13	17	1		aSGGRDRd.634415B19S1B23L11	5	1		sNGQGFy.23242B19S1B27L12	21	1		sMPGNn.1232B19S1B21L11	17	1		iGRGt.223B19S1B11L11	14	1
sIPg.22B19S1B22L09	17	1		sGGRFGt.43412B19S1B11L11	5	1		sNSYt.222B19S1B23L11	21	1		sMRGLt.1542B19S1B11L11	17	1		sATGDy.4342B19S1B27L11	14	1
sIPGQs.2431B19S1B15L13	17	1		sRGSDVVGe.6142211B19S1B14L13	5	1		sPEVREGRDe.21442221B19S1B21L14	21	1		sNPGLRn.24363B19S1B21L11	17	1		sFAEs.231B19S1B27L11	14	1
sIQGTGGYe.2243421B19S1B21L13	17	1		sLGTFy.4412B19S1B21L11	5	1		sPGLAGe.43541B19S1B21L11	21	1		sNPLFy.1222B19S1B27L11	17	1		sGLVSy.3531B19S1B21L11	14	1
sIRARSGe.242154B19S1B25L13	17	1		aSSGTTq.62442B19S1B21L08	5	1		sPSLGAPg.266341B19S1B13L14	21	1		sPGQGYi.43242B19S1B24L11	17	1		sIAGPe.1314B19S1B25L11	14	1
sIRFDGRe.232124B19S1B25L13	17	1		sGWSQGVGVNe.213241142B19S1B27L15	5	1		sRGLGt.6264B19S1B11L11	21	1		sRGNPIKp.622322B19S1B15L11	17	1		sIGAYy.2322B19S1B12L11	14	1
sIRGGTGt.261122B19S1B23L14	17	1		sDHPRAGRt.1123434B19S1B22L14	5	1		sRLPGVGn.542444B19S1B11L14	21	1		sRGTGAe.54332B19S1B27L11	17	1		sIGGSe.1344B19S1B25L11	14	1
sIRGQe.2211B19S1B21L10	17	1		sHQREIHe.224222B19S1B27L12	5	1		sSGIAGAe.543432B19S1B27L12	21	1		sRLAGDn.62442B19S1B21L11	17	1		sIGRVHg.22611B19S1B12L11	14	1
sIRGs.221B19S1B27L11	17	1		sHTLn.231B19S1B11L11	5	1		sSGPTt.4332B19S1B23L10	21	1		sRTGRn.4344B19S1B21L11	17	1		sIQGt.222B19S1B23L11	14	1
sIRMn.141B19S1B11L11	17	1		sIAGGe.1323B19S1B25L11	5	1		sTAMn.411B19S1B11L11	21	1		sRTGVGg.63412B19S1B22L11	17	1		sKEGLAe.22441B19S1B11L11	14	1
sISGTSGe.164142B19S1B27L12	17	1		sIASGTLn.216414B19S1B21L13	5	1		sTGLGt.4413B19S1B11L11	21	1		sRWRGSt.51616B19S1B11L11	17	1		sLADn.631B19S1B16L11	14	1
sISRNn.2662B19S1B21L11	17	1		sIAVe.141B19S1B11L09	5	1		sTLIGPMy.262411B19S1B21L14	21	1		sSRGHn.6641B19S1B21L11	17	1		sMGGPn.1322B19S1B21L11	14	1
sITPn.214B19S1B22L12	17	1		iAYASVLn.422412B19S1B11L15	5	1		sTMVAFn.21422B19S1B15L13	21	1		sSTALn.6226B19S1B11L11	17	1		sMGQFPy.14222B19S1B27L11	14	1
iTPTVt.2422B19S1B11L12	17	1		iDGSSGy.14564B19S1B21L14	5	1		sTYLs.222B19S1B26L13	21	1		sSWTLARg.612246B19S1B12L11	17	1		sMKGDt.1142B19S1B11L11	14	1
sIVGMDe.12411B19S1B21L11	17	1		iDMFDGSn.112231B19S1B12L15	5	1		sTYWGGLGNs.21143512B19S1B21L17	21	1		sTGLy.133B19S1B21L11	17	1		sPGTGFe.24311B19S1B21L11	14	1
sIVGSn.2432B19S1B21L11	17	1		iDPSGIn.21641B19S1B21L13	5	1		sVGQYGs.43213B19S1B27L13	21	1		sTGVs.341B19S1B21L11	17	1		sPRGt.262B19S1B23L11	14	1
iVLDSHPRy.3422224B19S1B21L16	17	1		iDRMn.221B19S1B11L12	5	1		sWAGEGy.13422B19S1B12L12	21	1		sTPDTy.2422B19S1B21L11	17	1		sRDRVd.6244B19S1B23L11	14	1
sIYSAGy.12433B19S1B21L13	17	1		iDWGQGAVGt.11324242B19S1B11L16	5	1		sWGAEn.1432B19S1B15L12	21	1		sWTMn.141B19S1B11L11	17	1		sREAGQn.62411B19S1B24L11	14	1
iYSGNPGAd.2642343B19S1B23L15	17	1		sIEERRALSs.21226236B19S1B21L17	5	1		sWVTGn.1434B19S1B12L12	21	1		aTRGGk.2343B19S1B14L08	17	1		sRFNWRRe.611144B19S1B22L11	14	1
sRKHPTt.62142B19S1B11L11	17	1		iEGQLy.2315B19S1B12L12	5	1		sYGQGDg.13231B19S1B12L11	21	1		sIGDKe.1422B19S1B11L09	17	1		sSGLs.434B19S1B27L11	14	1
sKPFGMEt.111411B19S1B11L13	17	1		iERLAVPy.125442B19S1B27L14	5	1		sYRAIs.2421B19S1B15L13	21	1		aAGAGLy.24343B19S1B27L10	17	1		sSGTEn.6432B19S1B15L11	14	1
sKTQDQTWd.1212111B19S1B23L14	17	1		iESLGGAGSg.26443422B19S1B26L18	5	1		iAAn.44B19S1B11L11	21	1		aTSGGYy.44412B19S1B27L10	17	1		sSGTGSt.24346B19S1B11L11	14	1
sSKWDGLNe.6112422B19S1B27L12	17	1		iFDGTPy.11422B19S1B27L13	5	1		iALn.26B19S1B11L11	21	1		iRTGn.534B19S1B11L10	17	1		sSPGs.644B19S1B27L11	14	1
sLAGASYe.643151B19S1B21L12	17	1		iFGQGSGe.132433B19S1B25L14	5	1		iAVAGn.4434B19S1B11L13	21	1		sALGy.154B19S1B21L10	17	1		sSREFALQq.6422242B19S1B27L11	14	1
sLLAGQSRe.6144264B19S1B22L13	17	1		iFGSs.244B19S1B21L13	5	1		iDGGs.242B19S1B21L13	21	1		sEDLSy.2242B19S1B12L10	17	1		sSRTAn.6233B19S1B11L11	14	1
sLLIGy.4222B19S1B21L12	17	1		sIFSDq.2141B19S1B15L11	5	1		iDPLAPAGt.2354442B19S1B22L16	21	1		sGSPy.412B19S1B27L10	17	1		sSTDRGNe.622612B19S1B27L11	14	1
sSLPNy.3421B19S1B21L11	17	1		iGALGRAn.146261B19S1B15L15	5	1		iDQPAGGs.124434B19S1B27L15	21	1		sIGn.24B19S1B11L10	17	1		sSWDTTy.61222B19S1B27L11	14	1
sLSGs.463B19S1B27L11	17	1		iGDLRSs.22166B19S1B16L16	5	1		iEQRPy.1232B19S1B21L13	21	1		sIHn.22B19S1B15L10	17	1		sTFGAy.4221B19S1B27L11	14	1
sSLTGNn.65342B19S1B21L11	17	1		sIGGDn.2442B19S1B21L11	5	1		iGDRs.411B19S1B15L13	21	1		sIPPRe.2346B19S1B27L10	17	1		sTPGSt.3342B19S1B22L11	14	1
sLTSGRIn.516463B19S1B22L15	17	1		sIGGn.114B19S1B11L11	5	1		iGPGe.134B19S1B11L10	21	1		sIQn.12B19S1B15L10	17	1		sTQGAPy.42313B19S1B27L11	14	1
sMEGTGHVPq.12433222B19S1B25L13	17	1		iGGRRSPLs.4444626B19S1B26L18	5	1		iIGYn.231B19S1B11L12	21	1		sIRGn.242B19S1B21L10	17	1		iSYGe.524B19S1B21L10	14	1
sMERGPy.12441B19S1B21L13	17	1		iGGSDy.2422B19S1B21L13	5	1		iLGDt.242B19S1B11L11	21	1		sKLAn.221B19S1B11L10	17	1		sAAGAe.3444B19S1B25L10	14	1
sMGGAy.1112B19S1B27L11	17	1		iGKRGy.4242B19S1B27L12	5	1		iLGRAe.3121B19S1B11L11	21	1		sPGGNe.4412B19S1B27L10	17	1		sAGGHy.2242B19S1B27L10	14	1
[truncated: 20,711 more rows]

## Sheet: Child Cohort (recall) 
Measures and characteristics of the M158-66-specific recall repertoires for the child cohort are shown in the Supplemental Table 3.
Donor ID: C1 (recall)	Pooled reperoire			Donor ID: C2 (recall)	Pooled reperoire			Donor ID: C3 (recall)	Pooled reperoire			Donor ID: C4 (recall)	Pooled reperoire			Donor ID: C5 (recall)	Pooled reperoire
Clonotype Name	Count	Stability		Clonotype Name	Count	Stability		Clonotype Name	Count	Stability		Clonotype Name	Count	Stability		Clonotype Name	Count	Stability
sIRSAy.2442B19S1B27L11	44	5		iRSs.46B19S1B27L11	31	4		aSSKRs.6624B19S1B23L11	36	2		sIRSs.246B19S1B27L11	59	7		iRSt.66B19S1B22L11	63	3
iRSAy.612B19S1B27L11	36	2		iRSs.66B19S1B27L11	21	4		sVRSs.463B19S1B27L11	28	4		iRSs.46B19S1B27L11	42	6		iRs.4B19S1B23L11	43	2
iRSs.66B19S1B27L11	30	5		sTRSt.461B19S1B22L11	21	3		iRSSVe.5421B19S1B21L11	26	3		sIRSAy.2262B19S1B27L11	35	6		sIRSs.246B19S1B27L11	38	5
sIRSs.246B19S1B27L11	29	5		sIRSSy.2466B19S1B27L11	18	4		iLs.1B19S1B15L11	26	1		sSRs.24B19S1B23L11	26	4		sSARSt.6212B19S1B22L11	38	1
iRSt.62B19S1B22L11	29	3		sIRSs.166B19S1B27L11	18	4		iRSs.16B19S1B27L11	26	1		sIRSs.266B19S1B27L11	21	7		sIRSSy.2266B19S1B27L11	35	6
sIRSAy.2522B19S1B27L11	25	2		iRs.1B19S1B23L11	16	1		sIRAs.134B19S1B27L11	23	3		sTRSAy.1522B19S1B27L11	21	7		sIRSAn.1643B19S1B21L11	28	2
sIRSt.262B19S1B23L11	24	3		sIRSs.246B19S1B27L11	15	4		iRSSy.665B19S1B27L11	23	1		sRRSAd.6443B19S1B23L11	18	4		sSSRs.636B19S1B23L11	27	1
sIRSs.166B19S1B27L11	23	4		iRSGVe.3341B19S1B21L11	14	3		sFRSt.246B19S1B22L11	23	1		sTRSs.151B19S1B27L11	16	1		iRSs.36B19S1B27L11	18	3
sIRSt.113B19S1B23L11	23	1		sIRSSd.1664B19S1B23L11	12	4		iRSAy.442B19S1B27L11	21	2		iRSs.66B19S1B27L11	13	3		sARSt.256B19S1B22L11	18	1
sTRSSq.2466B19S1B15L11	22	2		sMRSs.166B19S1B27L11	12	3		iRASq.422B19S1B15L11	17	4		sVRSAy.1644B19S1B27L11	13	2		sIRSs.146B19S1B27L11	17	4
iRSt.46B19S1B22L11	22	1		sIRSGVe.14432B19S1B27L11	11	3		iRSAy.622B19S1B27L11	16	2		sRRs.44B19S1B23L11	12	5		sTRSt.252B19S1B22L11	15	6
sIRSAy.2332B19S1B27L11	20	2		sSQRSLEp.626632B19S1B15L11	11	3		sSKRs.624B19S1B23L11	15	5		sFRSs.162B19S1B27L11	12	2		sMRSs.166B19S1B27L11	15	5
sIRSs.236B19S1B27L11	17	3		sSFRSLd.61552B19S1B23L11	11	2		iRSs.42B19S1B27L11	15	4		sTRSs.266B19S1B27L11	12	2		iRSs.66B19S1B27L11	15	4
sSVRSs.6266B19S1B27L11	16	2		sIRSs.266B19S1B27L11	9	4		sIRSAy.1352B19S1B27L11	13	4		sTRSs.366B19S1B27L11	11	5		iRSs.12B19S1B27L11	15	3
iRSs.61B19S1B27L11	14	2		iRSLTp.5534B19S1B15L11	9	2		sMRSAd.1653B19S1B23L11	13	3		iRSSy.466B19S1B27L11	11	2		sIRSs.265B19S1B27L11	14	3
sIRSs.156B19S1B27L11	13	2		iRs.4B19S1B23L11	8	3		sIRSAy.1632B19S1B27L11	13	1		sIRSs.146B19S1B27L11	11	2		sTRSs.466B19S1B27L11	14	1
sIRSs.266B19S1B27L11	11	4		sIRSs.145B19S1B27L11	8	3		sMRSt.162B19S1B22L11	12	2		sSRSs.262B19S1B27L11	11	1		sMRSAy.1642B19S1B27L11	13	4
iRSs.41B19S1B27L11	11	2		sVRSs.266B19S1B27L11	8	2		sSLLs.656B19S1B15L11	12	2		sIRSs.166B19S1B27L11	10	6		sSGRSt.6452B19S1B22L11	12	1
iRSSHe.4122B19S1B27L11	11	2		sMRs.12B19S1B23L11	8	2		sVRSs.146B19S1B27L11	8	2		sLRSq.536B19S1B25L11	10	2		sIRSGn.1653B19S1B21L11	11	2
sMRs.14B19S1B23L11	10	2		sSGRSSd.64553B19S1B23L11	8	1		sIRSs.116B19S1B27L11	8	1		sIRSs.223B19S1B27L11	10	1		sIRSSSe.16145B19S1B21L11	11	2
sSQRSt.2242B19S1B23L11	10	2		sIRSGy.2161B19S1B27L11	7	2		sIRSs.156B19S1B27L11	8	1		sYRSAy.2122B19S1B27L11	10	1		sMRSDVe.13612B19S1B21L11	11	1
sIRSs.262B19S1B27L11	10	1		sSQRs.624B19S1B23L11	7	1		sIRSs.236B19S1B27L11	8	1		sHRSn.234B19S1B11L11	9	3		sQRSSd.1263B19S1B23L11	11	1
iRSs.46B19S1B27L11	9	3		sIRs.25B19S1B23L11	7	1		sVRSs.246B19S1B27L11	7	2		sMRSTt.1612B19S1B11L11	9	1		sSGRs.634B19S1B23L11	10	3
sLRs.56B19S1B23L11	9	2		sSQRSt.6242B19S1B23L11	6	4		sIRSt.161B19S1B22L11	7	1		sKRSGe.2444B19S1B25L11	8	4		sLRSs.666B19S1B27L11	9	3
sMRs.13B19S1B23L11	9	1		aSSIRSs.64366B19S1B27L11	6	3		sIRSVDi.21432B19S1B24L11	7	1		sSGRSt.6455B19S1B22L11	8	3		sIRSs.236B19S1B27L11	9	2
sIRSt.242B19S1B22L11	8	2		iRSs.42B19S1B27L11	6	2		iDGEd.141B19S1B23L11	6	2		sIRSs.212B19S1B27L11	8	2		sSRSn.414B19S1B11L11	9	2
sSRSt.514B19S1B22L11	8	1		sIRSGy.1662B19S1B27L11	6	1		sKRSt.256B19S1B22L11	6	1		sSTRSs.4346B19S1B27L11	8	1		sIRs.26B19S1B23L11	9	1
sSTRSs.6421B19S1B27L11	8	1		sSRSSq.4655B19S1B15L11	5	1		sLRASy.6445B19S1B27L11	6	1		sIRSAy.1432B19S1B27L11	7	2		sMRSt.162B19S1B22L11	9	1
sTRSt.156B19S1B22L11	8	1		sIRSSn.2656B19S1B21L11	5	1		sSGRs.646B19S1B23L11	5	3		sIRSs.226B19S1B27L11	7	2		sTRSSAe.46312B19S1B27L11	8	2
sRRSGn.1162B19S1B21L11	7	5		sIRs.24B19S1B23L11	4	3		sLRs.63B19S1B23L11	5	1		aSSPRs.6624B19S1B23L11	7	1		sERSGIe.26342B19S1B27L11	8	1
aSSQRSSg.612656B19S1B22L11	7	4		sARs.45B19S1B23L11	4	2		sLRSs.142B19S1B27L11	5	1		sIRSs.256B19S1B27L11	6	2		sIRSs.256B19S1B27L11	7	3
sTRs.25B19S1B23L11	7	3		sIRSSy.2326B19S1B27L11	4	2		sNRSs.256B19S1B27L11	5	1		sMRSs.136B19S1B27L11	6	2		sHRSq.266B19S1B25L11	7	2
iRs.5B19S1B23L11	7	2		sIRSt.166B19S1B22L11	4	2		sIRSAy.1452B19S1B27L11	4	2		sVRSs.156B19S1B27L11	6	2		sMRSSGe.15142B19S1B27L11	7	2
sIRSAd.2422B19S1B23L11	7	1		sMRSSEe.16542B19S1B22L11	4	2		sIRSt.261B19S1B23L11	4	2		iRSAIe.3431B19S1B11L11	6	1		sIRSq.142B19S1B25L11	6	4
sSRSs.226B19S1B27L11	7	1		sYRSSq.2615B19S1B15L11	4	2		sISAt.261B19S1B22L11	4	2		iRSAy.623B19S1B27L11	6	1		iRSs.46B19S1B27L11	6	3
sIRSAy.1632B19S1B27L11	6	4		sIRSt.242B19S1B23L11	4	1		sSGRASe.64622B19S1B25L11	4	1		iRSt.46B19S1B22L11	6	1		sIRSs.266B19S1B27L11	6	3
sIRSAy.2412B19S1B27L11	6	4		sTRSSSPq.242444B19S1B23L11	4	1		sSRSAy.5262B19S1B27L11	4	1		sIRs.16B19S1B23L11	6	1		sIRSs.156B19S1B27L11	6	2
sMRSAd.1443B19S1B23L11	6	2		iRSAy.632B19S1B27L11	4	1		sSRSs.226B19S1B27L11	4	1		sMRSAy.1462B19S1B27L11	6	1		iRSs.25B19S1B27L11	6	1
sTRSSSe.43152B19S1B27L11	6	1		iRSSy.346B19S1B27L11	4	1		sSWFRn.3111B19S1B11L11	4	1		sTRSAy.1662B19S1B27L11	6	1		sRRSAd.5463B19S1B23L11	6	1
iRSt.52B19S1B23L11	5	2		sSRs.44B19S1B23L11	4	1		sTRs.24B19S1B23L11	4	1		sIRSs.162B19S1B27L11	5	3		sSLRSSAe.646461B19S1B11L11	6	1
sIRSs.226B19S1B27L11	5	2		sTRSGy.1442B19S1B27L11	4	1		sTRSs.246B19S1B27L11	4	1		sIRSs.241B19S1B27L11	5	2		sSRSs.546B19S1B27L11	6	1
sLRSAy.4142B19S1B27L11	5	2		iRSAy.251B19S1B27L11	3	2		sMRSt.111B19S1B22L11	3	2		sSRSn.235B19S1B15L11	5	2		sSRSs.656B19S1B27L11	6	1
sLRSt.412B19S1B22L11	5	2		iRs.5B19S1B23L11	3	2		sVRLs.212B19S1B27L11	3	1		sIRSs.125B19S1B27L11	5	1		sSRSt.626B19S1B22L11	6	1
iRSGWe.6241B19S1B21L11	5	1		sIRSs.126B19S1B27L11	3	2		sYRSq.133B19S1B25L11	3	1		sSHRs.626B19S1B23L11	5	1		sVRSn.355B19S1B11L11	5	4
sGRSSq.3345B19S1B15L11	5	1		sIRSs.256B19S1B27L11	3	1		aSSLRSs.66656B19S1B27L11	3	1		sSRSs.666B19S1B27L11	5	1		sIRSAg.2662B19S1B22L11	5	2
sIRs.16B19S1B23L11	5	1		sQRs.24B19S1B23L11	3	1		aTVTGMYi.243412B19S1B11L11	3	1		sVRSs.346B19S1B27L11	5	1		sIRSs.136B19S1B27L11	5	2
sIRSt.146B19S1B22L11	5	1		sSTRSs.6245B19S1B27L11	3	1		sTRSt.245B19S1B22L11	2	2		sIRSs.156B19S1B27L11	4	3		sMRSAn.1412B19S1B21L11	5	2
sMRSSd.1633B19S1B23L11	5	1		iRSt.42B19S1B23L11	3	1		aTSGRSt.14266B19S1B22L11	2	2		sSRSAy.2262B19S1B27L11	4	2		sLRSGe.4424B19S1B25L11	5	1
sSRSAy.3222B19S1B27L11	5	1		sFRSAVe.21323B19S1B21L11	3	1		aTVTGVYt.243442B19S1B11L11	2	1		iRSAy.512B19S1B27L11	4	1		sSRSGn.5424B19S1B21L11	4	3
sWRs.15B19S1B15L11	5	1		sIRSs.114B19S1B27L11	3	1		iIAQGKa.22241B19S1B11L11	2	1		sARSt.252B19S1B22L11	4	1		iRSs.51B19S1B27L11	4	2
sIRSAy.1432B19S1B27L11	4	4		sIRSs.232B19S1B27L11	3	1		iRAALWq.42261B19S1B21L11	2	1		sIRSAy.1443B19S1B27L11	4	1		iRSs.56B19S1B27L11	4	2
sSGRs.626B19S1B23L11	4	2		sIRSs.245B19S1B27L11	3	1		iRAGy.532B19S1B27L11	2	1		sIRSAy.2642B19S1B27L11	4	1		sGRSt.334B19S1B23L11	4	2
sIRSs.134B19S1B27L11	4	1		sIRSSEe.16331B19S1B21L11	3	1		iRAPq.422B19S1B15L11	2	1		sSGRSt.6465B19S1B22L11	4	1		sIRSs.216B19S1B27L11	4	2
sIRSs.245B19S1B27L11	4	1		sSGRs.645B19S1B23L11	3	1		iRSAs.652B19S1B27L11	2	1		sTRs.44B19S1B23L11	4	1		sRRSs.546B19S1B27L11	4	2
sIRSt.162B19S1B22L11	4	1		sTRs.26B19S1B23L11	3	1		iRSs.32B19S1B27L11	2	1		sTRSt.442B19S1B23L11	4	1		iRSGYe.6341B19S1B21L11	4	1
sSGRs.634B19S1B23L11	4	1		sTRSt.356B19S1B22L11	3	1		iRSSHe.6161B19S1B21L11	2	1		iRSs.22B19S1B27L11	3	3		iRSSe.256B19S1B25L11	4	1
iRSs.56B19S1B27L11	3	3		iRSs.62B19S1B27L11	2	2		iRSt.22B19S1B23L11	2	1		iRSs.45B19S1B27L11	3	3		iRSVd.364B19S1B23L11	4	1
iRSs.42B19S1B27L11	3	2		iRSs.65B19S1B27L11	2	2		iRSTd.224B19S1B23L11	2	1		sFRSt.165B19S1B23L11	3	3		sIRSAHe.21221B19S1B21L11	4	1
iRSs.54B19S1B27L11	3	2		iRSSDi.6562B19S1B24L11	2	2		iSSt.52B19S1B22L11	2	1		sVRSs.266B19S1B27L11	3	3		sIRSSn.2636B19S1B21L11	4	1
iRSSy.626B19S1B27L11	3	2		sIRSAy.1622B19S1B27L11	2	2		sFRSs.166B19S1B27L11	2	1		iRSAy.432B19S1B27L11	3	2		sKRSt.211B19S1B22L11	4	1
sIRSAy.2262B19S1B27L11	3	2		sVRSSy.4646B19S1B27L11	2	2		sGLATDe.35432B19S1B27L11	2	1		sIRSAy.1632B19S1B27L11	3	2		sKRSt.216B19S1B22L11	4	1
sIRSTy.1422B19S1B27L11	3	2		sGRSGVe.43442B19S1B27L11	2	2		sGTSGy.4161B19S1B27L11	2	1		sIRSs.236B19S1B27L11	3	2		sLRSq.232B19S1B25L11	4	1
sSFRs.611B19S1B23L11	3	2		sMRSn.142B19S1B11L11	2	2		sIRAGe.2623B19S1B25L11	2	1		iRSGVe.6432B19S1B21L11	3	1		sSGRSt.6456B19S1B22L11	4	1
sSPRs.323B19S1B23L11	3	2		iRSSy.656B19S1B27L11	2	1		sIRGGy.1542B19S1B27L11	2	1		iRSs.61B19S1B27L11	3	1		sVRSDg.4212B19S1B22L11	4	1
sSRs.56B19S1B23L11	3	2		iRSt.61B19S1B22L11	2	1		sIRGn.112B19S1B15L11	2	1		iRSSy.616B19S1B27L11	3	1		sMRSAg.1462B19S1B22L11	3	2
sSRSGHe.24642B19S1B27L11	3	2		sIRs.15B19S1B23L11	2	1		sIRGs.162B19S1B27L11	2	1		sIRSAy.1332B19S1B27L11	3	1		aTSGRSTq.224341B19S1B15L11	3	1
sSSRSAy.65622B19S1B27L11	3	2		sIRSGSe.11646B19S1B27L11	2	1		sIRPs.214B19S1B27L11	2	1		sIRSs.262B19S1B27L11	3	1		iRs.1B19S1B23L11	3	1
sSVRSLd.43565B19S1B23L11	3	2		sIRSs.156B19S1B27L11	2	1		sIRRAy.1462B19S1B27L11	1	1		sIRSSEKq.261622B19S1B21L11	3	1		iRSt.45B19S1B22L11	3	1
sTRs.24B19S1B23L11	3	2		sTRSt.242B19S1B23L11	2	1		sIRSAy.1422B19S1B27L11	1	1		sMRSAy.1642B19S1B27L11	3	1		sGRSSq.2645B19S1B15L11	3	1
iRSAy.621B19S1B27L11	3	1		iRSAy.162B19S1B27L11	2	1		sIRSAy.1444B19S1B27L11	1	1		sTRSGe.3463B19S1B25L11	3	1		sGRSt.155B19S1B22L11	3	1
iRSGq.151B19S1B15L11	3	1		iRSt.62B19S1B23L11	2	1		sIRSAy.1622B19S1B27L11	1	1		iRSAy.632B19S1B27L11	2	2		sIRSAy.2662B19S1B27L11	3	1
iRSLd.651B19S1B23L11	3	1		sIRSAd.2643B19S1B23L11	2	1		sIRSAy.2432B19S1B27L11	1	1		iRSTYe.3111B19S1B21L11	2	2		sIRSs.262B19S1B27L11	3	1
sIRSAy.1442B19S1B27L11	3	1		sIRSGVe.23242B19S1B27L11	2	1		sIRSAy.2521B19S1B27L11	1	1		sGRs.45B19S1B23L11	2	2		sIRSt.166B19S1B22L11	3	1
sTRSAd.4114B19S1B23L11	3	1		sIRSSg.2426B19S1B22L11	2	1		sIRSAy.2522B19S1B27L11	1	1		sIRSSy.1246B19S1B27L11	2	2		sPRs.21B19S1B23L11	3	1
sTRSGy.2212B19S1B27L11	3	1		sIRSVAe.25521B19S1B11L11	2	1		sIRSDy.1632B19S1B27L11	1	1		sVRSs.142B19S1B27L11	2	2		sSGRSAd.64563B19S1B23L11	3	1
iRSAy.532B19S1B27L11	2	2		sSGRSSd.64643B19S1B23L11	2	1		sIRSGd.2123B19S1B23L11	1	1		iRSGy.462B19S1B27L11	2	1		sSGRSGd.64613B19S1B23L11	3	1
iRSAy.642B19S1B27L11	2	2		aTSTRSDt.122452B19S1B11L11	1	1		sIRSNy.1312B19S1B27L11	1	1		iRSs.36B19S1B27L11	2	1		sSLRSt.6352B19S1B22L11	3	1
sIRSs.152B19S1B27L11	2	2		iRSAg.632B19S1B22L11	1	1		sIRSPy.1262B19S1B27L11	1	1		iRSs.65B19S1B27L11	2	1		sTRSn.234B19S1B15L11	3	1
sTRs.45B19S1B23L11	2	2		iRSGVe.3331B19S1B21L11	1	1		sIRSs.262B19S1B27L11	1	1		iRSTe.644B19S1B25L11	2	1		sTRSt.446B19S1B22L11	3	1
iRSAy.622B19S1B27L11	2	1		iRSGVe.3341B19S1B27L11	1	1		sIRSs.265B19S1B27L11	1	1		sIRSGAe.16141B19S1B11L11	2	1		sYRSSVe.26542B19S1B27L11	3	1
iRSAy.662B19S1B27L11	2	1		iRSGVe.3342B19S1B21L11	1	1		sIRSt.242B19S1B22L11	1	1		sIRSs.116B19S1B27L11	2	1		iRSDe.651B19S1B14L11	2	2
iRSGe.633B19S1B25L11	2	1		sIRs.21B19S1B23L11	1	1		sIWs.21B19S1B23L11	1	1		sIRSs.143B19S1B27L11	2	1		iRSGn.431B19S1B21L11	2	2
iRSs.62B19S1B27L11	2	1		sIRSAd.2553B19S1B23L11	1	1		sKIAQd.1321B19S1B23L11	1	1		sIRSs.145B19S1B27L11	2	1		sIRSAy.2432B19S1B27L11	2	2
iRSt.42B19S1B23L11	2	1		sIRSGFe.23221B19S1B27L11	1	1		sMRGSy.1445B19S1B27L11	1	1		sIRSSy.2654B19S1B27L11	2	1		sIRSs.126B19S1B27L11	2	2
iRSVy.612B19S1B27L11	2	1		sIRSGy.2632B19S1B27L11	1	1		sMRSAy.1532B19S1B27L11	1	1		sIRSTy.1322B19S1B27L11	2	1		sMRSs.146B19S1B27L11	2	2
sARSGy.2531B19S1B27L11	2	1		sIRSSy.1466B19S1B27L11	1	1		sMRSs.165B19S1B27L11	1	1		sQRs.24B19S1B23L11	2	1		sSYRSGIe.621643B19S1B21L11	2	2
sERs.16B19S1B23L11	2	1		sNRSt.242B19S1B23L11	1	1		sMRSs.166B19S1B27L11	1	1		sSARs.634B19S1B15L11	2	1		sTRSs.416B19S1B27L11	2	2
sFRSSg.1656B19S1B22L11	2	1		sSRs.24B19S1B15L11	1	1		sMRSSd.1553B19S1B23L11	1	1		sSGRSt.6464B19S1B23L11	2	1		aSSSRSAy.662552B19S1B27L11	2	1
sGRs.14B19S1B23L11	2	1		sSRSs.662B19S1B27L11	1	1		sSFHGq.3111B19S1B15L11	1	1		sSSRSs.6646B19S1B27L11	2	1		iRSAn.652B19S1B21L11	2	1
sGRSSGp.25614B19S1B15L11	2	1		iRs.6B19S1B23L11	1	1		sSIRSs.1252B19S1B27L11	1	1		sTRSs.446B19S1B27L11	2	1		iRSGe.163B19S1B25L11	2	1
sIRSAGe.26431B19S1B11L11	2	1		iRSAVe.5132B19S1B11L11	1	1		sSLRSs.6656B19S1B27L11	1	1		sVRSAy.3662B19S1B27L11	2	1		iRSSTe.6342B19S1B27L11	2	1
sIRSAy.1532B19S1B27L11	2	1		iRSFTp.5514B19S1B15L11	1	1		sSRSs.164B19S1B27L11	1	1		iRs.3B19S1B23L11	1	1		iRSTDe.4412B19S1B27L11	2	1
sKRSSq.1621B19S1B15L11	2	1		iRSGSe.3442B19S1B21L11	1	1		sSTRSAy.42252B19S1B27L11	1	1		iRs.4B19S1B23L11	1	1		sARs.21B19S1B23L11	2	1
sSIRSt.6252B19S1B22L11	2	1		iRSGy.322B19S1B27L11	1	1		sSTRSs.1316B19S1B27L11	1	1		iRSAy.422B19S1B27L11	1	1		sDRs.26B19S1B15L11	2	1
sSLRSs.6346B19S1B27L11	2	1		iRSLTp.5564B19S1B15L11	1	1		sTIn.12B19S1B22L11	1	1		iRSAy.663B19S1B27L11	1	1		sFRSAGe.14634B19S1B21L11	2	1
sSRSTVe.24221B19S1B21L11	2	1		iRSSy.626B19S1B27L11	1	1		sTISt.126B19S1B22L11	1	1		iRSGe.624B19S1B25L11	1	1		sGRs.25B19S1B23L11	2	1
sSSRs.646B19S1B23L11	2	1		sARSSGKq.215442B19S1B21L11	1	1		sTRSAy.1542B19S1B27L11	1	1		iRSQHVq.52221B19S1B21L11	1	1		sGRSt.362B19S1B23L11	2	1
sTRSt.122B19S1B22L11	2	1		sFRs.24B19S1B23L11	1	1		sTRSAy.3442B19S1B27L11	1	1		iRSs.62B19S1B27L11	1	1		sIRs.21B19S1B23L11	2	1
sYRSt.262B19S1B22L11	2	1		sHRSs.266B19S1B27L11	1	1		sYRSQe.1332B19S1B25L11	1	1		iRSSHe.2561B19S1B21L11	1	1		sIRSANe.14322B19S1B27L11	2	1
iRs.4B19S1B23L11	1	1		sIRs.14B19S1B15L11	1	1						iRSTy.462B19S1B27L11	1	1		sIRSAy.2242B19S1B27L11	2	1
iRSAe.211B19S1B14L11	1	1		sIRs.22B19S1B23L11	1	1						sARSSn.2436B19S1B21L11	1	1		sIRSGLe.26634B19S1B27L11	2	1
iRSAg.652B19S1B22L11	1	1		sIRs.23B19S1B23L11	1	1						sGRRs.144B19S1B23L11	1	1		sIRSs.125B19S1B27L11	2	1
iRSAHe.6521B19S1B21L11	1	1		sIRSAy.1463B19S1B27L11	1	1						sGRSAy.2632B19S1B27L11	1	1		sIRSs.226B19S1B27L11	2	1
iRSAt.632B19S1B11L11	1	1		sIRSAy.1652B19S1B27L11	1	1						sGRSs.456B19S1B27L11	1	1		sIRSs.242B19S1B27L11	2	1
iRSAy.432B19S1B27L11	1	1		sIRSAy.2362B19S1B27L11	1	1						sIRSAy.1522B19S1B27L11	1	1		sIRSSn.2526B19S1B21L11	2	1
iRSGWe.5241B19S1B21L11	1	1		sIRSAy.2662B19S1B27L11	1	1						sIRSAy.1662B19S1B27L11	1	1		sIRSSy.2346B19S1B27L11	2	1
iRSSd.351B19S1B23L11	1	1		sIRSGVe.16641B19S1B21L11	1	1						sIRSAy.2152B19S1B27L11	1	1		sKRSt.162B19S1B22L11	2	1
sARSAy.2542B19S1B27L11	1	1		sIRSGy.1463B19S1B27L11	1	1						sIRSAy.2242B19S1B27L11	1	1		sLRSs.556B19S1B27L11	2	1
sIRs.26B19S1B23L11	1	1		sIRSs.116B19S1B27L11	1	1						sIRSAy.2412B19S1B27L11	1	1		sMRSGy.1642B19S1B27L11	2	1
sIRSAy.1132B19S1B27L11	1	1		sIRSs.136B19S1B27L11	1	1						sIRSAy.2632B19S1B27L11	1	1		sPRSt.256B19S1B22L11	2	1
sIRSAy.2162B19S1B27L11	1	1		sIRSs.146B19S1B27L11	1	1						sIRSEe.1411B19S1B25L11	1	1		sSGRs.634B19S1B15L11	2	1
sIRSAy.2462B19S1B27L11	1	1		sIRSs.161B19S1B27L11	1	1						sIRSPy.2462B19S1B27L11	1	1		sSGRs.645B19S1B23L11	2	1
sIRSEd.1532B19S1B23L11	1	1		sIRSs.236B19S1B27L11	1	1						sIRSs.112B19S1B27L11	1	1		sSGRSAd.64523B19S1B23L11	2	1
sIRSGCe.25242B19S1B27L11	1	1		sIRSSy.1454B19S1B27L11	1	1						sIRSs.126B19S1B27L11	1	1		sSIRSs.6136B19S1B27L11	2	1
sIRSGq.2644B19S1B15L11	1	1		sLRs.34B19S1B23L11	1	1						sIRSs.131B19S1B27L11	1	1		sSRSGSp.36114B19S1B15L11	2	1
sIRSGVe.14342B19S1B27L11	1	1		sLRs.36B19S1B23L11	1	1						sIRSs.136B19S1B27L11	1	1		sSRSNn.1612B19S1B21L11	2	1
sIRSGVe.16341B19S1B21L11	1	1		sLRSs.366B19S1B27L11	1	1						sIRSs.142B19S1B27L11	1	1		sSRSt.342B19S1B22L11	2	1
sIRSGYe.24132B19S1B21L11	1	1		sMRs.11B19S1B23L11	1	1						sIRSs.225B19S1B27L11	1	1		sTRs.34B19S1B23L11	2	1
sIRSLAAq.145442B19S1B15L11	1	1		sMRs.16B19S1B23L11	1	1						sIRSs.242B19S1B27L11	1	1		sTRSs.235B19S1B27L11	2	1
sIRSs.125B19S1B27L11	1	1		sMRSt.122B19S1B23L11	1	1						sIRSs.243B19S1B27L11	1	1		sTRSt.226B19S1B22L11	2	1
sIRSs.126B19S1B27L11	1	1		sMRSt.151B19S1B23L11	1	1						sIRSSt.1423B19S1B11L11	1	1		aSSGRSAd.622343B19S1B23L11	1	1
sIRSs.146B19S1B27L11	1	1		sQRSSNp.14431B19S1B15L11	1	1						sIRSSYEq.246222B19S1B24L11	1	1		iRSAy.462B19S1B27L11	1	1
sIRSs.216B19S1B27L11	1	1		sQRSt.262B19S1B23L11	1	1						sIRSt.263B19S1B23L11	1	1		iRSAy.542B19S1B27L11	1	1
sIRSs.241B19S1B27L11	1	1		sSTRSt.6165B19S1B22L11	1	1						sKRSAy.1123B19S1B27L11	1	1		iRSAy.612B19S1B27L11	1	1
sIRSt.166B19S1B22L11	1	1		sTRs.23B19S1B23L11	1	1						sKRSq.243B19S1B25L11	1	1		iRSGn.614B19S1B21L11	1	1
sIRSt.246B19S1B22L11	1	1		sTRSGe.2364B19S1B25L11	1	1						sLRSs.466B19S1B27L11	1	1		iRSGq.611B19S1B15L11	1	1
sIRSt.252B19S1B23L11	1	1		sTRSs.146B19S1B27L11	1	1						sLRSSYe.16622B19S1B21L11	1	1		iRSq.46B19S1B25L11	1	1
sIRSTy.2412B19S1B27L11	1	1		sTRSs.256B19S1B27L11	1	1						sLRSSYt.44621B19S1B23L11	1	1		iRSs.26B19S1B27L11	1	1
sLRs.16B19S1B23L11	1	1		sTRSt.232B19S1B23L11	1	1						sMRSs.156B19S1B27L11	1	1		iRSSd.413B19S1B23L11	1	1
sLRSs.256B19S1B27L11	1	1		sTRSt.361B19S1B22L11	1	1						sPRs.44B19S1B23L11	1	1		iRSSg.522B19S1B22L11	1	1
sLRSs.646B19S1B27L11	1	1		sTRSt.366B19S1B22L11	1	1						sPRSt.112B19S1B23L11	1	1		iRSSq.445B19S1B15L11	1	1
sLRSSy.6461B19S1B27L11	1	1		sVRSs.436B19S1B27L11	1	1						sPRSTYt.44621B19S1B23L11	1	1		iRSSy.446B19S1B27L11	1	1
sLRSt.662B19S1B22L11	1	1		sWRSt.143B19S1B22L11	1	1						sSDRSSq.12631B19S1B15L11	1	1		iRSt.55B19S1B23L11	1	1
sMRs.16B19S1B23L11	1	1										sSGRs.646B19S1B23L11	1	1		iRSTDe.4422B19S1B27L11	1	1
sMRSAy.1524B19S1B27L11	1	1										sSHRSn.6265B19S1B15L11	1	1		iRSTEe.4532B19S1B22L11	1	1
sMRSs.146B19S1B27L11	1	1										sSKRs.625B19S1B23L11	1	1		sARSADe.15331B19S1B21L11	1	1
sNIRSTg.13624B19S1B22L11	1	1										sSRSAy.3322B19S1B27L11	1	1		sFRSGq.2454B19S1B15L11	1	1
sPRSAYt.24221B19S1B23L11	1	1										sTRs.14B19S1B23L11	1	1		sGRs.11B19S1B23L11	1	1
sPRSDt.3541B19S1B11L11	1	1										sTRs.23B19S1B23L11	1	1		sGRs.41B19S1B23L11	1	1
sQRSs.256B19S1B27L11	1	1										sTRSGy.2434B19S1B27L11	1	1		sGRs.44B19S1B23L11	1	1
sQRSs.266B19S1B27L11	1	1										sTRSs.125B19S1B27L11	1	1		sGRSSq.4651B19S1B15L11	1	1
sRRs.25B19S1B23L11	1	1										sTRSs.155B19S1B27L11	1	1		sGRSt.446B19S1B22L11	1	1
sRRSGVe.54641B19S1B27L11	1	1										sTRSs.242B19S1B27L11	1	1		sGRSt.466B19S1B22L11	1	1
sSGRs.624B19S1B23L11	1	1										sTRSs.246B19S1B27L11	1	1		sIRs.11B19S1B23L11	1	1
sSIRSs.6266B19S1B27L11	1	1										sTRSs.256B19S1B27L11	1	1		sIRs.16B19S1B23L11	1	1
sSIRSs.6361B19S1B27L11	1	1										sTRSTy.2662B19S1B27L11	1	1		sIRs.24B19S1B23L11	1	1
sSIRSs.6366B19S1B27L11	1	1										sVRSs.366B19S1B27L11	1	1		sIRSAy.2222B19S1B27L11	1	1
sSLRSt.6552B19S1B23L11	1	1														sIRSGe.1463B19S1B25L11	1	1
sSLRSTg.65343B19S1B22L11	1	1														sIRSGn.2362B19S1B21L11	1	1
sSMRs.613B19S1B23L11	1	1														sIRSGWe.26641B19S1B21L11	1	1
sSRRs.634B19S1B23L11	1	1														sIRSGy.2154B19S1B27L11	1	1
sSRs.44B19S1B23L11	1	1														sIRSs.162B19S1B27L11	1	1
sSRs.65B19S1B23L11	1	1														sIRSs.252B19S1B27L11	1	1
sSRSs.356B19S1B27L11	1	1														sIRSSd.2113B19S1B23L11	1	1
sSSRSs.6262B19S1B27L11	1	1														sIRSSn.1426B19S1B21L11	1	1
sSVRSt.1346B19S1B22L11	1	1														sIRSSy.1213B19S1B27L11	1	1
sTRSAy.2642B19S1B27L11	1	1														sIRSSy.2461B19S1B27L11	1	1
sTRSAy.3662B19S1B27L11	1	1														sIRSSy.2566B19S1B27L11	1	1
sTRSGIe.12111B19S1B21L11	1	1														sLRs.46B19S1B15L11	1	1
sTRSs.216B19S1B27L11	1	1														sLRSs.141B19S1B27L11	1	1
sTRSt.421B19S1B23L11	1	1														sLRSs.356B19S1B27L11	1	1
sVRSAy.2522B19S1B27L11	1	1														sLRSTn.1634B19S1B21L11	1	1
sVRSs.236B19S1B27L11	1	1														sMRs.16B19S1B15L11	1	1
sVRSs.266B19S1B27L11	1	1														sMRSDn.1412B19S1B21L11	1	1
sVRSTy.3624B19S1B27L11	1	1														sMRSSy.1436B19S1B27L11	1	1
sWRs.12B19S1B23L11	1	1														sMRSSy.1661B19S1B27L11	1	1
																sMRSt.152B19S1B22L11	1	1
																sNGRSt.2452B19S1B22L11	1	1
																sNRSSy.2266B19S1B27L11	1	1
																sPRSGt.2442B19S1B11L11	1	1
																sQRSSd.2263B19S1B23L11	1	1
																sRGRs.644B19S1B23L11	1	1
																sSGRSSd.64464B19S1B23L11	1	1
																sSGRSSTe.634452B19S1B27L11	1	1
																sSGRSt.6452B19S1B23L11	1	1
																sSGRSt.6461B19S1B22L11	1	1
																sSGRSt.6464B19S1B22L11	1	1
																sSHRSq.6266B19S1B25L11	1	1
																sSIRSt.6166B19S1B22L11	1	1
																sSLRSGy.64432B19S1B27L11	1	1
																sSLRSs.4514B19S1B27L11	1	1
																sSLRSs.4534B19S1B27L11	1	1
																sSLRSs.6646B19S1B27L11	1	1
																sSPRs.624B19S1B23L11	1	1
																sSRSs.256B19S1B27L11	1	1
																sSSRSNn.61612B19S1B21L11	1	1
																sSSRSs.6346B19S1B27L11	1	1
																sSTRSt.6212B19S1B22L11	1	1
																sSVRSGt.61262B19S1B11L11	1	1
																sTIRSSy.12266B19S1B27L11	1	1
																sTRs.22B19S1B13L11	1	1
																sTRs.22B19S1B23L11	1	1
																sTRSAy.4552B19S1B27L11	1	1
																sTRSs.161B19S1B27L11	1	1
																sTRSs.223B19S1B27L11	1	1
																sTRSs.266B19S1B27L11	1	1
																sTRSs.336B19S1B27L11	1	1
																sTRSs.346B19S1B27L11	1	1
																sTRSSq.2345B19S1B15L11	1	1
																sTRSt.131B19S1B22L11	1	1
																sVRs.34B19S1B23L11	1	1
																sVRSs.256B19S1B27L11	1	1
																sVRSSn.1546B19S1B21L11	1	1
																sYRSt.236B19S1B22L11	1	1

## Sheet: Mid-Aged Adult Cohort (recall) 
Measures and characteristics of the M158-66-specific recall repertoires for the middle-aged adult cohort are shown in the Supplemental Table 4.
Donor ID: mA1 (recall)	Pooled reperoire			Donor ID: mA2 (recall)	Pooled reperoire			Donor ID: mA5 (recall)	Pooled reperoire			Donor ID: mA6 (recall)	Pooled reperoire
Clonotype Name	Count	Stability		Clonotype Name	Count	Stability		Clonotype Name	Count	Stability		Clonotype Name	Count	Stability
sGRs.44B19S1B23L11	935	10		iRSt.62B19S1B27L11	168	8		iRSAy.641B19S1B27L11	1171	8		sSDRSAt.42622B19S1B11L11	292	8
sQRSt.242B19S1B22L11	292	10		sMRSt.165B19S1B27L11	157	8		sSRSs.436B19S1B27L11	273	8		sIRSs.226B19S1B27L11	185	10
sLRSAy.2122B19S1B27L11	194	10		sIRSs.125B19S1B27L11	128	6		sIRSAWAq.244114B19S1B27L11	101	8		sIRSs.156B19S1B27L11	165	9
sARSt.243B19S1B22L11	81	10		sSRSGHe.11421B19S1B27L11	127	8		sIRSs.166B19S1B27L11	57	8		sSVRSs.4346B19S1B27L11	147	9
iRSs.66B19S1B27L11	58	9		sTRs.16B19S1B27L11	89	5		iRSs.66B19S1B27L11	48	7		iRSs.46B19S1B27L11	137	10
sIRs.26B19S1B23L11	50	9		sMRs.15B19S1B27L11	88	4		sIRSs.136B19S1B27L11	31	5		sIRSSYe.14521B19S1B21L11	137	7
sIRSAYe.23411B19S1B21L11	49	9		sMRSt.156B19S1B27L11	86	4		sIRSs.246B19S1B27L11	30	6		sIRSSHe.16161B19S1B21L11	134	7
iRSSg.522B19S1B22L11	40	6		sLRSVd.3543B19S1B27L11	84	3		sIRSs.266B19S1B27L11	25	7		sIRSs.146B19S1B27L11	129	7
sKRSt.212B19S1B22L11	40	8		sSGRs.645B19S1B27L11	66	6		iRSs.46B19S1B27L11	25	7		sTRSQEp.46122B19S1B15L11	128	9
sIRSs.231B19S1B27L11	37	8		iRSSg.242B19S1B27L11	66	3		sIRSs.146B19S1B27L11	20	5		sIRSSYe.23521B19S1B21L11	127	8
sIRSVq.1152B19S1B15L11	35	1		sIRSTe.2464B19S1B27L11	65	8		sIRSs.216B19S1B27L11	19	4		iRSs.56B19S1B27L11	111	5
sTRSt.456B19S1B22L11	32	7		sQRs.16B19S1B27L11	65	2		sIRSAy.1142B19S1B27L11	16	6		sIRSs.266B19S1B27L11	105	9
sMRSt.165B19S1B22L11	27	8		sMRSt.162B19S1B27L11	65	2		sIRSs.141B19S1B27L11	14	4		sIRSs.222B19S1B27L11	93	7
sQRSt.146B19S1B22L11	25	7		sMRSt.112B19S1B27L11	64	7		iRSAy.332B19S1B27L11	12	4		sGRs.45B19S1B23L11	92	9
sIRSAd.2663B19S1B23L11	24	3		sPRs.41B19S1B27L11	62	1		aSSIRSs.66366B19S1B27L11	11	5		sSVRSs.6112B19S1B27L11	89	2
iRSVSe.1635B19S1B27L11	23	5		sSERs.626B19S1B27L11	61	2		sIRSGy.1142B19S1B27L11	10	5		sIRSHSe.24622B19S1B27L11	79	10
sIRSt.246B19S1B22L11	22	7		sIRSs.266B19S1B27L11	53	8		sIRSGe.1353B19S1B27L11	10	2		iRSs.12B19S1B27L11	76	8
sMRSt.146B19S1B22L11	21	5		sLRSs.446B19S1B27L11	53	2		iRSs.64B19S1B27L11	9	2		sLRSs.416B19S1B27L11	68	8
sVRSt.212B19S1B22L11	20	5		sSRSs.435B19S1B27L11	48	6		sIRSs.242B19S1B27L11	8	2		iRSQFe.1421B19S1B21L11	65	4
sIRSs.146B19S1B27L11	17	5		sFRSAd.1643B19S1B27L11	47	5		sIRSs.225B19S1B27L11	7	4		sIRSs.246B19S1B27L11	55	8
sVRSs.111B19S1B14L11	17	6		sSARSt.4252B19S1B27L11	45	3		sIRSs.236B19S1B27L11	6	2		sVRSs.246B19S1B27L11	55	8
sGRSAg.3632B19S1B22L11	16	6		sSVRs.624B19S1B27L11	41	4		sVRSs.262B19S1B27L11	5	3		sVRSGHi.36532B19S1B24L11	52	6
sTRSSSe.13233B19S1B27L11	15	6		sMRSt.155B19S1B27L11	40	3		sIRSSy.2126B19S1B27L11	5	1		sIRSs.236B19S1B27L11	48	5
sSGRSt.6262B19S1B23L11	15	5		sQRs.24B19S1B27L11	40	2		sTRSSSp.46545B19S1B27L11	4	1		sFRSGEe.15542B19S1B21L11	46	4
sSRSt.416B19S1B22L11	14	7		sLRs.46B19S1B27L11	39	4		iRSs.36B19S1B27L11	4	2		sIRSs.231B19S1B27L11	39	5
sTRSt.352B19S1B22L11	13	4		sQRs.25B19S1B27L11	38	2		sKRs.26B19S1B27L11	4	1		sIRSAy.2442B19S1B27L11	38	3
sIRSs.266B19S1B27L11	11	5		sIRSs.146B19S1B27L11	36	4		sIRSSy.1646B19S1B27L11	4	2		sMRSq.121B19S1B25L11	37	4
sIRs.16B19S1B23L11	9	3		sPRs.22B19S1B27L11	36	1		sIRSs.165B19S1B27L11	4	2		iRSs.16B19S1B27L11	35	5
sIRSSy.1346B19S1B27L11	9	2		sMRSt.143B19S1B27L11	33	1		sMRSs.166B19S1B27L11	4	2		sSTRSs.6255B19S1B27L11	33	2
sIRSTn.2652B19S1B21L11	9	4		sTRs.46B19S1B27L11	32	4		sTRSAy.4652B19S1B27L11	4	2		iRSs.55B19S1B27L11	31	2
sIRSs.246B19S1B27L11	8	3		sIRSs.212B19S1B27L11	26	7		sIRSs.252B19S1B27L11	4	2		iRSAd.143B19S1B23L11	24	2
iRSs.62B19S1B27L11	8	3		sKRSt.256B19S1B27L11	25	1		sIRSSy.1626B19S1B27L11	4	1		sSRSq.226B19S1B25L11	19	1
sSGRs.645B19S1B23L11	7	4		iRSt.46B19S1B27L11	24	5		sSRSSHe.66242B19S1B27L11	4	1		iRSs.62B19S1B27L11	17	2
sTRs.16B19S1B23L11	7	2		sLRs.65B19S1B27L11	24	1		iRSs.16B19S1B27L11	4	1		iRSAy.522B19S1B27L11	13	2
sIRSSn.1456B19S1B21L11	7	3		sIRSs.216B19S1B27L11	23	2		iRSSYe.6231B19S1B27L11	4	1		sMRSs.155B19S1B27L11	12	5
sQRs.24B19S1B23L11	7	6		iRSs.66B19S1B27L11	22	5		sMRSs.146B19S1B27L11	3	2		sVRSs.226B19S1B27L11	12	3
sTRSt.245B19S1B22L11	7	1		sIRSs.265B19S1B27L11	22	1		sIRSs.214B19S1B27L11	3	2		iRSGYe.6432B19S1B21L11	12	2
sSRRs.254B19S1B23L11	6	5		sSFRSSd.62442B19S1B27L11	21	6		iRSAy.432B19S1B27L11	3	2		iRSs.66B19S1B27L11	11	4
sMRSt.164B19S1B22L11	6	3		aSSERSGn.622634B19S1B27L11	21	2		sIRSAy.1633B19S1B27L11	3	3		sTRSs.366B19S1B27L11	11	2
sMRSSSe.15266B19S1B27L11	6	1		sLRSt.443B19S1B27L11	21	2		sVRSAy.2462B19S1B27L11	3	2		sLRSs.146B19S1B27L11	11	2
sTRs.21B19S1B23L11	6	2		sLRs.15B19S1B27L11	20	2		sVRSs.256B19S1B27L11	3	2		sIRSAYe.26441B19S1B21L11	10	3
sPRSq.465B19S1B25L11	6	1		iRSSYe.5121B19S1B27L11	20	1		iRSSy.651B19S1B27L11	3	2		sGRSSq.1621B19S1B15L11	10	3
iRSs.46B19S1B27L11	5	3		sIRSs.232B19S1B27L11	19	4		sSSRSs.6436B19S1B27L11	3	1		sSVRSs.6266B19S1B27L11	8	3
sARs.44B19S1B15L11	5	4		sSGRSt.6454B19S1B27L11	19	3		iRSs.25B19S1B27L11	3	1		sIRSAy.1232B19S1B27L11	8	2
sRRSt.144B19S1B22L11	5	3		sIRSAd.2443B19S1B27L11	19	2		sFRSAn.2252B19S1B27L11	3	1		sIRSSy.1246B19S1B27L11	7	4
sIRSt.162B19S1B22L11	5	2		sTRSt.262B19S1B27L11	19	2		sIRSs.112B19S1B27L11	2	1		iRSs.65B19S1B27L11	7	2
iRSt.52B19S1B23L11	5	1		sIRSt.266B19S1B27L11	18	3		iRSSDe.4361eB19S1B21L11	2	1		sIRSs.216B19S1B27L11	6	5
sGRSt.252B19S1B22L11	4	1		sVRSs.266B19S1B27L11	18	3		iRSSDe.5561B19S1B27L11	2	2		sVRSs.166B19S1B27L11	6	1
sIRSs.116B19S1B27L11	4	3		sIRs.16B19S1B27L11	18	2		sIRSs.126B19S1B27L11	2	2		sSPRs.626B19S1B23L11	6	1
iRSs.52B19S1B27L11	4	3		sVRSAy.4652B19S1B27L11	18	1		sIRSs.245B19S1B27L11	2	1		sSGRSt.6462B19S1B22L11	5	2
sQRs.16B19S1B23L11	4	3		sSRSn.214B19S1B27L11	16	2		sVRSAy.1522B19S1B27L11	2	1		iRSGy.162B19S1B27L11	5	2
sVRSs.156B19S1B27L11	4	3		sFRSs.241B19S1B27L11	15	3		sIRSSe.2451B19S1B27L11	2	1		sSGRSt.6466B19S1B22L11	5	1
aSSGRSAd.664653B19S1B23L11	4	2		aSSSRs.6246B19S1B27L11	15	1		sIRSs.162B19S1B27L11	2	1		sIRSt.246B19S1B22L11	5	1
sIRs.21B19S1B15L11	4	2		sMRs.14B19S1B27L11	15	1		sSGRs.645B19S1B27L11	2	1		sSRSs.546B19S1B27L11	4	3
sIRSs.216B19S1B27L11	4	2		sGRSt.465B19S1B27L11	14	5		sMRSt.152B19S1B27L11	2	1		sIRSDy.1421B19S1B27L11	4	3
sGRSt.166B19S1B22L11	4	1		iRSq.45B19S1B27L11	14	2		sIRSGy.1332B19S1B27L11	2	2		sSGRSt.6452B19S1B23L11	4	1
sVRSSe.1115B19S1B14L11	3	1		sLRSt.642B19S1B27L11	14	1		sIRSAy.2462B19S1B27L11	2	2		sIRSs.135B19S1B27L11	4	1
sMRSAg.1662B19S1B22L11	3	3		sARSt.443B19S1B27L11	14	1		sSIRSAy.62312B19S1B27L11	2	2		sIRSSVe.14161B19S1B21L11	3	2
sGRSt.266B19S1B22L11	3	2		sPRs.36B19S1B27L11	13	2		sTRSs.346B19S1B27L11	2	2		sMRSs.116B19S1B27L11	3	1
sMRSq.145B19S1B25L11	3	2		iRSt.65B19S1B27L11	13	1		iRSVy.632B19S1B27L11	2	2		sTRSs.242B19S1B27L11	3	1
sKRSt.142B19S1B22L11	3	1		sVRSs.462B19S1B27L11	13	1		sVRSAYt.24511B19S1B27L11	2	2		sNTRSQEp.146122B19S1B15L11	2	2
sIRSs.156B19S1B27L11	3	1		sSRs.51B19S1B27L11	12	2		sARSLd.2615B19S1B27L11	2	2		sGRSSd.4563B19S1B23L11	2	2
iRSDe.642B19S1B14L11	3	1		sMRSGq.1634B19S1B27L11	12	1		sQRSt.242B19S1B27L11	2	2		iRSGy.344B19S1B27L11	2	1
iRSGEp.1342B19S1B15L11	3	1		sGRs.44B19S1B27L11	11	3		sIRSs.144B19S1B27L11	2	1		sIRSs.162B19S1B27L11	2	1
sIRSSy.2646B19S1B27L11	3	1		sIRSs.242B19S1B27L11	11	1		sIRSs.142B19S1B27L11	2	1		iRSSy.124B19S1B27L11	2	1
sTRs.24B19S1B23L11	3	1		sIRSGEGq.234124B19S1B27L11	10	1		sSRSPy.4362B19S1B27L11	2	1		sTRSs.246B19S1B27L11	2	1
sMRSAg.1442B19S1B22L11	2	1		sTRs.36B19S1B27L11	10	1		sSRSGy.2622B19S1B27L11	2	1		sGRs.36B19S1B23L11	2	1
sTRSSSe.22162B19S1B27L11	2	2		sTRSTGe.15532B19S1B27L11	9	3		sERSs.216B19S1B27L11	2	1		sVRSSYe.23521B19S1B21L11	1	1
sSGRSt.6242B19S1B23L11	2	2		sMRs.13B19S1B27L11	9	2		sIRSAy.2431B19S1B27L11	2	1		sIRSAy.1342B19S1B27L11	1	1
sARSAg.2432B19S1B22L11	2	2		sSRs.21B19S1B27L11	9	2		sSARSs.6146B19S1B27L11	2	1		iRSRe.453B19S1B25L11	1	1
sDRSTGp.26124B19S1B15L11	2	2		iRSs.56B19S1B27L11	8	2		iRSs.35B19S1B27L11	2	1		sLRSSYe.43521B19S1B21L11	1	1
sVRs.24B19S1B23L11	2	2		iRSs.46B19S1B27L11	8	2		sIRSs.212B19S1B27L11	2	1		sIRSGy.1344B19S1B27L11	1	1
iRSAy.432B19S1B27L11	2	1		sSRSs.346B19S1B27L11	8	2		sTRSs.244B19S1B27L11	2	1		sIRSs.255B19S1B27L11	1	1
sGRSGq.4451B19S1B15L11	2	1		sIRSs.241B19S1B27L11	8	1		iRSSy.626B19S1B27L11	2	1		iRSSHe.1242B19S1B27L11	1	1
sIRSs.165B19S1B27L11	2	1		sLRSs.546B19S1B27L11	8	1		iRSDy.632B19S1B27L11	2	1		sSDRSPDGSf.42622121B19S1B11L11	1	1
iRs.6B19S1B23L11	2	1		sPRs.11B19S1B27L11	8	1		sFRs.23B19S1B27L11	2	1		iRSSYe.1242B19S1B21L11	1	1
sFRSSd.2132B19S1B23L11	2	1		sSRSt.222B19S1B27L11	8	1		sARSSd.4443B19S1B27L11	2	1		sSDRSSYEPy.22662211B19S1B27L11	1	1
iRSt.66B19S1B22L11	2	1		sSTRSs.6316B19S1B27L11	8	1		sTRs.26B19S1B27L11	2	1		sMRSAy.1442B19S1B27L11	1	1
sMRSt.131B19S1B23L11	2	1		sVRSAEp.24542B19S1B27L11	8	1		sSRSSDe.33661B19S1B27L11	2	1		sTRSSYe.23521B19S1B21L11	1	1
sARSt.352B19S1B22L11	2	1		sGRSt.442B19S1B27L11	7	2		iRSs.12B19S1B27L11	2	1		sIRSs.262B19S1B27L11	1	1
sIRSt.146B19S1B22L11	2	1		sLRSq.142B19S1B27L11	7	2		iRSAy.642B19S1B27L11	2	1		sSVRSs.4246B19S1B27L11	1	1
sIRSt.164B19S1B23L11	2	1		sARs.46B19S1B27L11	7	1		sIRSAy.1432B19S1B27L11	1	1		sIRSQAe.14222B19S1B27L11	1	1
sLRSs.336B19S1B27L11	2	1		sGRSSd.3434B19S1B27L11	7	1		sIRSs.156B19S1B27L11	1	1		sTRSs.226B19S1B27L11	1	1
sMRSt.114B19S1B22L11	2	1		sIRSGq.1312B19S1B27L11	7	1		sTRSs.166B19S1B27L11	1	1		sSIRSSYe.614521B19S1B21L11	1	1
sMRSTMSq.165315B19S1B21L11	2	1		sSRs.34B19S1B27L11	7	1		sMRSAy.1622B19S1B27L11	1	1		sIRSs.232B19S1B27L11	1	1
sSQRSt.6252B19S1B22L11	2	1		sSRSAg.6162B19S1B27L11	7	1		iRSs.41B19S1B27L11	1	1		sFRSGGt.21641B19S1B23L11	1	1
sTRSGn.2344B19S1B21L11	1	1		sTRs.23B19S1B27L11	6	3		sVRSAy.2232B19S1B27L11	1	1		sIRSADe.14622B19S1B27L11	1	1
sARs.24B19S1B23L11	1	1		sSRSt.246B19S1B27L11	6	2		iRSs.45B19S1B27L11	1	1		sTRSGEp.15342B19S1B15L11	1	1
sSGRs.622B19S1B23L11	1	1		sARSAg.4542B19S1B27L11	6	1		sFRSs.166B19S1B27L11	1	1		sIRSs.126B19S1B27L11	1	1
sSRSt.452B19S1B23L11	1	1		sIRSt.241B19S1B27L11	6	1		sIRSSy.1451B19S1B27L11	1	1		sTRSSHe.16161B19S1B21L11	1	1
sTRSAy.2662B19S1B27L11	1	1		sLRSt.264B19S1B27L11	6	1		sIRSs.125B19S1B27L11	1	1		sIRSs.141B19S1B27L11	1	1
sIRSHGe.14311B19S1B21L11	1	1		sLRSt.423B19S1B27L11	6	1		sIRSs.135B19S1B27L11	1	1		sIRSSYe.14521B19S1B27L11	1	1
sTRs.26B19S1B23L11	1	1		sSHRs.224B19S1B27L11	6	1		sSRSs.346B19S1B27L11	1	1		sMRSs.121B19S1B27L11	1	1
sMRSt.161B19S1B22L11	1	1		sVRSYy.1412B19S1B27L11	5	3		sIRSAy.1621B19S1B27L11	1	1		sTDRSSYEPf.12452121B19S1B21L11	1	1
sSRs.61B19S1B23L11	1	1		sLRs.44B19S1B27L11	5	1		sVRSs.126B19S1B27L11	1	1		sLRSs.246B19S1B27L11	1	1
sSTRSt.6256B19S1B22L11	1	1		sTRSSGe.23364B19S1B27L11	5	1		sVRSs.166B19S1B27L11	1	1		sTRSs.266B19S1B27L11	1	1
sIRSAy.1632B19S1B27L11	1	1		iRSt.42B19S1B27L11	4	3		sVRSs.442B19S1B27L11	1	1		sVRSs.362B19S1B27L11	1	1
sIRs.11B19S1B23L11	1	1		iRSAy.664B19S1B27L11	4	2		sVRSAy.3632B19S1B27L11	1	1		sTRSQDp.46122B19S1B15L11	1	1
sMRSt.166B19S1B22L11	1	1		sSRSt.666B19S1B27L11	4	2		sGVRSAy.42522B19S1B27L11	1	1		sIRSs.241B19S1B27L11	1	1
sMRSVSe.11635B19S1B27L11	1	1		sSRSt.142B19S1B27L11	4	2		sSRSAy.6612B19S1B27L11	1	1		sIRSSYe.13521B19S1B21L11	1	1
sRRs.64B19S1B23L11	1	1		iRSt.62B19S1B27L11	4	1		sSRSs.666B19S1B27L11	1	1		iRSHFe.1221B19S1B21L11	1	1
sSRSt.562B19S1B22L11	1	1		sIRSs.166B19S1B27L11	4	1		sMRSGIe.15342B19S1B27L11	1	1		sTRSQEp.46222B19S1B15L11	1	1
sTRSs.316B19S1B27L11	1	1		iRSGq.641B19S1B27L11	4	1		sLRSGVe.36532B19S1B27L11	1	1		sIRSs.256B19S1B27L11	1	1
sARSNHp.44611B19S1B15L11	1	1		sFRs.21B19S1B27L11	4	1		iRSAy.164B19S1B27L11	1	1		sPDRSAt.42622B19S1B11L11	1	1
sARs.44B19S1B23L11	1	1		sSGRs.646B19S1B27L11	4	1		iRSs.43B19S1B27L11	1	1		sIRSSYKq.235212B19S1B21L11	1	1
sARSt.111B19S1B23L11	1	1		sSGRSt.6456B19S1B27L11	4	1		iRSs.26B19S1B27L11	1	1		sIRSSy.2221B19S1B27L11	1	1
sARSt.212B19S1B22L11	1	1		sVRSs.246B19S1B27L11	4	1		sTRSs.466B19S1B27L11	1	1		sSTRSs.6235B19S1B27L11	1	1
sARSt.446B19S1B22L11	1	1		sIRSt.145B19S1B27L11	3	2		iRSSy.366B19S1B27L11	1	1		sIRSSy.1656B19S1B27L11	1	1
sERSt.146B19S1B22L11	1	1		sQRSt.245B19S1B27L11	3	2		sIRSs.215B19S1B27L11	1	1		sIRSSYe.24521B19S1B21L11	1	1
sGRSLd.4465B19S1B23L11	1	1		sTRSGy.2143B19S1B27L11	3	2		sSRRSs.6466B19S1B27L11	1	1		sVRSFy.2462B19S1B27L11	1	1
sGRSs.446B19S1B27L11	1	1		sTRSVd.2463B19S1B27L11	3	2		sIRSs.221B19S1B27L11	1	1		iRSSy.455B19S1B27L11	1	1
sGRSSDTLy.4464146B19S1B13L11	1	1		sGRSGe.1414B19S1B27L11	3	1		sIRSAy.2242B19S1B27L11	1	1		iRSs.42B19S1B27L11	1	1
sGRSTYt.44621B19S1B23L11	1	1		sIRs.23B19S1B27L11	3	1		sIRSAy.2312B19S1B27L11	1	1		iRSs.36B19S1B27L11	1	1
sGRSTYt.44631B19S1B23L11	1	1		sLRSSg.3166B19S1B27L11	3	1		sTRSAy.2662B19S1B27L11	1	1		sSKRs.426B19S1B23L11	1	1
iRSAy.522B19S1B27L11	1	1		sSGRs.642B19S1B27L11	3	1		sIRSAy.2644B19S1B27L11	1	1		sIRSPy.2262B19S1B27L11	1	1
sIRSAd.2613B19S1B23L11	1	1		sSGRSt.6462B19S1B27L11	3	1		iRSAy.613B19S1B27L11	1	1		sVRSAy.4542B19S1B27L11	1	1
sIRSAn.1312B19S1B21L11	1	1		sSLRs.654B19S1B27L11	3	1		iRSGy.552B19S1B27L11	1	1		iRSSYe.4161B19S1B21L11	1	1
sIRSAy.1562B19S1B27L11	1	1		sSRSMEp.26112B19S1B27L11	3	1		iRSs.55B19S1B27L11	1	1		sIRSs.235B19S1B27L11	1	1
sIRSFy.1462B19S1B27L11	1	1		sTRSt.212B19S1B27L11	3	1		sIRSDe.1441B19S1B27L11	1	1		sGRSSYt.45631B19S1B23L11	1	1
iRSGy.522B19S1B27L11	1	1		sIRSs.256B19S1B27L11	2	2		sSRSAd.4642B19S1B27L11	1	1		iRSs.35B19S1B27L11	1	1
sIRSNy.1342B19S1B27L11	1	1		sIRSt.166B19S1B27L11	2	2		sSRs.51B19S1B27L11	1	1		sSGRs.646B19S1B23L11	1	1
sIRSPYe.23411B19S1B21L11	1	1		sIRs.24B19S1B27L11	2	2		sGRs.46B19S1B27L11	1	1		sIRSSFe.11121B19S1B21L11	1	1
sIRSQFe.23621B19S1B11L11	1	1		sSTRSt.6142B19S1B27L11	2	2		sGRs.21B19S1B27L11	1	1		iRSPFe.1421B19S1B21L11	1	1
iRSs.13B19S1B27L11	1	1		iRSSn.644B19S1B27L11	2	1		sSGRSt.6262B19S1B27L11	1	1		sMRSq.122B19S1B25L11	1	1
iRSs.41B19S1B27L11	1	1		sARSs.246B19S1B27L11	2	1		sIRSAd.2143B19S1B27L11	1	1		sGVRSs.1246B19S1B27L11	1	1
iRSSDGq.61624B19S1B27L11	1	1		sGRs.16B19S1B27L11	2	1		sPRs.44B19S1B27L11	1	1		sMRSt.133B19S1B22L11	1	1
iRSSg.652B19S1B22L11	1	1		sMRs.11B19S1B27L11	2	1		sPRs.21B19S1B27L11	1	1		sILRSs.1162B19S1B27L11	1	1
iRSSy.414B19S1B27L11	1	1		sPRSt.213B19S1B27L11	2	1		sPRs.24B19S1B27L11	1	1		sIRSs.166B19S1B27L11	1	1
iRSSYEq.66222B19S1B24L11	1	1		sSLRs.655B19S1B27L11	2	1		sTRSt.252B19S1B27L11	1	1		sSDRSAt.42612B19S1B11L11	1	1
sIRSs.166B19S1B27L11	1	1		sTRs.44B19S1B27L11	2	1		sSSRs.666B19S1B27L11	1	1		sARSAy.4362B19S1B27L11	1	1
sIRSs.212B19S1B27L11	1	1		sTRs.22B19S1B27L11	2	1		sTRs.36B19S1B27L11	1	1		iRSSy.551B19S1B27L11	1	1
sIRSs.242B19S1B27L11	1	1		iRSs.26B19S1B27L11	1	1		sKRSt.266B19S1B27L11	1	1		sIRSs.136B19S1B27L11	1	1
sIRSSEe.25222B19S1B22L11	1	1		sGRs.45B19S1B27L11	1	1		sIRSAYe.14321B19S1B27L11	1	1		sSDRSAt.32622B19S1B11L11	1	1
sIRSSy.1446B19S1B27L11	1	1		sARSt.212B19S1B27L11	1	1		sSVRSAn.63442B19S1B27L11	1	1		sTRSs.236B19S1B27L11	1	1
sIRSSy.1456B19S1B27L11	1	1		sMRSt.166B19S1B27L11	1	1		sIRSGESq.113426B19S1B27L11	1	1		sIRSGAe.24612B19S1B27L11	1	1
sSIRSs.6266B19S1B27L11	1	1		aSSERSGDe.6226341B19S1B27L11	1	1		sIRSSq.2425B19S1B27L11	1	1		sMRSq.111B19S1B25L11	1	1
iRSt.62B19S1B22L11	1	1		iRSAd.623B19S1B27L11	1	1		sIRSVe.2461B19S1B27L11	1	1
iRSTHt.5211B19S1B23L11	1	1		iRSAy.142B19S1B27L11	1	1		sVRSAWEl.252111B19S1B27L11	1	1
sIRSt.262B19S1B22L11	1	1		iRSSYe.6132B19S1B27L11	1	1		iRSSt.436B19S1B27L11	1	1
sIRSTDSLy.1634256B19S1B27L11	1	1		sFRSAd.1623B19S1B27L11	1	1		sIRSs.116B19S1B27L11	1	1
iRSVSe.1535B19S1B27L11	1	1		sFRSAGt.16431B19S1B27L11	1	1		sIRSAy.1332B19S1B27L11	1	1
sIRSVSv.15633B19S1B26L11	1	1		sFRSGHe.11421B19S1B27L11	1	1		sTRSs.246B19S1B27L11	1	1
sKRSt.132B19S1B22L11	1	1		sGRs.15B19S1B27L11	1	1		iRSs.51B19S1B27L11	1	1
sGLRSAy.12122B19S1B27L11	1	1		sHRs.16B19S1B27L11	1	1		sTRs.22B19S1B27L11	1	1
sSLRSs.6456B19S1B27L11	1	1		sIRSAg.2462B19S1B27L11	1	1		sTRSSd.2523B19S1B27L11	1	1
sLRSt.344B19S1B22L11	1	1		sIRSAg.2162B19S1B27L11	1	1		sSIRSGt.62442B19S1B27L11	1	1
sLRSt.642B19S1B22L11	1	1		sIRSAy.2452B19S1B27L11	1	1
sMRSAy.1122B19S1B27L11	1	1		sIRSs.222B19S1B27L11	1	1
sMRSLGp.16244B19S1B15L11	1	1		sIRSSy.2323B19S1B27L11	1	1
sMRSRSe.15262B19S1B27L11	1	1		sIRSSYEq.125222B19S1B27L11	1	1
sMRSs.146B19S1B27L11	1	1		sKRs.25B19S1B27L11	1	1
sNRSt.116B19S1B22L11	1	1		sKRSAg.2562B19S1B27L11	1	1
sPRSt.352B19S1B22L11	1	1		sKRSt.266B19S1B27L11	1	1
sQRSAg.2422B19S1B22L11	1	1		sLRs.34B19S1B27L11	1	1
sQRSSg.2422B19S1B22L11	1	1		sLRSt.661B19S1B27L11	1	1
sRRSt.656B19S1B22L11	1	1		sLRSTy.4462B19S1B27L11	1	1
sSRSAy.4122B19S1B27L11	1	1		sLRSVGt.35431B19S1B27L11	1	1
sSRSt.464B19S1B22L11	1	1		sMRSAd.1563B19S1B27L11	1	1
sSRSTGt.45231B19S1B23L11	1	1		sMRSTd.1664B19S1B27L11	1	1
sTRSAs.2222B19S1B27L11	1	1		sSFRSs.6241B19S1B27L11	1	1
sTRSAy.2562B19S1B27L11	1	1		sSGRSt.6252B19S1B27L11	1	1
sTRSAYe.23411B19S1B21L11	1	1		sSGRSTq.64611B19S1B27L11	1	1
sTRSQVe.16222B19S1B27L11	1	1		sSMRs.615B19S1B27L11	1	1
sSTRSt.3215B19S1B22L11	1	1		sSRs.25B19S1B27L11	1	1
sTRs.31B19S1B23L11	1	1		sSRSGYe.11421B19S1B27L11	1	1
sTRSt.216B19S1B22L11	1	1		sSRSVHe.11421B19S1B27L11	1	1
sTRSt.346B19S1B22L11	1	1		sSTRSSGe.623364B19S1B27L11	1	1
sTRSVd.2161B19S1B23L11	1	1		sSVRSs.6466B19S1B27L11	1	1
aSSVRSGq.644634B19S1B15L11	1	1		sTRSt.453B19S1B27L11	1	1
sVRSSEKl.112512B19S1B22L11	1	1		sTRSt.141B19S1B27L11	1	1
sVRSSg.2322B19S1B22L11	1	1		sTRSTd.2622B19S1B27L11	1	1
sSVRSt.6212B19S1B22L11	1	1		sVRSAKp.24542B19S1B27L11	1	1
sVRSt.116B19S1B22L11	1	1		sVRSt.362B19S1B27L11	1	1
				sVRSt.465B19S1B27L11	1	1
				sVRSt.443B19S1B27L11	1	1
				sVRSTHe.25121B19S1B27L11	1	1

## Sheet: Older Adult Cohort (recall)
Measures and characteristics of the M158-66-specific recall repertoires for the older adult cohort are shown in the Supplemental Table 5.
Donor ID: oA1 (recall)	Pooled reperoire			Donor ID: oA2 (recall)	Pooled reperoire			Donor ID: oA3 (recall)	Pooled reperoire			Donor ID: oA4 (recall)	Pooled reperoire			Donor ID: oA5 (recall)	Pooled reperoire			Donor ID: oA6 (recall)	Pooled reperoire
Clonotype Name	Count	Stability		Clonotype Name	Count	Stability		Clonotype Name	Count	Stability		Clonotype Name	Count	Stability		Clonotype Name	Count	Stability		Clonotype Name	Count	Stability
`	172	4		iRSs.42B19S1B27L11	776	7		sTRSSHe.23462B19S1B27L11	537	3		sIRSs.136B19S1B27L11	934	13		sSRSs.246B19S1B27L11	524	5		sTRSt.232B19S1B22L11	621	8
sIRSSy.1446B19S1B27L11	170	3		sIRSt.246B19S1B22L11	209	1		iRSAy.441B19S1B27L11	473	2		sIRSs.116B19S1B27L11	349	11		iRSGe.354B19S1B25L11	378	5		iRSs.46B19S1B27L11	326	8
sIRSAy.2444B19S1B27L11	118	5		sSGRSAd.63434B19S1B23L11	155	1		sIRSAy.1422B19S1B27L11	301	4		sPRs.46B19S1B23L11	155	9		sLRSs.416B19S1B27L11	140	5		sIRSs.266B19S1B27L11	318	8
sIRSs.245B19S1B27L11	111	2		sIRSAy.2262B19S1B27L11	120	8		iRSSg.452B19S1B22L11	209	2		sIRSs.256B19S1B27L11	120	10		sQRSt.246B19S1B22L11	137	1		sIRSs.256B19S1B27L11	295	8
sIRSs.236B19S1B27L11	90	1		sLRs.26B19S1B23L11	118	7		sQRSt.226B19S1B22L11	164	4		sIRSAy.2434B19S1B27L11	72	1		sIRSq.125B19S1B25L11	45	2		sQRSt.226B19S1B22L11	53	8
iRSs.46B19S1B27L11	88	4		iRSGe.664B19S1B25L11	111	1		sTRSt.232B19S1B22L11	164	3		sPRSt.244B19S1B23L11	70	2		sIRSAe.2163B19S1B25L11	19	2		iRSSy.466B19S1B27L11	49	2
sARs.31B19S1B27L11	72	1		sLRSt.422B19S1B23L11	72	1		sSVRSs.6356B19S1B27L11	119	2		iRSs.66B19S1B27L11	68	5		sTRSt.141B19S1B22L11	18	1		sKRSt.152B19S1B23L11	44	1
sIRSs.246B19S1B27L11	71	5		iRSAYe.6321B19S1B21L11	68	1		iRSs.46B19S1B27L11	90	3		sIRSs.241B19S1B27L11	50	2		sFRSGq.2662B19S1B15L11	12	1		sSRSs.235B19S1B27L11	38	1
iRSGWe.4641B19S1B27L11	65	5		sLRSt.425B19S1B22L11	59	5		sIRSs.256B19S1B27L11	75	3		iRSs.42B19S1B27L11	49	3		iRSs.66B19S1B27L11	6	1		sIRSt.162B19S1B23L11	26	8
sVRSAy.2442B19S1B27L11	58	1		sIRs.21B19S1B23L11	57	7		sIRSs.266B19S1B27L11	72	3		sSRSt.165B19S1B23L11	48	1		sDRs.22B19S1B13L11	6	1		sMRSSd.1453B19S1B23L11	26	2
iRSGy.641B19S1B27L11	48	5		sIRSGe.2563B19S1B25L11	57	1		sIRs.21B19S1B23L11	67	1		sIRSs.166B19S1B27L11	39	5		sIRSGn.2652B19S1B21L11	6	1		sIRSs.146B19S1B27L11	23	3
sMRSs.146B19S1B27L11	45	1		iRSs.46B19S1B27L11	49	5		iRSs.12B19S1B27L11	58	1		sMRSs.146B19S1B27L11	27	1		sIRSt.222B19S1B22L11	5	1		sTRSs.416B19S1B27L11	21	1
sIRSs.146B19S1B27L11	44	4		sSRs.66B19S1B23L11	46	2		sSSRs.465B19S1B23L11	56	3		sPRSt.142B19S1B23L11	24	1		sQRSt.245B19S1B22L11	3	1		sMRSGSe.16145B19S1B21L11	20	1
iRSs.65B19S1B27L11	44	2		sKRSt.226B19S1B22L11	43	3		sSGRSt.4342B19S1B22L11	51	1		sPRs.24B19S1B23L11	20	1		sSSRSt.6356B19S1B22L11	3	1		iRSs.41B19S1B27L11	18	1
iRSs.26B19S1B27L11	43	5		sIRSt.112B19S1B22L11	29	1		sLRSt.156B19S1B22L11	40	1		sVRs.16B19S1B23L11	12	4		iRSs.46B19S1B27L11	2	1		sSIRSSn.62661B19S1B21L11	16	2
sIRSt.246B19S1B27L11	43	2		sTRSt.232B19S1B22L11	25	3		sSRs.22B19S1B23L11	35	2		iRSs.46B19S1B27L11	11	2		sIRSAy.2132B19S1B27L11	2	1		sIRSs.131B19S1B27L11	15	3
sIRSs.242B19S1B27L11	43	1		sQRs.21B19S1B23L11	24	2		sIRSGEp.16512B19S1B15L11	26	1		sMRs.14B19S1B23L11	6	1		sIRSs.216B19S1B27L11	2	1		sLRSt.156B19S1B22L11	9	2
sIRs.16B19S1B27L11	41	1		sTRSt.226B19S1B22L11	23	3		iRSs.66B19S1B27L11	12	2		sRRSSd.6433B19S1B23L11	5	1		sIRSTt.2412B19S1B11L11	2	1		sIRSs.166B19S1B27L11	8	3
iRSSy.611B19S1B27L11	37	1		sIRSs.256B19S1B27L11	22	5		sIRSt.162B19S1B23L11	10	2		sIRSVd.1143B19S1B23L11	5	1		sMRSs.112B19S1B27L11	2	1		sNRSs.266B19S1B27L11	8	3
iRSs.56B19S1B27L11	32	4		sIRSs.266B19S1B27L11	21	3		sTRSs.166B19S1B27L11	6	1		sIRSs.246B19S1B27L11	4	2		sQRSAg.2462B19S1B22L11	2	1		sSRSs.266B19S1B27L11	7	1
sIRSTt.2412B19S1B27L11	31	3		sARs.23B19S1B23L11	18	1		sIRSAy.2342B19S1B27L11	5	1		iRSAy.412B19S1B27L11	4	1		sRLRSs.5416B19S1B27L11	2	1		sIRSYy.2662B19S1B27L11	5	1
iRSDe.642B19S1B27L11	26	1		aSSLRSs.62466B19S1B27L11	17	1		sSTRSSHe.623462B19S1B27L11	3	2		sIRSPy.1362B19S1B27L11	3	3		sSGRSQVAq.4325132B19S1B15L11	2	1		sTRSs.256B19S1B27L11	4	3
sSRSAd.5434B19S1B27L11	25	2		sIRSs.246B19S1B27L11	15	2		sIRSAHe.13222B19S1B27L11	3	1		sIRSs.236B19S1B27L11	3	2		sSQRSt.6246B19S1B22L11	2	1		sIRSAy.1422B19S1B27L11	4	1
sIRSs.166B19S1B27L11	24	5		sTRSt.266B19S1B22L11	15	2		sSRSs.246B19S1B27L11	3	1		sIRSSy.2326B19S1B27L11	3	2		sTRSt.142B19S1B22L11	2	1		sMRSAy.1542B19S1B27L11	4	1
iRSs.66B19S1B27L11	22	2		sVRSs.365B19S1B27L11	14	2		sIRSs.246B19S1B27L11	2	2		iRs.2B19S1B23L11	3	1		sVRSGe.3354B19S1B25L11	1	1		iRSs.36B19S1B27L11	3	2
sIRSSy.2426yB19S1B27L11	21	1		sSPRs.633B19S1B23L11	13	1		sTRSSRe.23462B19S1B27L11	2	2		iRSs.56B19S1B27L11	2	1		iRSGe.454B19S1B25L11	1	1		sMRSs.146B19S1B27L11	3	2
sIRs.13B19S1B27L11	20	2		iRSs.23B19S1B27L11	12	1		sGRs.35B19S1B23L11	2	2		sTRSs.116B19S1B27L11	2	1		iRSGGt.3544B19S1B25L11	1	1		sTRSt.252B19S1B22L11	3	2
sIRSGWe.15521B19S1B27L11	20	1		aSSFRSt.62162B19S1B23L11	11	2		iRSs.36B19S1B27L11	2	1		sSIRSs.6256B19S1B27L11	2	1		sFGRs.216B19S1B27L11	1	1		sSTRSt.6232B19S1B22L11	3	2
sTRSt.141B19S1B27L11	19	1		sTRs.14B19S1B23L11	11	1		iRSPg.452B19S1B22L11	2	1		iRSSy.566B19S1B27L11	1	1		sFRSs.246B19S1B27L11	1	1		iRSt.46B19S1B22L11	3	1
sVRSAy.1442B19S1B27L11	19	1		sIRSTEp.26541B19S1B15L11	10	2		sFRs.21B19S1B23L11	2	1		sIRSSYe.11622B19S1B21L11	1	1		sGRRSt.1446B19S1B22L11	1	1		sGRs.24B19S1B23L11	3	1
iRSSWe.6161B19S1B27L11	18	2		sIRs.24B19S1B23L11	10	1		sIRSSHe.25622B19S1B27L11	2	1		sVRSs.136B19S1B27L11	1	1		sIRSGn.2662B19S1B21L11	1	1		sSPRSAd.62123B19S1B23L11	3	1
sIRSs.126B19S1B27L11	17	3		iRSPy.422B19S1B27L11	9	3		sMRSAy.1441B19S1B27L11	2	1		sSRSs.266B19S1B27L11	1	1		sIRSQETq.125122B19S1B27L11	1	1		iRSIy.462B19S1B27L11	2	2
sIRs.12B19S1B27L11	16	1		sLRs.36B19S1B23L11	8	2		sSLRSt.6156B19S1B22L11	2	1		sTRSs.256B19S1B27L11	1	1		sIRSs.142B19S1B27L11	1	1		sIRSs.246B19S1B27L11	2	2
iRSSIe.6642B19S1B27L11	15	2		sIRs.26B19S1B23L11	7	2		sSIRSAy.61422B19S1B27L11	2	1		sIRSSFe.24122B19S1B27L11	1	1		sIRSTGe.24311B19S1B21L11	1	1		sVRSs.266B19S1B27L11	2	2
sSQRSGIe.611342B19S1B27L11	15	2		sIRSAy.2632B19S1B27L11	7	1		iRSGe.354B19S1B25L11	1	1		sIRSAy.1464B19S1B27L11	1	1		sKRSGe.1354B19S1B25L11	1	1		iRSPy.452B19S1B27L11	2	1
iRSs.36B19S1B27L11	15	1		sLRs.46B19S1B23L11	6	2		iRSAy.422B19S1B27L11	1	1		sIRSs.216B19S1B27L11	1	1		sLRSGe.1354B19S1B25L11	1	1		iRSs.66B19S1B27L11	2	1
sIRSAy.1542B19S1B27L11	15	1		sGRSGe.2641B19S1B14L11	6	1		iRSs.26B19S1B27L11	1	1		sMRSs.166B19S1B27L11	1	1		sLRSGGt.13544B19S1B25L11	1	1		sIRSs.155B19S1B27L11	2	1
sMRSSn.1616B19S1B27L11	15	1		sIRSAy.1262B19S1B27L11	6	1		iRSAy.442B19S1B27L11	1	1		sTRSs.136B19S1B27L11	1	1		sLRSGq.4662B19S1B15L11	1	1		sVRSAd.2543B19S1B23L11	2	1
sFRSGq.2662B19S1B27L11	14	3		sIRSs.122B19S1B27L11	6	1		iRSs.42B19S1B27L11	1	1		sIRSPy.1662B19S1B27L11	1	1		sLRSs.316B19S1B27L11	1	1		sTRSAg.2322B19S1B22L11	2	1
iRSAy.161B19S1B27L11	13	1		sLRSt.516B19S1B22L11	6	1		iRSAYe.4412B19S1B21L11	1	1		sFRSs.136B19S1B27L11	1	1		sLRSs.426B19S1B27L11	1	1		sKRSt.162B19S1B23L11	2	1
iRSSy.665B19S1B27L11	13	1		sIRs.11B19S1B23L11	5	3		sTRSSRe.23461B19S1B27L11	1	1		sIAPRSp.12464B19S1B15L11	1	1		sLRSSy.4161B19S1B27L11	1	1		sSRSSy.3651B19S1B27L11	2	1
sIRSs.216B19S1B27L11	12	1		sKRSt.156B19S1B22L11	5	2		sTRSt.222B19S1B22L11	1	1						sLRSTy.4162B19S1B27L11	1	1		sRRs.24B19S1B23L11	2	1
sIRSAy.2132B19S1B27L11	11	1		iRSGSVEf.532642B19S1B21L11	5	1		sTRSTHe.13222B19S1B27L11	1	1						sMRSGe.1354B19S1B25L11	1	1		sIRSs.265B19S1B27L11	2	1
sSSRSAy.62233B19S1B27L11	10	1		sIRs.23B19S1B23L11	5	1		sIRSs.252B19S1B27L11	1	1						sMRSt.161B19S1B22L11	1	1		sIRSEYi.26512B19S1B24L11	2	1
iRSSe.652B19S1B27L11	9	1		sIRSt.262B19S1B22L11	4	2		sMRSs.146B19S1B27L11	1	1						sNSRSs.1246B19S1B27L11	1	1		sFRs.21B19S1B23L11	2	1
sIRSs.255B19S1B27L11	7	2		sSRSs.636B19S1B21L12	4	2		sVRSAy.1442B19S1B27L11	1	1						sPRSs.216B19S1B27L11	1	1		sIRSn.262B19S1B15L11	2	1
sTRSAy.4142B19S1B27L11	7	2		sIRSs.166B19S1B27L11	4	1		iGRs.45B19S1B27L11	1	1						sPRSs.246B19S1B27L11	1	1		sTRSs.266B19S1B27L11	2	1
sLRSt.156B19S1B27L11	6	1		sIRSSYEq.146222B19S1B25L11	4	1		sQRSt.216B19S1B22L11	1	1						sQRSTg.2461B19S1B22L11	1	1		sTRSt.242B19S1B22L11	2	1
sVRSs.122B19S1B27L11	6	1		sTRSs.246B19S1B27L11	4	1		sSRSt.232B19S1B22L11	1	1						sRRSt.446B19S1B22L11	1	1		sSIRSs.6256B19S1B27L11	2	1
sYRSs.266B19S1B27L11	6	1		sSARSt.4462B19S1B22L11	4	1		sIRSSHe.13462B19S1B27L11	1	1						sSRSs.236B19S1B27L11	1	1		sSQRSs.6245B19S1B27L11	2	1
sIRSAy.1512B19S1B27L11	5	1		sTRSs.342B19S1B27L11	3	2		sIRSAHe.14222B19S1B27L11	1	1						sSSRSs.6246B19S1B27L11	1	1		iRs.6B19S1B23L11	1	1
sIRSs.266B19S1B27L11	5	1		iRSAy.642B19S1B27L11	3	1		sTRSAHe.13222B19S1B27L11	1	1						sTRs.22B19S1B23L11	1	1		iRSGy.641B19S1B27L11	1	1
sSRSSn.5642B19S1B27L11	4	1		iRSs.66B19S1B27L11	3	1		sKRSAd.2643B19S1B23L11	1	1										iRSSYe.4622B19S1B21L11	1	1
sGRSt.262B19S1B27L11	3	1		sMRSGe.1664B19S1B25L11	3	1		sIRSs.142B19S1B27L11	1	1										iRSs.42B19S1B27L11	1	1
sVRSs.236B19S1B27L11	3	1		sMRSs.116B19S1B27L11	3	1		sIRSAs.1422B19S1B16L11	1	1										iRSPy.462B19S1B27L11	1	1
iRSSYe.4661B19S1B27L11	2	1		sSRSSg.6663B19S1B23L11	3	1		sVRSTHe.13222B19S1B27L11	1	1										iRSSy.366B19S1B27L11	1	1
sIRSFy.2452B19S1B27L11	2	1		sYRs.15B19S1B23L11	3	1		sIRSt.132B19S1B22L11	1	1										iRSs.45B19S1B27L11	1	1
sIRSs.241B19S1B27L11	2	1		iRSs.32B19S1B27L11	2	2		sSRSSHe.23462B19S1B27L11	1	1										iRSSYe.4621B19S1B21L11	1	1
sIRSTDSLy.1634256B19S1B27L11	2	1		sLRSt.325B19S1B22L11	2	2		sTRSSHe.23262B19S1B27L11	1	1										sIRSs.156B19S1B27L11	1	1
sMRs.16B19S1B27L11	2	1		sMRSs.142B19S1B27L11	2	2		sTRSSHe.23461B19S1B27L11	1	1										sSRSSHg.26622B19S1B27L11	1	1
sMRs.15B19S1B27L11	2	1		sPRSt.222B19S1B23L11	2	2		sTRSAy.2342B19S1B27L11	1	1										sIRSs.252B19S1B27L11	1	1
sMRSGSe.16646B19S1B27L11	2	1		sSLRs.626B19S1B23L11	2	2		iVRs.21B19S1B27L11	1	1										sSRSs.256B19S1B27L11	1	1
sMRSTDi.14622B19S1B27L11	2	1		sARs.41B19S1B23L11	2	1		sIRSSEe.24222B19S1B27L11	1	1										sTRSTGELy.2322426B19S1B23L11	1	1
sSRSAy.6322B19S1B27L11	2	1		sIRSDe.2451B19S1B14L11	2	1		iGRs.46B19S1B27L11	1	1										sIRSAy.2262B19S1B27L11	1	1
sTRSSFe.45651B19S1B27L11	2	1		sIRSs.146B19S1B27L11	2	1		sIRSSg.2422B19S1B22L11	1	1										sARSSGe.24562B19S1B21L11	1	1
iRSAy.652B19S1B27L11	1	1		sIRSSNe.22131B19S1B11L11	2	1		sIRSTGp.16624B19S1B15L11	1	1										sIRSAy.2562B19S1B27L11	1	1
iRSAy.444B19S1B27L11	1	1		sMRs.13B19S1B23L11	2	1		sIRSGg.2651B19S1B22L11	1	1										sIRSt.242B19S1B22L11	1	1
iRSSNe.6632B19S1B27L11	1	1		sMRs.15B19S1B23L11	2	1		sTRSSg.3452B19S1B22L11	1	1										sSRSs.666B19S1B27L11	1	1
iRSSWe.4621B19S1B27L11	1	1		sTRSs.236B19S1B27L11	2	1		gNTRSt.1232B19S1B22L11	1	1										sTRSt.231B19S1B22L11	1	1
iRSTy.262B19S1B27L11	1	1		sVRSs.122B19S1B27L11	2	1		sSGRSt.4346B19S1B22L11	1	1										sVRSGd.2342B19S1B23L11	1	1
sARs.41B19S1B27L11	1	1		iRSAYe.6321B19S1B27L11	1	1		sSGRs.646B19S1B23L11	1	1										sIRSGy.1642B19S1B27L11	1	1
sERSt.264B19S1B27L11	1	1		iRSFy.462B19S1B27L11	1	1		aDSIRSSg.153452B19S1B22L11	1	1										sIRSPy.2562B19S1B27L11	1	1
sGRSt.252B19S1B27L11	1	1		iRSGGVEf.532242B19S1B21L11	1	1														sVRSs.166B19S1B27L11	1	1
sIRs.23B19S1B27L11	1	1		iRSs.43B19S1B27L11	1	1														sSIRSs.6266B19S1B27L11	1	1
sIRSAy.2632B19S1B27L11	1	1		iRSs.52B19S1B27L11	1	1
sIRSRy.2426B19S1B27L11	1	1		iRSSDd.4222B19S1B27L11	1	1
sIRSs.226B19S1B27L11	1	1		iRSSDe.4222B19S1B27L11	1	1
sIRSs.212B19S1B27L11	1	1		iRSSFe.4222B19S1B27L11	1	1
sIRSs.235B19S1B27L11	1	1		iRSSHHq.42222B19S1B27L11	1	1
sIRSSy.2424B19S1B27L11	1	1		iRSSy.666B19S1B27L11	1	1
sIRSSy.2466B19S1B27L11	1	1		iRSSYKq.41212B19S1B27L11	1	1
sIRSSy.2346B19S1B27L11	1	1		iRSTy.422B19S1B27L11	1	1
sLRSt.552B19S1B27L11	1	1		gIRs.23B19S1B23L11	1	1
sMRSAWe.14211B19S1B27L11	1	1		gIRSt.246B19S1B22L11	1	1
sMRSGt.1652B19S1B27L11	1	1		gSRs.66B19S1B23L11	1	1
sMRSs.126B19S1B27L11	1	1		sARSt.235B19S1B23L11	1	1
sMRSSGe.16151B19S1B27L11	1	1		sFRSTEp.26541B19S1B15L11	1	1
sNRSSn.1642B19S1B27L11	1	1		sGRs.34B19S1B23L11	1	1
sPRSt.212B19S1B27L11	1	1		sGRSGVk.26413B19S1B14L11	1	1
sRRSq.644B19S1B27L11	1	1		sIRs.14B19S1B23L11	1	1
sSGRSAd.64543B19S1B27L11	1	1		sIRs.22B19S1B15L11	1	1
sSRSAy.4221B19S1B27L11	1	1		sIRSAg.2262B19S1B22L11	1	1
sSVRSs.6356B19S1B27L11	1	1		sIRSAy.1644B19S1B27L11	1	1
sTIRSAYKq.1244422B19S1B27L11	1	1		sIRSAy.2422B19S1B27L11	1	1
sTRs.24B19S1B27L11	1	1		sIRSAy.2462B19S1B27L11	1	1
sTRSAy.2444B19S1B27L11	1	1		sIRSGe.2363B19S1B25L11	1	1
sTRSs.246B19S1B27L11	1	1		sIRSGe.2664B19S1B25L11	1	1
sTRSSNe.36532B19S1B27L11	1	1		sIRSGGt.25634B19S1B25L11	1	1
sTRSSt.3536B19S1B27L11	1	1		sIRSs.142B19S1B27L11	1	1
sTRSt.212B19S1B27L11	1	1		sIRSs.226B19S1B27L11	1	1
sVRs.31B19S1B27L11	1	1		sIRSs.262B19S1B27L11	1	1
sVRSGWe.34641B19S1B27L11	1	1		sIRSs.265B19S1B27L11	1	1
sVRSs.366B19S1B27L11	1	1		sIRSt.215B19S1B23L11	1	1
sVRSs.242B19S1B27L11	1	1		sIRSTy.2262B19S1B27L11	1	1
sVRSs.145B19S1B27L11	1	1		sKRSIg.2262B19S1B22L11	1	1
sVRSTy.2442B19S1B27L11	1	1		sKRSs.142B19S1B27L11	1	1
				sLRs.66B19S1B23L11	1	1
				sLRSId.4213B19S1B23L11	1	1
				sLRSs.152B19S1B27L11	1	1
				sLRSSYHq.542222B19S1B27L11	1	1
				sLRSTGELy.4252426B19S1B23L11	1	1
				sMRSt.156B19S1B22L11	1	1
				sNRSGe.2563B19S1B25L11	1	1
				sQRSt.226B19S1B22L11	1	1
				sQRSTDTq.216314B19S1B24L11	1	1
				sRRs.66B19S1B23L11	1	1
				sTRSs.242B19S1B27L11	1	1
				sTRSSHe.23462B19S1B27L11	1	1
				sVRSAy.2262B19S1B27L11	1	1
				sVRSs.342B19S1B27L11	1	1
				sVRSs.442B19S1B27L11	1	1
				sVRSt.246B19S1B22L11	1	1
				sCIRSSSEq.2342422B19S1B24L11	1	1
				sCPRs.233B19S1B23L11	1	1
				sGGRSGe.12641B19S1B14L11	1	1
				sNIRSs.1342B19S1B27L11	1	1
				sRIRSGe.52563B19S1B25L11	1	1
				sRTRSSGe.534231B19S1B27L11	1	1
				aSPFRSt.62162B19S1B23L11	1	1
				sLFGRs.6225B19S1B27L11	1	1
